# Supplementary material for: Poliovirus receptor (PVR) expression as a predictor of relapse in colorectal cancer: bioinformatics and virtual screening
Source: Exp Biol Med (Maywood). 2026 Feb 13;251:10745. doi: 10.3389/ebm.2026.10745 (PMC12945842; doi:10.3389/ebm.2026.10745)
Supplement: Supplementary file 1 [file Table2.xlsx]

## Sheet: Sheet1
Gene	Cytoband	μ in (A) disease free	μ in (B) Relapse group	σ in (A) disease free	σ in (B) Relapse group	Log Ratio	p-Value	q-Value	Higher expression in
HHLA2	3q13.13	8.86	7.88	1.64	2.15	0.98	0.024	0.332	(A) disease free
CD48	1q23.3	6.95	6.42	1.23	1.15	0.54	0.0254	0.337	(A) disease free
HLA-DRA	6p21.32	12.59	12.08	1.34	1.26	0.51	0.0481	0.406	(A) disease free
HLA-DQA1	6p21.32	9.18	8.66	1.58	1.48	0.52	0.0872	0.483	(A) disease free
CD86	3q13.33	6.72	6.26	1.28	1.37	0.46	0.1	0.503	(A) disease free
HLA-DRB1	6p21.32	11.07	10.67	1.38	1.21	0.4	0.112	0.518	(A) disease free
HLA-DMB	6p21.32	9.08	8.69	1.29	1.19	0.39	0.116	0.525	(A) disease free
PDCD1LG2	9p24.1	4.55	4.04	1.61	1.59	0.51	0.118	0.528	(A) disease free
HLA-DPA1	6p21.32	11.01	10.59	1.37	1.35	0.42	0.124	0.537	(A) disease free
HLA-DMA	6p21.32	9.5	9.17	1.11	1.13	0.34	0.141	0.562	(A) disease free
CD8A	2p11.2	6.54	6.12	1.39	1.42	0.41	0.149	0.573	(A) disease free
KRTAP2-1	17q21.2	0.11	0.03	0.53	0.13	0.08	0.171	0.59	(A) disease free
HAVCR2	5q33.3	7	6.63	1.29	1.36	0.37	0.175	0.594	(A) disease free
CD47	3q13.12	11.15	10.99	0.56	0.61	0.16	0.204	0.623	(A) disease free
HLA-DPB1	6p21.32	10.28	9.95	1.27	1.32	0.32	0.223	0.64	(A) disease free
PDCD1	2q37.3	4.73	4.45	1.28	1.12	0.28	0.227	0.642	(A) disease free
CD274	9p24.1	4.24	3.96	1.38	1.25	0.28	0.274	0.682	(A) disease free
TAP2	6p21.32	10.92	10.72	0.72	0.98	0.2	0.296	0.699	(A) disease free
IDO1	8p11.21	7.09	6.6	1.98	2.49	0.49	0.318	0.704	(A) disease free
HLA-DOA	6p21.32	7.5	7.21	1.52	1.48	0.29	0.329	0.706	(A) disease free
CD80	3q13.33	4.02	3.83	1.3	1.23	0.19	0.438	0.774	(A) disease free
ICOSLG	21q22.3	8.59	8.49	0.71	0.6	0.09	0.449	0.781	(A) disease free
BTN3A1	6p22.2	9.54	9.43	0.69	0.77	0.11	0.455	0.783	(A) disease free
HLA-C	6p21.33	14.48	14.36	0.82	0.93	0.12	0.511	0.814	(A) disease free
HLA-DQB2	6p21.32	5.11	4.88	1.51	1.78	0.23	0.516	0.817	(A) disease free
CD28	2q33.2	4.73	4.58	1.21	1.21	0.15	0.527	0.822	(A) disease free
VSIR	10q22.1	9.36	9.29	0.74	0.73	0.07	0.609	0.86	(A) disease free
TNFSF9	19p13.3	6.59	6.42	1.81	1.63	0.17	0.614	0.863	(A) disease free
HLA-B	6p21.33	15.02	14.95	0.92	1	0.07	0.706	0.902	(A) disease free
HLA-F	6p22.1	11.08	11	1.14	1.18	0.09	0.71	0.904	(A) disease free
HLA-DQA2	6p21.32	6.81	6.67	1.65	1.83	0.13	0.711	0.904	(A) disease free
HLA-A	6p22.1	14.78	14.72	0.85	0.86	0.06	0.721	0.908	(A) disease free
TNFRSF14	1p36.32	10.67	10.63	0.68	0.55	0.04	0.754	0.918	(A) disease free
ADORA2A	22q11.23	5.96	5.91	0.93	0.9	0.05	0.777	0.926	(A) disease free
PIK3CD	1p36.22	7.07	7	1.08	1.21	0.06	0.79	0.932	(A) disease free
CEACAM1	19q13.2	11.94	11.92	0.96	0.86	0.02	0.891	0.969	(A) disease free
CD40	20q13.12	7.43	7.4	1.23	1.35	0.03	0.911	0.974	(A) disease free
CSPP1	8q13.1-q13.2	8.25	8.24	0.64	0.68	0.01	0.956	0.989	(A) disease free
CD70	19p13.3	3.83	4.12	1.63	1.73	-0.3	0.394	0.749	(B) Relapse group		1.23114	1.07572
VTCN1	1p13.1-p12	1.71	1.92	1.8	2.03	-0.21	0.606	0.859	(B) Relapse group		1.15669
PVR	19q13.31	10.69	10.87	0.52	0.42	-0.18	0.0434	0.395	(B) Relapse group		1.13288
SPP1	4q22.1	9.77	9.93	2.4	2.23	-0.17	0.713	0.905	(B) Relapse group		1.12506
NECTIN2	19q13.32	11.34	11.48	0.61	0.54	-0.15	0.183	0.604	(B) Relapse group		1.10957
TRAF1	9q33.2	7.57	7.7	0.75	0.85	-0.13	0.438	0.774	(B) Relapse group		1.09429
CD200	3q13.2	7.01	7.13	1.25	1.2	-0.12	0.611	0.861	(B) Relapse group		1.08673
TNFSF14	19p13.3	2.33	2.45	1.24	1.19	-0.12	0.626	0.867	(B) Relapse group		1.08673
HLA-DOB	6p21.32	4.5	4.6	1.35	1.45	-0.1	0.721	0.908	(B) Relapse group		1.07177
TNFRSF14-AS1	1p36.32	7.82	7.89	0.99	0.66	-0.07	0.61	0.861	(B) Relapse group		1.04972
CD276	15q24.1	10.87	10.92	0.55	0.54	-0.05	0.63	0.869	(B) Relapse group		1.03526
HLA-G	6p22.1	6.71	6.74	1.46	1.63	-0.03	0.938	0.983	(B) Relapse group		1.02101
TNFSF18	1q25.1	1.17	1.19	0.97	1.11	-0.01	0.958	0.99	(B) Relapse group		1.00696
