# Supplementary material for: Poliovirus receptor (PVR) expression as a predictor of relapse in colorectal cancer: bioinformatics and virtual screening
Source: Exp Biol Med (Maywood). 2026 Feb 13;251:10745. doi: 10.3389/ebm.2026.10745 (PMC12945842; doi:10.3389/ebm.2026.10745)
Supplement: Supplementary file 2 [file Table3.xlsx]

## Sheet: genetic alterations - all genes
Gene	Cytoband	(A) disease free	(B) Relapse group	Log2 Ratio	p-Value	q-Value	Enriched in
TP53	17p13.1	91 (47.15%)	19 (63.33%)	-0.43	0.118	1	(B) Relapse group
AARS1	16q22.1	9 (4.66%)	0 (0.00%)	>10	0.613	1	(A) disease free
AASDH	4q12	9 (4.66%)	2 (6.67%)	-0.52	0.646	1	(B) Relapse group
ABCC3	17q21.33	9 (4.66%)	1 (3.33%)	0.48	1	1	(A) disease free
ABCG2	4q22.1	9 (4.66%)	1 (3.33%)	0.48	1	1	(A) disease free
ABHD12	20p11.21	9 (4.66%)	2 (6.67%)	-0.52	0.646	1	(B) Relapse group
ABTB3		9 (4.66%)	1 (3.33%)	0.48	1	1	(A) disease free
ACLY	17q21.2	9 (4.66%)	0 (0.00%)	>10	0.613	1	(A) disease free
ACSBG1	15q25.1	9 (4.66%)	0 (0.00%)	>10	0.613	1	(A) disease free
ACSM1	16p12.3	9 (4.66%)	2 (6.67%)	-0.52	0.646	1	(B) Relapse group
ACVR1B	12q13.13	9 (4.66%)	2 (6.67%)	-0.52	0.646	1	(B) Relapse group
ADAM30	1p12	9 (4.66%)	0 (0.00%)	>10	0.613	1	(A) disease free
ADAMTS10	19p13.2	9 (4.66%)	0 (0.00%)	>10	0.613	1	(A) disease free
ADAMTS13	9q34.2	9 (4.66%)	3 (10.00%)	-1.1	0.208	1	(B) Relapse group
ADAMTS14	10q22.1	9 (4.66%)	1 (3.33%)	0.48	1	1	(A) disease free
ADAMTS3	4q13.3	9 (4.66%)	0 (0.00%)	>10	0.613	1	(A) disease free
ADAMTS7	15q25.1	9 (4.66%)	0 (0.00%)	>10	0.613	1	(A) disease free
ADAMTSL4	1q21.2	9 (4.66%)	3 (10.00%)	-1.1	0.208	1	(B) Relapse group
ADCY1	7p12.3	9 (4.66%)	1 (3.33%)	0.48	1	1	(A) disease free
ADGRF5	6p12.3	9 (4.66%)	0 (0.00%)	>10	0.613	1	(A) disease free
AGAP1	2q37.2	9 (4.66%)	1 (3.33%)	0.48	1	1	(A) disease free
AGRN	1p36.33	9 (4.66%)	2 (6.67%)	-0.52	0.646	1	(B) Relapse group
AGTR1	3q24	9 (4.66%)	0 (0.00%)	>10	0.613	1	(A) disease free
AKAP3	12p13.32	9 (4.66%)	1 (3.33%)	0.48	1	1	(A) disease free
ALB	4q13.3	9 (4.66%)	0 (0.00%)	>10	0.613	1	(A) disease free
ALDH1A2	15q21.3	9 (4.66%)	0 (0.00%)	>10	0.613	1	(A) disease free
AMOT	Xq23	9 (4.66%)	0 (0.00%)	>10	0.613	1	(A) disease free
AMPD1	1p13.2	9 (4.66%)	2 (6.67%)	-0.52	0.646	1	(B) Relapse group
AMPD3	11p15.4	9 (4.66%)	1 (3.33%)	0.48	1	1	(A) disease free
ANKRD26	10p12.1	9 (4.66%)	1 (3.33%)	0.48	1	1	(A) disease free
ANKRD30A	10p11.21	9 (4.66%)	3 (10.00%)	-1.1	0.208	1	(B) Relapse group
ANO4	12q23.1	9 (4.66%)	0 (0.00%)	>10	0.613	1	(A) disease free
ANO5	11p14.3	9 (4.66%)	2 (6.67%)	-0.52	0.646	1	(B) Relapse group
ANXA13	8q24.13	9 (4.66%)	0 (0.00%)	>10	0.613	1	(A) disease free
AP3B1	5q14.1	9 (4.66%)	1 (3.33%)	0.48	1	1	(A) disease free
AQR	15q14	9 (4.66%)	0 (0.00%)	>10	0.613	1	(A) disease free
AR	Xq12	9 (4.66%)	1 (3.33%)	0.48	1	1	(A) disease free
ARAP1	11q13.4	9 (4.66%)	2 (6.67%)	-0.52	0.646	1	(B) Relapse group
ARFGEF3	6q23.3-q24.1	9 (4.66%)	0 (0.00%)	>10	0.613	1	(A) disease free
ARHGAP15	2q22.2-q22.3	9 (4.66%)	0 (0.00%)	>10	0.613	1	(A) disease free
ARHGAP30	1q23.3	9 (4.66%)	3 (10.00%)	-1.1	0.208	1	(B) Relapse group
ARHGAP33	19q13.12	9 (4.66%)	0 (0.00%)	>10	0.613	1	(A) disease free
ARHGAP44	17p12	9 (4.66%)	1 (3.33%)	0.48	1	1	(A) disease free
ARSF	Xp22.33	9 (4.66%)	1 (3.33%)	0.48	1	1	(A) disease free
ASAP2	2p25.1	9 (4.66%)	0 (0.00%)	>10	0.613	1	(A) disease free
ASPA	17p13.2	9 (4.66%)	0 (0.00%)	>10	0.613	1	(A) disease free
ASPH	8q12.3	9 (4.66%)	1 (3.33%)	0.48	1	1	(A) disease free
ASXL2	2p23.3	9 (4.66%)	2 (6.67%)	-0.52	0.646	1	(B) Relapse group
ASXL3	18q12.1	9 (4.66%)	1 (3.33%)	0.48	1	1	(A) disease free
ATAD2B	2p24.1-p23.3	9 (4.66%)	0 (0.00%)	>10	0.613	1	(A) disease free
ATP11C	Xq27.1	9 (4.66%)	1 (3.33%)	0.48	1	1	(A) disease free
ATP1A2	1q23.2	9 (4.66%)	1 (3.33%)	0.48	1	1	(A) disease free
ATP2A1	16p11.2	9 (4.66%)	2 (6.67%)	-0.52	0.646	1	(B) Relapse group
ATP6V1B1	2p13.3	9 (4.66%)	1 (3.33%)	0.48	1	1	(A) disease free
ATP8A1	4p13	9 (4.66%)	1 (3.33%)	0.48	1	1	(A) disease free
ATP8B1	18q21.31	9 (4.66%)	2 (6.67%)	-0.52	0.646	1	(B) Relapse group
ATXN2L	16p11.2	9 (4.66%)	1 (3.33%)	0.48	1	1	(A) disease free
AXDND1	1q25.2	9 (4.66%)	3 (10.00%)	-1.1	0.208	1	(B) Relapse group
AZIN1	8q22.3	9 (4.66%)	0 (0.00%)	>10	0.613	1	(A) disease free
BASP1P1	13q12.12	9 (4.66%)	2 (6.67%)	-0.52	0.646	1	(B) Relapse group
BAZ1B	7q11.23	9 (4.66%)	1 (3.33%)	0.48	1	1	(A) disease free
BCAP29	7q22.3	9 (4.66%)	0 (0.00%)	>10	0.613	1	(A) disease free
BCAS3	17q23.2	9 (4.66%)	0 (0.00%)	>10	0.613	1	(A) disease free
BCOR	Xp11.4	9 (4.66%)	1 (3.33%)	0.48	1	1	(A) disease free
BEND3	6q21	9 (4.66%)	1 (3.33%)	0.48	1	1	(A) disease free
BFSP1	20p12.1	9 (4.66%)	0 (0.00%)	>10	0.613	1	(A) disease free
BIN3	8p21.3	9 (4.66%)	1 (3.33%)	0.48	1	1	(A) disease free
BMAL2		9 (4.66%)	0 (0.00%)	>10	0.613	1	(A) disease free
BRF2	8p11.23	9 (4.66%)	0 (0.00%)	>10	0.613	1	(A) disease free
BRINP1	9q33.1	9 (4.66%)	1 (3.33%)	0.48	1	1	(A) disease free
BRINP2	1q25.2	9 (4.66%)	1 (3.33%)	0.48	1	1	(A) disease free
BRPF1	3p25.3	9 (4.66%)	0 (0.00%)	>10	0.613	1	(A) disease free
BRWD1	21q22.2	9 (4.66%)	0 (0.00%)	>10	0.613	1	(A) disease free
C1R	12p13.31	9 (4.66%)	2 (6.67%)	-0.52	0.646	1	(B) Relapse group
CALCR	7q21.3	9 (4.66%)	1 (3.33%)	0.48	1	1	(A) disease free
CAMK2G	10q22.2	9 (4.66%)	1 (3.33%)	0.48	1	1	(A) disease free
CAND1	12q14.3-q15	9 (4.66%)	1 (3.33%)	0.48	1	1	(A) disease free
CAPN3	15q15.1	9 (4.66%)	0 (0.00%)	>10	0.613	1	(A) disease free
CAPN5	11q13.5	9 (4.66%)	0 (0.00%)	>10	0.613	1	(A) disease free
CAPRIN2	12p11.21	9 (4.66%)	2 (6.67%)	-0.52	0.646	1	(B) Relapse group
CASKIN1	16p13.3	9 (4.66%)	0 (0.00%)	>10	0.613	1	(A) disease free
CASZ1	1p36.22	9 (4.66%)	1 (3.33%)	0.48	1	1	(A) disease free
CATSPER2	15q15.3	9 (4.66%)	0 (0.00%)	>10	0.613	1	(A) disease free
CBFA2T3	16q24.3	9 (4.66%)	0 (0.00%)	>10	0.613	1	(A) disease free
CCDC112	5q22.3	9 (4.66%)	0 (0.00%)	>10	0.613	1	(A) disease free
CCDC136	7q32.1	9 (4.66%)	1 (3.33%)	0.48	1	1	(A) disease free
CCR7	17q21.2	9 (4.66%)	1 (3.33%)	0.48	1	1	(A) disease free
CCT8L2	22q11.1	9 (4.66%)	0 (0.00%)	>10	0.613	1	(A) disease free
CD101	1p13.1	9 (4.66%)	0 (0.00%)	>10	0.613	1	(A) disease free
CDAN1	15q15.2	9 (4.66%)	3 (10.00%)	-1.1	0.208	1	(B) Relapse group
CDC42BPB	14q32.32	9 (4.66%)	1 (3.33%)	0.48	1	1	(A) disease free
CDC42BPG	11q13.1	9 (4.66%)	0 (0.00%)	>10	0.613	1	(A) disease free
CDH17	8q22.1	9 (4.66%)	3 (10.00%)	-1.1	0.208	1	(B) Relapse group
CEP135	4q12	9 (4.66%)	0 (0.00%)	>10	0.613	1	(A) disease free
CEP78	9q21.2	9 (4.66%)	0 (0.00%)	>10	0.613	1	(A) disease free
CEP83	12q22	9 (4.66%)	1 (3.33%)	0.48	1	1	(A) disease free
CFAP58	10q25.1	9 (4.66%)	3 (10.00%)	-1.1	0.208	1	(B) Relapse group
CGN	1q21.3	9 (4.66%)	1 (3.33%)	0.48	1	1	(A) disease free
CGNL1	15q21.3	9 (4.66%)	1 (3.33%)	0.48	1	1	(A) disease free
CHAF1A	19p13.3	9 (4.66%)	0 (0.00%)	>10	0.613	1	(A) disease free
CHRNE	17p13.2	9 (4.66%)	0 (0.00%)	>10	0.613	1	(A) disease free
CHST4	16q22.2	9 (4.66%)	0 (0.00%)	>10	0.613	1	(A) disease free
CLCN4	Xp22.2	9 (4.66%)	2 (6.67%)	-0.52	0.646	1	(B) Relapse group
CLDN23	8p23.1	9 (4.66%)	2 (6.67%)	-0.52	0.646	1	(B) Relapse group
CLEC18B	16q23.1	9 (4.66%)	2 (6.67%)	-0.52	0.646	1	(B) Relapse group
CLGN	4q31.1	9 (4.66%)	0 (0.00%)	>10	0.613	1	(A) disease free
CLN8	8p23.3	9 (4.66%)	4 (13.33%)	-1.52	0.0799	1	(B) Relapse group
CNGA1	4p12	9 (4.66%)	1 (3.33%)	0.48	1	1	(A) disease free
CNTNAP3	9p12	9 (4.66%)	2 (6.67%)	-0.52	0.646	1	(B) Relapse group
COG2	1q42.2	9 (4.66%)	2 (6.67%)	-0.52	0.646	1	(B) Relapse group
COG4	16q22.1	9 (4.66%)	1 (3.33%)	0.48	1	1	(A) disease free
COL21A1	6p12.1	9 (4.66%)	0 (0.00%)	>10	0.613	1	(A) disease free
COL2A1	12q13.11	9 (4.66%)	0 (0.00%)	>10	0.613	1	(A) disease free
COL3A1	2q32.2	9 (4.66%)	1 (3.33%)	0.48	1	1	(A) disease free
COL4A2	13q34	9 (4.66%)	7 (23.33%)	-2.32	0.001935	1	(B) Relapse group
COL4A3	2q36.3	9 (4.66%)	0 (0.00%)	>10	0.613	1	(A) disease free
COL4A6	Xq22.3	9 (4.66%)	0 (0.00%)	>10	0.613	1	(A) disease free
COL6A1	21q22.3	9 (4.66%)	2 (6.67%)	-0.52	0.646	1	(B) Relapse group
COL6A2	21q22.3	9 (4.66%)	1 (3.33%)	0.48	1	1	(A) disease free
COL9A1	6q13	9 (4.66%)	3 (10.00%)	-1.1	0.208	1	(B) Relapse group
CORIN	4p12	9 (4.66%)	0 (0.00%)	>10	0.613	1	(A) disease free
CP	3q24-q25.1	9 (4.66%)	2 (6.67%)	-0.52	0.646	1	(B) Relapse group
CPB2	13q14.13	9 (4.66%)	3 (10.00%)	-1.1	0.208	1	(B) Relapse group
CPE	4q32.3	9 (4.66%)	1 (3.33%)	0.48	1	1	(A) disease free
CPEB2	4p15.32	9 (4.66%)	0 (0.00%)	>10	0.613	1	(A) disease free
CSPG4	15q24.2	9 (4.66%)	1 (3.33%)	0.48	1	1	(A) disease free
CTSC	11q14.2	9 (4.66%)	1 (3.33%)	0.48	1	1	(A) disease free
CYP4B1	1p33	9 (4.66%)	1 (3.33%)	0.48	1	1	(A) disease free
DCAF1	3p21.2	9 (4.66%)	2 (6.67%)	-0.52	0.646	1	(B) Relapse group
DCX	Xq23	9 (4.66%)	0 (0.00%)	>10	0.613	1	(A) disease free
DDX4	5q11.2	9 (4.66%)	1 (3.33%)	0.48	1	1	(A) disease free
DEFA4	8p23.1	9 (4.66%)	3 (10.00%)	-1.1	0.208	1	(B) Relapse group
DEFA5	8p23.1	9 (4.66%)	2 (6.67%)	-0.52	0.646	1	(B) Relapse group
DEFB1	8p23.1	9 (4.66%)	3 (10.00%)	-1.1	0.208	1	(B) Relapse group
DEFB105A	8p23.1	9 (4.66%)	2 (6.67%)	-0.52	0.646	1	(B) Relapse group
DEFB134	8p23.1	9 (4.66%)	3 (10.00%)	-1.1	0.208	1	(B) Relapse group
DENND4B	1q21.3	9 (4.66%)	3 (10.00%)	-1.1	0.208	1	(B) Relapse group
DERL1	8q24.13	9 (4.66%)	0 (0.00%)	>10	0.613	1	(A) disease free
DGKI	7q33	9 (4.66%)	1 (3.33%)	0.48	1	1	(A) disease free
DICER1	14q32.13	9 (4.66%)	0 (0.00%)	>10	0.613	1	(A) disease free
DIS3	13q21.33	9 (4.66%)	2 (6.67%)	-0.52	0.646	1	(B) Relapse group
DISP2	15q15.1	9 (4.66%)	0 (0.00%)	>10	0.613	1	(A) disease free
DKK4	8p11.21	9 (4.66%)	0 (0.00%)	>10	0.613	1	(A) disease free
DLGAP2-AS1	8p23.3	9 (4.66%)	3 (10.00%)	-1.1	0.208	1	(B) Relapse group
DLL1	6q27	9 (4.66%)	0 (0.00%)	>10	0.613	1	(A) disease free
DNAAF11	8q24.22	9 (4.66%)	0 (0.00%)	>10	0.613	1	(A) disease free
DNM1	9q34.11	9 (4.66%)	1 (3.33%)	0.48	1	1	(A) disease free
DNMBP	10q24.2	9 (4.66%)	2 (6.67%)	-0.52	0.646	1	(B) Relapse group
DOK2	8p21.3	9 (4.66%)	2 (6.67%)	-0.52	0.646	1	(B) Relapse group
DOT1L	19p13.3	9 (4.66%)	1 (3.33%)	0.48	1	1	(A) disease free
DPP4	2q24.2	9 (4.66%)	0 (0.00%)	>10	0.613	1	(A) disease free
DPP8	15q22.31	9 (4.66%)	0 (0.00%)	>10	0.613	1	(A) disease free
DPY19L4	8q22.1	9 (4.66%)	0 (0.00%)	>10	0.613	1	(A) disease free
DSPP	4q22.1	9 (4.66%)	2 (6.67%)	-0.52	0.646	1	(B) Relapse group
DYRK4	12p13.32	9 (4.66%)	2 (6.67%)	-0.52	0.646	1	(B) Relapse group
E2F5	8q21.2	9 (4.66%)	0 (0.00%)	>10	0.613	1	(A) disease free
E2F7	12q21.2	9 (4.66%)	1 (3.33%)	0.48	1	1	(A) disease free
ECM2	9q22.31	9 (4.66%)	0 (0.00%)	>10	0.613	1	(A) disease free
EEF2	19p13.3	9 (4.66%)	0 (0.00%)	>10	0.613	1	(A) disease free
EFR3A	8q24.22	9 (4.66%)	1 (3.33%)	0.48	1	1	(A) disease free
EHHADH	3q27.2	9 (4.66%)	0 (0.00%)	>10	0.613	1	(A) disease free
EIF3J	15q21.1	9 (4.66%)	0 (0.00%)	>10	0.613	1	(A) disease free
EIF4G3	1p36.12	9 (4.66%)	3 (10.00%)	-1.1	0.208	1	(B) Relapse group
EIF5B	2q11.2	9 (4.66%)	1 (3.33%)	0.48	1	1	(A) disease free
ELAVL4	1p33-p32.3	9 (4.66%)	0 (0.00%)	>10	0.613	1	(A) disease free
ELP1	9q31.3	9 (4.66%)	1 (3.33%)	0.48	1	1	(A) disease free
EMC2	8q23.1	9 (4.66%)	0 (0.00%)	>10	0.613	1	(A) disease free
EMSY	11q13.5	9 (4.66%)	1 (3.33%)	0.48	1	1	(A) disease free
ENC1	5q13.3	9 (4.66%)	0 (0.00%)	>10	0.613	1	(A) disease free
ENOX1	13q14.11	9 (4.66%)	2 (6.67%)	-0.52	0.646	1	(B) Relapse group
ENPP6	4q35.1	9 (4.66%)	2 (6.67%)	-0.52	0.646	1	(B) Relapse group
EPHA7	6q16.1	9 (4.66%)	1 (3.33%)	0.48	1	1	(A) disease free
ERAP1	5q15	9 (4.66%)	1 (3.33%)	0.48	1	1	(A) disease free
ERAP2	5q15	9 (4.66%)	0 (0.00%)	>10	0.613	1	(A) disease free
ERC1	12p13.33	9 (4.66%)	1 (3.33%)	0.48	1	1	(A) disease free
ERCC5	13q33.1	9 (4.66%)	4 (13.33%)	-1.52	0.0799	1	(B) Relapse group
ERICH6	3q25.1	9 (4.66%)	1 (3.33%)	0.48	1	1	(A) disease free
ERLIN2	8p11.23	9 (4.66%)	0 (0.00%)	>10	0.613	1	(A) disease free
ESPL1	12q13.13	9 (4.66%)	1 (3.33%)	0.48	1	1	(A) disease free
EXOC1	4q12	9 (4.66%)	0 (0.00%)	>10	0.613	1	(A) disease free
F10	13q34	9 (4.66%)	5 (16.67%)	-1.84	0.0262	1	(B) Relapse group
F13A1	6p25.1	9 (4.66%)	0 (0.00%)	>10	0.613	1	(A) disease free
F2	11p11.2	9 (4.66%)	1 (3.33%)	0.48	1	1	(A) disease free
FAM135A	6q13	9 (4.66%)	1 (3.33%)	0.48	1	1	(A) disease free
FAM13A	4q22.1	9 (4.66%)	2 (6.67%)	-0.52	0.646	1	(B) Relapse group
FAM170A	5q23.1	9 (4.66%)	0 (0.00%)	>10	0.613	1	(A) disease free
FAM9B	Xp22.31	9 (4.66%)	1 (3.33%)	0.48	1	1	(A) disease free
FANCI	15q26.1	9 (4.66%)	1 (3.33%)	0.48	1	1	(A) disease free
FBH1	10p15.1	9 (4.66%)	0 (0.00%)	>10	0.613	1	(A) disease free
FBLN2	3p25.1	9 (4.66%)	1 (3.33%)	0.48	1	1	(A) disease free
FBXL13	7q22.1	9 (4.66%)	0 (0.00%)	>10	0.613	1	(A) disease free
FBXL20	17q12	9 (4.66%)	2 (6.67%)	-0.52	0.646	1	(B) Relapse group
FBXO10	9p13.2	9 (4.66%)	2 (6.67%)	-0.52	0.646	1	(B) Relapse group
FBXO16	8p21.1	9 (4.66%)	1 (3.33%)	0.48	1	1	(A) disease free
FBXO32	8q24.13	9 (4.66%)	1 (3.33%)	0.48	1	1	(A) disease free
FBXO47	17q12	9 (4.66%)	1 (3.33%)	0.48	1	1	(A) disease free
FBXW10	17p11.2	9 (4.66%)	0 (0.00%)	>10	0.613	1	(A) disease free
FGF14	13q33.1	9 (4.66%)	3 (10.00%)	-1.1	0.208	1	(B) Relapse group
FGFR3	4p16.3	9 (4.66%)	1 (3.33%)	0.48	1	1	(A) disease free
FIGN	2q24.3	9 (4.66%)	0 (0.00%)	>10	0.613	1	(A) disease free
FILIP1L	3q12.1	9 (4.66%)	0 (0.00%)	>10	0.613	1	(A) disease free
FNDC3A	13q14.2	9 (4.66%)	1 (3.33%)	0.48	1	1	(A) disease free
FNDC3B	3q26.31	9 (4.66%)	1 (3.33%)	0.48	1	1	(A) disease free
FNTA	8p11.21	9 (4.66%)	0 (0.00%)	>10	0.613	1	(A) disease free
FOCAD	9p21.3	9 (4.66%)	1 (3.33%)	0.48	1	1	(A) disease free
FOXK1	7p22.1	9 (4.66%)	1 (3.33%)	0.48	1	1	(A) disease free
FSBP	8q22.1	9 (4.66%)	0 (0.00%)	>10	0.613	1	(A) disease free
FSHR	2p16.3	9 (4.66%)	0 (0.00%)	>10	0.613	1	(A) disease free
FSIP1	15q14	9 (4.66%)	0 (0.00%)	>10	0.613	1	(A) disease free
FURIN	15q26.1	9 (4.66%)	2 (6.67%)	-0.52	0.646	1	(B) Relapse group
FUT9	6q16.1	9 (4.66%)	0 (0.00%)	>10	0.613	1	(A) disease free
FXR2	17p13.1	9 (4.66%)	0 (0.00%)	>10	0.613	1	(A) disease free
GABBR1	6p22.1	9 (4.66%)	0 (0.00%)	>10	0.613	1	(A) disease free
GABRA4	4p12	9 (4.66%)	0 (0.00%)	>10	0.613	1	(A) disease free
GABRA6	5q34	9 (4.66%)	0 (0.00%)	>10	0.613	1	(A) disease free
GALK2	15q21.1-q21.2	9 (4.66%)	0 (0.00%)	>10	0.613	1	(A) disease free
GALNTL5	7q36.1	9 (4.66%)	1 (3.33%)	0.48	1	1	(A) disease free
GARNL3	9q33.3	9 (4.66%)	0 (0.00%)	>10	0.613	1	(A) disease free
GAS6	13q34	9 (4.66%)	4 (13.33%)	-1.52	0.0799	1	(B) Relapse group
GAS7	17p13.1	9 (4.66%)	1 (3.33%)	0.48	1	1	(A) disease free
GBE1	3p12.2	9 (4.66%)	0 (0.00%)	>10	0.613	1	(A) disease free
GGA2	16p12.2	9 (4.66%)	1 (3.33%)	0.48	1	1	(A) disease free
GINS1	20p11.21	9 (4.66%)	2 (6.67%)	-0.52	0.646	1	(B) Relapse group
GJA10	6q15	9 (4.66%)	0 (0.00%)	>10	0.613	1	(A) disease free
GLDC	9p24.1	9 (4.66%)	2 (6.67%)	-0.52	0.646	1	(B) Relapse group
GLE1	9q34.11	9 (4.66%)	0 (0.00%)	>10	0.613	1	(A) disease free
GML	8q24.3	9 (4.66%)	1 (3.33%)	0.48	1	1	(A) disease free
GP2	16p12.3	9 (4.66%)	1 (3.33%)	0.48	1	1	(A) disease free
GPC6	13q31.3-q32.1	9 (4.66%)	3 (10.00%)	-1.1	0.208	1	(B) Relapse group
GPHN	14q23.3	9 (4.66%)	1 (3.33%)	0.48	1	1	(A) disease free
GPM6A	4q34.2	9 (4.66%)	1 (3.33%)	0.48	1	1	(A) disease free
GPR20	8q24.3	9 (4.66%)	1 (3.33%)	0.48	1	1	(A) disease free
GPR31	6q27	9 (4.66%)	0 (0.00%)	>10	0.613	1	(A) disease free
GPSM2	1p13.3	9 (4.66%)	1 (3.33%)	0.48	1	1	(A) disease free
GRAMD1B	11q24.1	9 (4.66%)	1 (3.33%)	0.48	1	1	(A) disease free
GRHL2	8q22.3	9 (4.66%)	0 (0.00%)	>10	0.613	1	(A) disease free
GRID1	10q23.1-q23.2	9 (4.66%)	1 (3.33%)	0.48	1	1	(A) disease free
GRIN3A	9q31.1	9 (4.66%)	1 (3.33%)	0.48	1	1	(A) disease free
GTDC1	2q22.3	9 (4.66%)	1 (3.33%)	0.48	1	1	(A) disease free
GTF3C3	2q33.1	9 (4.66%)	0 (0.00%)	>10	0.613	1	(A) disease free
GYS2	12p12.1	9 (4.66%)	1 (3.33%)	0.48	1	1	(A) disease free
HECA	6q24.1	9 (4.66%)	0 (0.00%)	>10	0.613	1	(A) disease free
HGF	7q21.11	9 (4.66%)	0 (0.00%)	>10	0.613	1	(A) disease free
HHIP	4q31.21	9 (4.66%)	1 (3.33%)	0.48	1	1	(A) disease free
HMGB1	13q12.3	9 (4.66%)	2 (6.67%)	-0.52	0.646	1	(B) Relapse group
HNRNPL	19q13.2	9 (4.66%)	1 (3.33%)	0.48	1	1	(A) disease free
HNRNPUL2	11q12.3	9 (4.66%)	1 (3.33%)	0.48	1	1	(A) disease free
HRG	3q27.3	9 (4.66%)	0 (0.00%)	>10	0.613	1	(A) disease free
HSD17B4	5q23.1	9 (4.66%)	0 (0.00%)	>10	0.613	1	(A) disease free
HSF1	8q24.3	9 (4.66%)	3 (10.00%)	-1.1	0.208	1	(B) Relapse group
HTR2C	Xq23	9 (4.66%)	1 (3.33%)	0.48	1	1	(A) disease free
IFIT1	10q23.31	9 (4.66%)	1 (3.33%)	0.48	1	1	(A) disease free
IL17RA	22q11.1	9 (4.66%)	0 (0.00%)	>10	0.613	1	(A) disease free
IL18RAP	2q12.1	9 (4.66%)	0 (0.00%)	>10	0.613	1	(A) disease free
IL1RAPL2	Xq22.3	9 (4.66%)	1 (3.33%)	0.48	1	1	(A) disease free
IL21R	16p12.1	9 (4.66%)	2 (6.67%)	-0.52	0.646	1	(B) Relapse group
IL5RA	3p26.2	9 (4.66%)	1 (3.33%)	0.48	1	1	(A) disease free
IMPA1	8q21.13	9 (4.66%)	0 (0.00%)	>10	0.613	1	(A) disease free
IMPG1	6q14.1	9 (4.66%)	2 (6.67%)	-0.52	0.646	1	(B) Relapse group
INHBA	7p14.1	9 (4.66%)	1 (3.33%)	0.48	1	1	(A) disease free
INTS1	7p22.3	9 (4.66%)	1 (3.33%)	0.48	1	1	(A) disease free
INTS2	17q23.2	9 (4.66%)	1 (3.33%)	0.48	1	1	(A) disease free
IQSEC3	12p13.33	9 (4.66%)	1 (3.33%)	0.48	1	1	(A) disease free
IRF2	4q35.1	9 (4.66%)	2 (6.67%)	-0.52	0.646	1	(B) Relapse group
ISL1	5q11.1	9 (4.66%)	3 (10.00%)	-1.1	0.208	1	(B) Relapse group
ITGA4	2q31.3	9 (4.66%)	3 (10.00%)	-1.1	0.208	1	(B) Relapse group
ITGAE	17p13.2	9 (4.66%)	0 (0.00%)	>10	0.613	1	(A) disease free
ITGAL	16p11.2	9 (4.66%)	2 (6.67%)	-0.52	0.646	1	(B) Relapse group
ITGB4	17q25.1	9 (4.66%)	2 (6.67%)	-0.52	0.646	1	(B) Relapse group
ITGB8	7p21.1	9 (4.66%)	0 (0.00%)	>10	0.613	1	(A) disease free
ITIH1	3p21.1	9 (4.66%)	0 (0.00%)	>10	0.613	1	(A) disease free
ITIH6	Xp11.22	9 (4.66%)	2 (6.67%)	-0.52	0.646	1	(B) Relapse group
JARID2	6p22.3	9 (4.66%)	0 (0.00%)	>10	0.613	1	(A) disease free
JMY	5q14.1	9 (4.66%)	0 (0.00%)	>10	0.613	1	(A) disease free
JPH1	8q21.11	9 (4.66%)	1 (3.33%)	0.48	1	1	(A) disease free
JPH3	16q24.2	9 (4.66%)	1 (3.33%)	0.48	1	1	(A) disease free
JUP	17q21.2	9 (4.66%)	1 (3.33%)	0.48	1	1	(A) disease free
KAT7	17q21.33	9 (4.66%)	0 (0.00%)	>10	0.613	1	(A) disease free
KBTBD11	8p23.3	9 (4.66%)	3 (10.00%)	-1.1	0.208	1	(B) Relapse group
KBTBD7	13q14.11	9 (4.66%)	2 (6.67%)	-0.52	0.646	1	(B) Relapse group
KCNJ16	17q24.3	9 (4.66%)	0 (0.00%)	>10	0.613	1	(A) disease free
KCNJ8	12p12.1	9 (4.66%)	0 (0.00%)	>10	0.613	1	(A) disease free
KCNMA1	10q22.3	9 (4.66%)	2 (6.67%)	-0.52	0.646	1	(B) Relapse group
KCTD19	16q22.1	9 (4.66%)	0 (0.00%)	>10	0.613	1	(A) disease free
KDM5B	1q32.1	9 (4.66%)	1 (3.33%)	0.48	1	1	(A) disease free
KIAA0586	14q23.1	9 (4.66%)	1 (3.33%)	0.48	1	1	(A) disease free
KIF14	1q32.1	9 (4.66%)	1 (3.33%)	0.48	1	1	(A) disease free
KIF17	1p36.12	9 (4.66%)	2 (6.67%)	-0.52	0.646	1	(B) Relapse group
KIF1B	1p36.22	9 (4.66%)	1 (3.33%)	0.48	1	1	(A) disease free
KIF20B	10q23.31	9 (4.66%)	1 (3.33%)	0.48	1	1	(A) disease free
KIF2B	17q22	9 (4.66%)	3 (10.00%)	-1.1	0.208	1	(B) Relapse group
KIF3A	5q31.1	9 (4.66%)	0 (0.00%)	>10	0.613	1	(A) disease free
KIF5A	12q13.3	9 (4.66%)	1 (3.33%)	0.48	1	1	(A) disease free
KIRREL2	19q13.12	9 (4.66%)	0 (0.00%)	>10	0.613	1	(A) disease free
KIT	4q12	9 (4.66%)	0 (0.00%)	>10	0.613	1	(A) disease free
KLC2	11q13.2	9 (4.66%)	1 (3.33%)	0.48	1	1	(A) disease free
KLHL32	6q16.1	9 (4.66%)	0 (0.00%)	>10	0.613	1	(A) disease free
KLHL38	8q24.13	9 (4.66%)	0 (0.00%)	>10	0.613	1	(A) disease free
KLKB1	4q35.2	9 (4.66%)	2 (6.67%)	-0.52	0.646	1	(B) Relapse group
KMT5B	11q13.2	9 (4.66%)	1 (3.33%)	0.48	1	1	(A) disease free
KPNA3	13q14.2	9 (4.66%)	1 (3.33%)	0.48	1	1	(A) disease free
KRBA2	17p13.1	9 (4.66%)	0 (0.00%)	>10	0.613	1	(A) disease free
KRT39	17q21.2	9 (4.66%)	0 (0.00%)	>10	0.613	1	(A) disease free
KRT40	17q21.2	9 (4.66%)	0 (0.00%)	>10	0.613	1	(A) disease free
KRT6C	12q13.13	9 (4.66%)	1 (3.33%)	0.48	1	1	(A) disease free
L1TD1	1p31.3	9 (4.66%)	1 (3.33%)	0.48	1	1	(A) disease free
LAMP1	13q34	9 (4.66%)	4 (13.33%)	-1.52	0.0799	1	(B) Relapse group
LARS1	5q32	9 (4.66%)	0 (0.00%)	>10	0.613	1	(A) disease free
LGI3	8p21.3	9 (4.66%)	2 (6.67%)	-0.52	0.646	1	(B) Relapse group
LGR4	11p14.1	9 (4.66%)	1 (3.33%)	0.48	1	1	(A) disease free
LIFR	5p13.1	9 (4.66%)	2 (6.67%)	-0.52	0.646	1	(B) Relapse group
LIG4	13q33.3	9 (4.66%)	4 (13.33%)	-1.52	0.0799	1	(B) Relapse group
LILRB5	19q13.4	9 (4.66%)	2 (6.67%)	-0.52	0.646	1	(B) Relapse group
LINC00367	13q12.11	9 (4.66%)	2 (6.67%)	-0.52	0.646	1	(B) Relapse group
LINC00424	13q12.11	9 (4.66%)	2 (6.67%)	-0.52	0.646	1	(B) Relapse group
LINC00539	13q12.11	9 (4.66%)	2 (6.67%)	-0.52	0.646	1	(B) Relapse group
LINC00540	13q12.11	9 (4.66%)	2 (6.67%)	-0.52	0.646	1	(B) Relapse group
LINC00589	8p12	9 (4.66%)	1 (3.33%)	0.48	1	1	(A) disease free
LINC00681	8p23.1	9 (4.66%)	2 (6.67%)	-0.52	0.646	1	(B) Relapse group
LINC02153	8p21.3	9 (4.66%)	1 (3.33%)	0.48	1	1	(A) disease free
LINC02209	8p12	9 (4.66%)	1 (3.33%)	0.48	1	1	(A) disease free
LINC03019	8p23.1-p22	9 (4.66%)	2 (6.67%)	-0.52	0.646	1	(B) Relapse group
LINGO2	9p21.2-p21.1	9 (4.66%)	3 (10.00%)	-1.1	0.208	1	(B) Relapse group
LONRF2	2q11.2	9 (4.66%)	1 (3.33%)	0.48	1	1	(A) disease free
LRPPRC	2p21	9 (4.66%)	0 (0.00%)	>10	0.613	1	(A) disease free
LRRC4B	19q13.33	9 (4.66%)	1 (3.33%)	0.48	1	1	(A) disease free
LRRC63	13q14.13	9 (4.66%)	3 (10.00%)	-1.1	0.208	1	(B) Relapse group
LRRD1	7q21.2	9 (4.66%)	1 (3.33%)	0.48	1	1	(A) disease free
LRRFIP2	3p22.2	9 (4.66%)	1 (3.33%)	0.48	1	1	(A) disease free
LRRIQ3	1p31.1	9 (4.66%)	1 (3.33%)	0.48	1	1	(A) disease free
LRRTM4	2p12	9 (4.66%)	0 (0.00%)	>10	0.613	1	(A) disease free
LTBP1	2p22.3	9 (4.66%)	1 (3.33%)	0.48	1	1	(A) disease free
LTN1	21q21.3	9 (4.66%)	1 (3.33%)	0.48	1	1	(A) disease free
LYN	8q12.1	9 (4.66%)	2 (6.67%)	-0.52	0.646	1	(B) Relapse group
LZTS1-AS1	8p21.3	9 (4.66%)	2 (6.67%)	-0.52	0.646	1	(B) Relapse group
MAB21L1	13q13.3	9 (4.66%)	3 (10.00%)	-1.1	0.208	1	(B) Relapse group
MADD	11p11.2	9 (4.66%)	0 (0.00%)	>10	0.613	1	(A) disease free
MAGEE1	Xq13.3	9 (4.66%)	2 (6.67%)	-0.52	0.646	1	(B) Relapse group
MAP3K19	2q21.3	9 (4.66%)	1 (3.33%)	0.48	1	1	(A) disease free
MAP4K3	2p22.1	9 (4.66%)	0 (0.00%)	>10	0.613	1	(A) disease free
MAP4K4	2q11.2	9 (4.66%)	1 (3.33%)	0.48	1	1	(A) disease free
MAP9	4q32.1	9 (4.66%)	1 (3.33%)	0.48	1	1	(A) disease free
MAPK15	8q24.3	9 (4.66%)	1 (3.33%)	0.48	1	1	(A) disease free
MAPK8IP3	16p13.3	9 (4.66%)	2 (6.67%)	-0.52	0.646	1	(B) Relapse group
MARCHF6	5p15.2	9 (4.66%)	1 (3.33%)	0.48	1	1	(A) disease free
MARK4	19q13.32	9 (4.66%)	0 (0.00%)	>10	0.613	1	(A) disease free
MASTL	10p12.1	9 (4.66%)	0 (0.00%)	>10	0.613	1	(A) disease free
MCF2L2	3q27.1	9 (4.66%)	2 (6.67%)	-0.52	0.646	1	(B) Relapse group
MCOLN3	1p22.3	9 (4.66%)	0 (0.00%)	>10	0.613	1	(A) disease free
MED24	17q21.1	9 (4.66%)	1 (3.33%)	0.48	1	1	(A) disease free
MEDAG	13q12.3	9 (4.66%)	2 (6.67%)	-0.52	0.646	1	(B) Relapse group
MEI1	22q13.2	9 (4.66%)	2 (6.67%)	-0.52	0.646	1	(B) Relapse group
MEIS2	15q14	9 (4.66%)	0 (0.00%)	>10	0.613	1	(A) disease free
METTL16	17p13.3	9 (4.66%)	0 (0.00%)	>10	0.613	1	(A) disease free
MGAT1	5q35.3	9 (4.66%)	1 (3.33%)	0.48	1	1	(A) disease free
MICAL1	6q21	9 (4.66%)	1 (3.33%)	0.48	1	1	(A) disease free
MICAL2	11p15.3	9 (4.66%)	0 (0.00%)	>10	0.613	1	(A) disease free
MINDY4	7p14.3	9 (4.66%)	1 (3.33%)	0.48	1	1	(A) disease free
MIPEPP3	13q12.11	9 (4.66%)	2 (6.67%)	-0.52	0.646	1	(B) Relapse group
MLIP	6p12.1	9 (4.66%)	1 (3.33%)	0.48	1	1	(A) disease free
MMRN1	4q22.1	9 (4.66%)	1 (3.33%)	0.48	1	1	(A) disease free
MNT	17p13.3	9 (4.66%)	0 (0.00%)	>10	0.613	1	(A) disease free
MON2	12q14.1	9 (4.66%)	2 (6.67%)	-0.52	0.646	1	(B) Relapse group
MOS	8q12.1	9 (4.66%)	0 (0.00%)	>10	0.613	1	(A) disease free
MPO	17q22	9 (4.66%)	1 (3.33%)	0.48	1	1	(A) disease free
MROH5	8q24.3	9 (4.66%)	1 (3.33%)	0.48	1	1	(A) disease free
MRPL57	13q12.11	9 (4.66%)	2 (6.67%)	-0.52	0.646	1	(B) Relapse group
MSLN	16p13.3	9 (4.66%)	0 (0.00%)	>10	0.613	1	(A) disease free
MST1R	3p21.31	9 (4.66%)	0 (0.00%)	>10	0.613	1	(A) disease free
MTERF1	7q21.2	9 (4.66%)	0 (0.00%)	>10	0.613	1	(A) disease free
MTHFD1L	6q25.1	9 (4.66%)	1 (3.33%)	0.48	1	1	(A) disease free
MTMR7	8p22	9 (4.66%)	2 (6.67%)	-0.52	0.646	1	(B) Relapse group
MVK	12q24.11	9 (4.66%)	1 (3.33%)	0.48	1	1	(A) disease free
MXRA8	1p36.33	9 (4.66%)	2 (6.67%)	-0.52	0.646	1	(B) Relapse group
MYBL1	8q13.1	9 (4.66%)	0 (0.00%)	>10	0.613	1	(A) disease free
MYH3	17p13.1	9 (4.66%)	1 (3.33%)	0.48	1	1	(A) disease free
MYLK3	16q11.2	9 (4.66%)	2 (6.67%)	-0.52	0.646	1	(B) Relapse group
MYO19	17q12	9 (4.66%)	1 (3.33%)	0.48	1	1	(A) disease free
MYO1G	7p13	9 (4.66%)	0 (0.00%)	>10	0.613	1	(A) disease free
MYO3B	2q31.1	9 (4.66%)	0 (0.00%)	>10	0.613	1	(A) disease free
MYO9B	19p13.11	9 (4.66%)	1 (3.33%)	0.48	1	1	(A) disease free
MYOM1	18p11.31	9 (4.66%)	0 (0.00%)	>10	0.613	1	(A) disease free
N4BP2L1	13q13.1	9 (4.66%)	3 (10.00%)	-1.1	0.208	1	(B) Relapse group
NAALAD2	11q14.3	9 (4.66%)	0 (0.00%)	>10	0.613	1	(A) disease free
NALF1	13q33.3	9 (4.66%)	4 (13.33%)	-1.52	0.0799	1	(B) Relapse group
NAT1	8p22	9 (4.66%)	2 (6.67%)	-0.52	0.646	1	(B) Relapse group
NAV1	1q32.1	9 (4.66%)	1 (3.33%)	0.48	1	1	(A) disease free
NBN	8q21.3	9 (4.66%)	0 (0.00%)	>10	0.613	1	(A) disease free
NCKAP1L	12q13.13-q13.2	9 (4.66%)	1 (3.33%)	0.48	1	1	(A) disease free
NDST3	4q26	9 (4.66%)	3 (10.00%)	-1.1	0.208	1	(B) Relapse group
NEDD4	15q21.3	9 (4.66%)	1 (3.33%)	0.48	1	1	(A) disease free
NELL1	11p15.1	9 (4.66%)	2 (6.67%)	-0.52	0.646	1	(B) Relapse group
NELL2	12q12	9 (4.66%)	1 (3.33%)	0.48	1	1	(A) disease free
NEMF	14q21.3	9 (4.66%)	0 (0.00%)	>10	0.613	1	(A) disease free
NFIA	1p31.3	9 (4.66%)	0 (0.00%)	>10	0.613	1	(A) disease free
NHSL1	6q24.1	9 (4.66%)	1 (3.33%)	0.48	1	1	(A) disease free
NIN	14q22.1	9 (4.66%)	1 (3.33%)	0.48	1	1	(A) disease free
NKX3-1	8p21.2	9 (4.66%)	2 (6.67%)	-0.52	0.646	1	(B) Relapse group
NLRC4	2p22.3	9 (4.66%)	1 (3.33%)	0.48	1	1	(A) disease free
NLRP10	11p15.4	9 (4.66%)	1 (3.33%)	0.48	1	1	(A) disease free
NLRP14	11p15.4	9 (4.66%)	1 (3.33%)	0.48	1	1	(A) disease free
NLRP9	19q13.42	9 (4.66%)	2 (6.67%)	-0.52	0.646	1	(B) Relapse group
NLRX1	11q23.3	9 (4.66%)	2 (6.67%)	-0.52	0.646	1	(B) Relapse group
NOL4	18q12.1	9 (4.66%)	1 (3.33%)	0.48	1	1	(A) disease free
NOL8	9q22.31	9 (4.66%)	0 (0.00%)	>10	0.613	1	(A) disease free
NOTCH1	9q34.3	9 (4.66%)	1 (3.33%)	0.48	1	1	(A) disease free
NPAS3	14q13.1	9 (4.66%)	1 (3.33%)	0.48	1	1	(A) disease free
NPAS4	11q13.2	9 (4.66%)	0 (0.00%)	>10	0.613	1	(A) disease free
NPR2	9p13.3	9 (4.66%)	1 (3.33%)	0.48	1	1	(A) disease free
NTAQ1	8q24.13	9 (4.66%)	1 (3.33%)	0.48	1	1	(A) disease free
NUFIP1	13q14.12	9 (4.66%)	3 (10.00%)	-1.1	0.208	1	(B) Relapse group
NUP153	6p22.3	9 (4.66%)	0 (0.00%)	>10	0.613	1	(A) disease free
NUP214	9q34.13	9 (4.66%)	1 (3.33%)	0.48	1	1	(A) disease free
OAS2	12q24.13	9 (4.66%)	0 (0.00%)	>10	0.613	1	(A) disease free
OBSL1	2q35	9 (4.66%)	2 (6.67%)	-0.52	0.646	1	(B) Relapse group
OCRL	Xq26.1	9 (4.66%)	0 (0.00%)	>10	0.613	1	(A) disease free
OGDHL	10q11.23	9 (4.66%)	1 (3.33%)	0.48	1	1	(A) disease free
OR2B2	6p22.1	9 (4.66%)	0 (0.00%)	>10	0.613	1	(A) disease free
OR2L13	1q44	9 (4.66%)	2 (6.67%)	-0.52	0.646	1	(B) Relapse group
OR2T33	1q44	9 (4.66%)	1 (3.33%)	0.48	1	1	(A) disease free
OR5L1	11q12.1	9 (4.66%)	1 (3.33%)	0.48	1	1	(A) disease free
OR5M1	11q12.1	9 (4.66%)	1 (3.33%)	0.48	1	1	(A) disease free
OR6K6	1q23.1	9 (4.66%)	1 (3.33%)	0.48	1	1	(A) disease free
OSBPL7	17q21.32	9 (4.66%)	0 (0.00%)	>10	0.613	1	(A) disease free
OSR2	8q22.2	9 (4.66%)	2 (6.67%)	-0.52	0.646	1	(B) Relapse group
OTOL1	3q26.1	9 (4.66%)	1 (3.33%)	0.48	1	1	(A) disease free
OTUD7B	1q21.2	9 (4.66%)	1 (3.33%)	0.48	1	1	(A) disease free
OVCH1	12p11.22	9 (4.66%)	0 (0.00%)	>10	0.613	1	(A) disease free
PAN3-AS1	13q12.2	9 (4.66%)	3 (10.00%)	-1.1	0.208	1	(B) Relapse group
PANK4	1p36.32	9 (4.66%)	1 (3.33%)	0.48	1	1	(A) disease free
PARD3	10p11.22-p11.21	9 (4.66%)	0 (0.00%)	>10	0.613	1	(A) disease free
PARP14	3q21.1	9 (4.66%)	1 (3.33%)	0.48	1	1	(A) disease free
PARP9	3q21.1	9 (4.66%)	0 (0.00%)	>10	0.613	1	(A) disease free
PCDH8	13q14.3	9 (4.66%)	3 (10.00%)	-1.1	0.208	1	(B) Relapse group
PCDHA5	5q31.3	9 (4.66%)	1 (3.33%)	0.48	1	1	(A) disease free
PCDHB12	5q31.3	9 (4.66%)	1 (3.33%)	0.48	1	1	(A) disease free
PCDHB15	5q31.3	9 (4.66%)	2 (6.67%)	-0.52	0.646	1	(B) Relapse group
PCDHB2	5q31.3	9 (4.66%)	2 (6.67%)	-0.52	0.646	1	(B) Relapse group
PCDHB6	5q31.3	9 (4.66%)	2 (6.67%)	-0.52	0.646	1	(B) Relapse group
PCDHGA10	5q31.3	9 (4.66%)	0 (0.00%)	>10	0.613	1	(A) disease free
PCDHGA11	5q31.3	9 (4.66%)	1 (3.33%)	0.48	1	1	(A) disease free
PCDHGA3	5q31.3	9 (4.66%)	1 (3.33%)	0.48	1	1	(A) disease free
PCDHGC4	5q31.3	9 (4.66%)	1 (3.33%)	0.48	1	1	(A) disease free
PCMTD1	8q11.23	9 (4.66%)	1 (3.33%)	0.48	1	1	(A) disease free
PDE11A	2q31.2	9 (4.66%)	1 (3.33%)	0.48	1	1	(A) disease free
PDE1C	7p14.3	9 (4.66%)	2 (6.67%)	-0.52	0.646	1	(B) Relapse group
PDIA3	15q15.3	9 (4.66%)	1 (3.33%)	0.48	1	1	(A) disease free
PER1	17p13.1	9 (4.66%)	0 (0.00%)	>10	0.613	1	(A) disease free
PEX2	8q21.13	9 (4.66%)	0 (0.00%)	>10	0.613	1	(A) disease free
PHEX	Xp22.11	9 (4.66%)	1 (3.33%)	0.48	1	1	(A) disease free
PHYHIP	8p21.3	9 (4.66%)	1 (3.33%)	0.48	1	1	(A) disease free
PIBF1	13q21.33-q22.1	9 (4.66%)	2 (6.67%)	-0.52	0.646	1	(B) Relapse group
PIGG	4p16.3	9 (4.66%)	2 (6.67%)	-0.52	0.646	1	(B) Relapse group
PIK3R6	17p13.1	9 (4.66%)	2 (6.67%)	-0.52	0.646	1	(B) Relapse group
PIWIL3	22q11.23	9 (4.66%)	2 (6.67%)	-0.52	0.646	1	(B) Relapse group
PIWIL4	11q21	9 (4.66%)	0 (0.00%)	>10	0.613	1	(A) disease free
PLA2G4A	1q31.1	9 (4.66%)	2 (6.67%)	-0.52	0.646	1	(B) Relapse group
PLD1	3q26.31	9 (4.66%)	0 (0.00%)	>10	0.613	1	(A) disease free
PLEKHM2	1p36.21	9 (4.66%)	1 (3.33%)	0.48	1	1	(A) disease free
PML	15q24.1	9 (4.66%)	0 (0.00%)	>10	0.613	1	(A) disease free
POLH	6p21.1	9 (4.66%)	0 (0.00%)	>10	0.613	1	(A) disease free
POLR2A	17p13.1	9 (4.66%)	1 (3.33%)	0.48	1	1	(A) disease free
POMK	8p11.21	9 (4.66%)	0 (0.00%)	>10	0.613	1	(A) disease free
PON3	7q21.3	9 (4.66%)	1 (3.33%)	0.48	1	1	(A) disease free
POTEC	18p11.21	9 (4.66%)	1 (3.33%)	0.48	1	1	(A) disease free
POU5F1B	8q24.21	9 (4.66%)	0 (0.00%)	>10	0.613	1	(A) disease free
PPARGC1A	4p15.2	9 (4.66%)	2 (6.67%)	-0.52	0.646	1	(B) Relapse group
PPFIA2	12q21.31	9 (4.66%)	1 (3.33%)	0.48	1	1	(A) disease free
PPP6R2	22q13.33	9 (4.66%)	3 (10.00%)	-1.1	0.208	1	(B) Relapse group
PPRC1	10q24.32	9 (4.66%)	2 (6.67%)	-0.52	0.646	1	(B) Relapse group
PRKG1	10q11.23-q21.1	9 (4.66%)	1 (3.33%)	0.48	1	1	(A) disease free
PROSER1	13q13.3	9 (4.66%)	3 (10.00%)	-1.1	0.208	1	(B) Relapse group
PRPF40B	12q13.12	9 (4.66%)	1 (3.33%)	0.48	1	1	(A) disease free
PRPF4B	6p25.2	9 (4.66%)	0 (0.00%)	>10	0.613	1	(A) disease free
PRR12	19q13.33	9 (4.66%)	1 (3.33%)	0.48	1	1	(A) disease free
PRR14	16p11.2	9 (4.66%)	3 (10.00%)	-1.1	0.208	1	(B) Relapse group
PRR14L	22q12.2	9 (4.66%)	1 (3.33%)	0.48	1	1	(A) disease free
PRX	19q13.2	9 (4.66%)	0 (0.00%)	>10	0.613	1	(A) disease free
PSD	10q24.32	9 (4.66%)	2 (6.67%)	-0.52	0.646	1	(B) Relapse group
PSD2	5q31.2	9 (4.66%)	0 (0.00%)	>10	0.613	1	(A) disease free
PTCHD3	10p12.1	9 (4.66%)	1 (3.33%)	0.48	1	1	(A) disease free
PTPN23	3p21.31	9 (4.66%)	0 (0.00%)	>10	0.613	1	(A) disease free
PTPRG	3p14.2	9 (4.66%)	3 (10.00%)	-1.1	0.208	1	(B) Relapse group
PTPRH	19q13.42	9 (4.66%)	0 (0.00%)	>10	0.613	1	(A) disease free
PTPRQ	12q21.31	9 (4.66%)	1 (3.33%)	0.48	1	1	(A) disease free
PYGM	11q13.1	9 (4.66%)	2 (6.67%)	-0.52	0.646	1	(B) Relapse group
R3HDM1	2q21.3	9 (4.66%)	0 (0.00%)	>10	0.613	1	(A) disease free
R3HDM2	12q13.3	9 (4.66%)	1 (3.33%)	0.48	1	1	(A) disease free
RABGAP1L	1q25.1	9 (4.66%)	2 (6.67%)	-0.52	0.646	1	(B) Relapse group
RAD50	5q31.1	9 (4.66%)	1 (3.33%)	0.48	1	1	(A) disease free
RAD54B	8q22.1	9 (4.66%)	1 (3.33%)	0.48	1	1	(A) disease free
RALYL	8q21.2	9 (4.66%)	1 (3.33%)	0.48	1	1	(A) disease free
RANBP17	5q35.1	9 (4.66%)	1 (3.33%)	0.48	1	1	(A) disease free
RAPGEF6	5q31.1	9 (4.66%)	3 (10.00%)	-1.1	0.208	1	(B) Relapse group
RARB	3p24.2	9 (4.66%)	3 (10.00%)	-1.1	0.208	1	(B) Relapse group
RASAL3	19p13.12	9 (4.66%)	0 (0.00%)	>10	0.613	1	(A) disease free
RBM33	7q36.3	9 (4.66%)	0 (0.00%)	>10	0.613	1	(A) disease free
RBM48	7q21.2	9 (4.66%)	1 (3.33%)	0.48	1	1	(A) disease free
RBPMS-AS1	8p12	9 (4.66%)	1 (3.33%)	0.48	1	1	(A) disease free
RFX4	12q23.3	9 (4.66%)	1 (3.33%)	0.48	1	1	(A) disease free
RFX6	6q22.1	9 (4.66%)	1 (3.33%)	0.48	1	1	(A) disease free
RGS9	17q24.1	9 (4.66%)	0 (0.00%)	>10	0.613	1	(A) disease free
RGSL1	1q25.3	9 (4.66%)	2 (6.67%)	-0.52	0.646	1	(B) Relapse group
RICTOR	5p13.1	9 (4.66%)	1 (3.33%)	0.48	1	1	(A) disease free
RIDA	8q22.2	9 (4.66%)	0 (0.00%)	>10	0.613	1	(A) disease free
RIGI		9 (4.66%)	1 (3.33%)	0.48	1	1	(A) disease free
RNF111	15q22.1-q22.2	9 (4.66%)	1 (3.33%)	0.48	1	1	(A) disease free
RRP1B	21q22.3	9 (4.66%)	0 (0.00%)	>10	0.613	1	(A) disease free
RTN1	14q23.1	9 (4.66%)	2 (6.67%)	-0.52	0.646	1	(B) Relapse group
RTN4	2p16.1	9 (4.66%)	2 (6.67%)	-0.52	0.646	1	(B) Relapse group
RTTN	18q22.2	9 (4.66%)	3 (10.00%)	-1.1	0.208	1	(B) Relapse group
RUFY3	4q13.3	9 (4.66%)	0 (0.00%)	>10	0.613	1	(A) disease free
SAGE1	Xq26.3	9 (4.66%)	0 (0.00%)	>10	0.613	1	(A) disease free
SAP18	13q12.11	9 (4.66%)	2 (6.67%)	-0.52	0.646	1	(B) Relapse group
SASH1	6q24.3-q25.1	9 (4.66%)	1 (3.33%)	0.48	1	1	(A) disease free
SAXO2	15q25.2	9 (4.66%)	0 (0.00%)	>10	0.613	1	(A) disease free
SCAF8	6q25.2	9 (4.66%)	2 (6.67%)	-0.52	0.646	1	(B) Relapse group
SCAP	3p21.31	9 (4.66%)	0 (0.00%)	>10	0.613	1	(A) disease free
SCARA3	8p21.1	9 (4.66%)	2 (6.67%)	-0.52	0.646	1	(B) Relapse group
SCML4	6q21	9 (4.66%)	0 (0.00%)	>10	0.613	1	(A) disease free
SCYL2	12q23.1	9 (4.66%)	1 (3.33%)	0.48	1	1	(A) disease free
SEC23B	20p11.23	9 (4.66%)	0 (0.00%)	>10	0.613	1	(A) disease free
SEMA4D	9q22.2	9 (4.66%)	1 (3.33%)	0.48	1	1	(A) disease free
SEMA4F	2p13.1	9 (4.66%)	1 (3.33%)	0.48	1	1	(A) disease free
SEMA4G	10q24.31	9 (4.66%)	1 (3.33%)	0.48	1	1	(A) disease free
SEMA5A	5p15.31	9 (4.66%)	1 (3.33%)	0.48	1	1	(A) disease free
SERPINB2	18q21.33-q22.1	9 (4.66%)	2 (6.67%)	-0.52	0.646	1	(B) Relapse group
SETD1B	12q24.31	9 (4.66%)	1 (3.33%)	0.48	1	1	(A) disease free
SETDB1	1q21.3	9 (4.66%)	3 (10.00%)	-1.1	0.208	1	(B) Relapse group
SF1	11q13.1	9 (4.66%)	0 (0.00%)	>10	0.613	1	(A) disease free
SF3B1	2q33.1	9 (4.66%)	0 (0.00%)	>10	0.613	1	(A) disease free
SF3B2	11q13.1	9 (4.66%)	0 (0.00%)	>10	0.613	1	(A) disease free
SFRP4	7p14.1	9 (4.66%)	1 (3.33%)	0.48	1	1	(A) disease free
SGSM1	22q11.23	9 (4.66%)	2 (6.67%)	-0.52	0.646	1	(B) Relapse group
SHCBP1L	1q25.3	9 (4.66%)	2 (6.67%)	-0.52	0.646	1	(B) Relapse group
SHPRH	6q24.3	9 (4.66%)	2 (6.67%)	-0.52	0.646	1	(B) Relapse group
SIGLEC11	19q13.33	9 (4.66%)	0 (0.00%)	>10	0.613	1	(A) disease free
SIM1	6q16.3	9 (4.66%)	1 (3.33%)	0.48	1	1	(A) disease free
SLA	8q24.22	9 (4.66%)	0 (0.00%)	>10	0.613	1	(A) disease free
SLC10A2	13q33.1	9 (4.66%)	3 (10.00%)	-1.1	0.208	1	(B) Relapse group
SLC10A5	8q21.13	9 (4.66%)	1 (3.33%)	0.48	1	1	(A) disease free
SLC12A9	7q22.1	9 (4.66%)	1 (3.33%)	0.48	1	1	(A) disease free
SLC16A7	12q14.1	9 (4.66%)	0 (0.00%)	>10	0.613	1	(A) disease free
SLC1A3	5p13.2	9 (4.66%)	2 (6.67%)	-0.52	0.646	1	(B) Relapse group
SLC22A24	11q12.3	9 (4.66%)	1 (3.33%)	0.48	1	1	(A) disease free
SLC24A2	9p22.1	9 (4.66%)	2 (6.67%)	-0.52	0.646	1	(B) Relapse group
SLC25A13	7q21.3	9 (4.66%)	0 (0.00%)	>10	0.613	1	(A) disease free
SLC25A32	8q22.3	9 (4.66%)	0 (0.00%)	>10	0.613	1	(A) disease free
SLC27A6	5q23.3	9 (4.66%)	2 (6.67%)	-0.52	0.646	1	(B) Relapse group
SLC30A8	8q24.11	9 (4.66%)	0 (0.00%)	>10	0.613	1	(A) disease free
SLC3A2	11q12.3	9 (4.66%)	0 (0.00%)	>10	0.613	1	(A) disease free
SLC4A3	2q35	9 (4.66%)	2 (6.67%)	-0.52	0.646	1	(B) Relapse group
SLC4A7	3p24.1	9 (4.66%)	0 (0.00%)	>10	0.613	1	(A) disease free
SLC9A3	5p15.33	9 (4.66%)	2 (6.67%)	-0.52	0.646	1	(B) Relapse group
SLC9A9	3q24	9 (4.66%)	1 (3.33%)	0.48	1	1	(A) disease free
SLC9C2	1q25.1	9 (4.66%)	3 (10.00%)	-1.1	0.208	1	(B) Relapse group
SLCO2A1	3q22.1-q22.2	9 (4.66%)	0 (0.00%)	>10	0.613	1	(A) disease free
SLF1	5q15	9 (4.66%)	0 (0.00%)	>10	0.613	1	(A) disease free
SLFN11	17q12	9 (4.66%)	3 (10.00%)	-1.1	0.208	1	(B) Relapse group
SLK	10q24.33-q25.1	9 (4.66%)	2 (6.67%)	-0.52	0.646	1	(B) Relapse group
SMARCAL1	2q35	9 (4.66%)	2 (6.67%)	-0.52	0.646	1	(B) Relapse group
SMIM18	8p12	9 (4.66%)	1 (3.33%)	0.48	1	1	(A) disease free
SNCAIP	5q23.2	9 (4.66%)	1 (3.33%)	0.48	1	1	(A) disease free
SND1	7q32.1	9 (4.66%)	0 (0.00%)	>10	0.613	1	(A) disease free
SNX18	5q11.2	9 (4.66%)	0 (0.00%)	>10	0.613	1	(A) disease free
SNX25	4q35.1	9 (4.66%)	2 (6.67%)	-0.52	0.646	1	(B) Relapse group
SOCS5	2p21	9 (4.66%)	0 (0.00%)	>10	0.613	1	(A) disease free
SORCS2	4p16.1	9 (4.66%)	0 (0.00%)	>10	0.613	1	(A) disease free
SPAG11B	8p23.1	9 (4.66%)	2 (6.67%)	-0.52	0.646	1	(B) Relapse group
SPAG5	17q11.2	9 (4.66%)	1 (3.33%)	0.48	1	1	(A) disease free
SPATA31H1		9 (4.66%)	2 (6.67%)	-0.52	0.646	1	(B) Relapse group
SPEM2	17p13.1	9 (4.66%)	0 (0.00%)	>10	0.613	1	(A) disease free
SPNS2	17p13.2	9 (4.66%)	0 (0.00%)	>10	0.613	1	(A) disease free
SPOCK3	4q32.3	9 (4.66%)	1 (3.33%)	0.48	1	1	(A) disease free
SPRY3	Xq28 and Yq12	9 (4.66%)	0 (0.00%)	>10	0.613	1	(A) disease free
SPTLC3	20p12.1	9 (4.66%)	1 (3.33%)	0.48	1	1	(A) disease free
SRP72	4q12	9 (4.66%)	1 (3.33%)	0.48	1	1	(A) disease free
SSH2	17q11.2	9 (4.66%)	1 (3.33%)	0.48	1	1	(A) disease free
ST6GAL2	2q12.3	9 (4.66%)	2 (6.67%)	-0.52	0.646	1	(B) Relapse group
STXBP5L	3q13.33	9 (4.66%)	0 (0.00%)	>10	0.613	1	(A) disease free
SULF1	8q13.2-q13.3	9 (4.66%)	3 (10.00%)	-1.1	0.208	1	(B) Relapse group
SUPT16H	14q11.2	9 (4.66%)	0 (0.00%)	>10	0.613	1	(A) disease free
SUPT5H	19q13.2	9 (4.66%)	0 (0.00%)	>10	0.613	1	(A) disease free
SV2C	5q13.3	9 (4.66%)	0 (0.00%)	>10	0.613	1	(A) disease free
SYNPO2L	10q22.2	9 (4.66%)	1 (3.33%)	0.48	1	1	(A) disease free
TAS1R1	1p36.31	9 (4.66%)	1 (3.33%)	0.48	1	1	(A) disease free
TAX1BP1	7p15.2	9 (4.66%)	0 (0.00%)	>10	0.613	1	(A) disease free
TBC1D32	6q22.31	9 (4.66%)	3 (10.00%)	-1.1	0.208	1	(B) Relapse group
TBX4	17q23.2	9 (4.66%)	2 (6.67%)	-0.52	0.646	1	(B) Relapse group
TBXT	6q27	9 (4.66%)	0 (0.00%)	>10	0.613	1	(A) disease free
TCEA1	8q11.23	9 (4.66%)	0 (0.00%)	>10	0.613	1	(A) disease free
TCF4	18q21.2	9 (4.66%)	1 (3.33%)	0.48	1	1	(A) disease free
TCHH	1q21.3	9 (4.66%)	2 (6.67%)	-0.52	0.646	1	(B) Relapse group
TCOF1	5q32-q33.1	9 (4.66%)	0 (0.00%)	>10	0.613	1	(A) disease free
TELO2	16p13.3	9 (4.66%)	0 (0.00%)	>10	0.613	1	(A) disease free
TET1	10q21.3	9 (4.66%)	2 (6.67%)	-0.52	0.646	1	(B) Relapse group
TEX26	13q12.3	9 (4.66%)	3 (10.00%)	-1.1	0.208	1	(B) Relapse group
THSD4	15q23	9 (4.66%)	0 (0.00%)	>10	0.613	1	(A) disease free
TJP3	19p13.3	9 (4.66%)	1 (3.33%)	0.48	1	1	(A) disease free
TLL2	10q24.1	9 (4.66%)	2 (6.67%)	-0.52	0.646	1	(B) Relapse group
TM9SF1	14q12	9 (4.66%)	0 (0.00%)	>10	0.613	1	(A) disease free
TM9SF2	13q32.3	9 (4.66%)	2 (6.67%)	-0.52	0.646	1	(B) Relapse group
TMEM131	2q11.2	9 (4.66%)	1 (3.33%)	0.48	1	1	(A) disease free
TMEM232	5q22.1	9 (4.66%)	1 (3.33%)	0.48	1	1	(A) disease free
TMEM63B	6p21.1	9 (4.66%)	1 (3.33%)	0.48	1	1	(A) disease free
TMOD1	9q22.33	9 (4.66%)	2 (6.67%)	-0.52	0.646	1	(B) Relapse group
TMPRSS11D	4q13.2	9 (4.66%)	0 (0.00%)	>10	0.613	1	(A) disease free
TNFRSF10D	8p21.3	9 (4.66%)	1 (3.33%)	0.48	1	1	(A) disease free
TNS3	7p12.3	9 (4.66%)	1 (3.33%)	0.48	1	1	(A) disease free
TOGARAM1	14q21.2	9 (4.66%)	1 (3.33%)	0.48	1	1	(A) disease free
TONSL	8q24.3	9 (4.66%)	1 (3.33%)	0.48	1	1	(A) disease free
TOPORS	9p21.1	9 (4.66%)	1 (3.33%)	0.48	1	1	(A) disease free
TPR	1q31.1	9 (4.66%)	2 (6.67%)	-0.52	0.646	1	(B) Relapse group
TRAPPC12	2p25.3	9 (4.66%)	0 (0.00%)	>10	0.613	1	(A) disease free
TRAPPC8	18q12.1	9 (4.66%)	0 (0.00%)	>10	0.613	1	(A) disease free
TREH	11q23.3	9 (4.66%)	0 (0.00%)	>10	0.613	1	(A) disease free
TRIM36	5q22.3	9 (4.66%)	0 (0.00%)	>10	0.613	1	(A) disease free
TRIM56	7q22.1	9 (4.66%)	1 (3.33%)	0.48	1	1	(A) disease free
TRIM6	11p15.4	9 (4.66%)	0 (0.00%)	>10	0.613	1	(A) disease free
TRIM66	11p15.4	9 (4.66%)	1 (3.33%)	0.48	1	1	(A) disease free
TRIM69	15q15-q21	9 (4.66%)	1 (3.33%)	0.48	1	1	(A) disease free
TRPC7	5q31.1	9 (4.66%)	1 (3.33%)	0.48	1	1	(A) disease free
TRPV1	17p13.2	9 (4.66%)	0 (0.00%)	>10	0.613	1	(A) disease free
TRPV3	17p13.2	9 (4.66%)	0 (0.00%)	>10	0.613	1	(A) disease free
TSC1	9q34	9 (4.66%)	0 (0.00%)	>10	0.613	1	(A) disease free
TSLP	5q22.1	9 (4.66%)	1 (3.33%)	0.48	1	1	(A) disease free
TSPYL5	8q22.1	9 (4.66%)	1 (3.33%)	0.48	1	1	(A) disease free
TTLL5	14q24.3	9 (4.66%)	1 (3.33%)	0.48	1	1	(A) disease free
TUBGCP5	15q11.2	9 (4.66%)	0 (0.00%)	>10	0.613	1	(A) disease free
UBA7	3p21.31	9 (4.66%)	0 (0.00%)	>10	0.613	1	(A) disease free
UBE3B	12q24.11	9 (4.66%)	1 (3.33%)	0.48	1	1	(A) disease free
UBL3	13q12.3	9 (4.66%)	2 (6.67%)	-0.52	0.646	1	(B) Relapse group
UBN1	16p13.3	9 (4.66%)	0 (0.00%)	>10	0.613	1	(A) disease free
UBN2	7q34	9 (4.66%)	0 (0.00%)	>10	0.613	1	(A) disease free
UBR1	15q15.2	9 (4.66%)	1 (3.33%)	0.48	1	1	(A) disease free
UBXN4	2q21.3	9 (4.66%)	0 (0.00%)	>10	0.613	1	(A) disease free
UBXN8	8p12	9 (4.66%)	1 (3.33%)	0.48	1	1	(A) disease free
UGT2B17	4q13.2	9 (4.66%)	0 (0.00%)	>10	0.613	1	(A) disease free
UGT3A1	5p13.2	9 (4.66%)	1 (3.33%)	0.48	1	1	(A) disease free
UMOD	16p12.3	9 (4.66%)	1 (3.33%)	0.48	1	1	(A) disease free
UPF2	10p14	9 (4.66%)	0 (0.00%)	>10	0.613	1	(A) disease free
URI1	19q12	9 (4.66%)	1 (3.33%)	0.48	1	1	(A) disease free
USP31	16p12.2	9 (4.66%)	2 (6.67%)	-0.52	0.646	1	(B) Relapse group
USP33	1p31.1	9 (4.66%)	0 (0.00%)	>10	0.613	1	(A) disease free
USP45	6q16.2	9 (4.66%)	0 (0.00%)	>10	0.613	1	(A) disease free
USP6	17p13.2	9 (4.66%)	1 (3.33%)	0.48	1	1	(A) disease free
UTP20	12q23.2	9 (4.66%)	1 (3.33%)	0.48	1	1	(A) disease free
VPS11	11q23.3	9 (4.66%)	2 (6.67%)	-0.52	0.646	1	(B) Relapse group
VPS50	7q21.2-q21.3	9 (4.66%)	1 (3.33%)	0.48	1	1	(A) disease free
VWA3A	16p12.2	9 (4.66%)	2 (6.67%)	-0.52	0.646	1	(B) Relapse group
VWA5B2	3q27.1	9 (4.66%)	0 (0.00%)	>10	0.613	1	(A) disease free
WASHC2C	10q11.22	9 (4.66%)	1 (3.33%)	0.48	1	1	(A) disease free
WDR81	17p13.3	9 (4.66%)	1 (3.33%)	0.48	1	1	(A) disease free
WIPF3	7p14.3	9 (4.66%)	0 (0.00%)	>10	0.613	1	(A) disease free
XKR4	8q12.1	9 (4.66%)	0 (0.00%)	>10	0.613	1	(A) disease free
XRCC4	5q14.2	9 (4.66%)	0 (0.00%)	>10	0.613	1	(A) disease free
XRN2	20p11.22	9 (4.66%)	0 (0.00%)	>10	0.613	1	(A) disease free
YTHDC1	4q13.2	9 (4.66%)	1 (3.33%)	0.48	1	1	(A) disease free
YTHDF3	8q12.3	9 (4.66%)	1 (3.33%)	0.48	1	1	(A) disease free
ZBBX	3q26.1	9 (4.66%)	3 (10.00%)	-1.1	0.208	1	(B) Relapse group
ZBED1	Xp22.33 and Yp11	9 (4.66%)	1 (3.33%)	0.48	1	1	(A) disease free
ZBTB40	1p36.12	9 (4.66%)	1 (3.33%)	0.48	1	1	(A) disease free
ZDHHC8	22q11.21	9 (4.66%)	0 (0.00%)	>10	0.613	1	(A) disease free
ZFP42	4q35.2	9 (4.66%)	3 (10.00%)	-1.1	0.208	1	(B) Relapse group
ZFYVE9	1p32.3	9 (4.66%)	0 (0.00%)	>10	0.613	1	(A) disease free
ZNF16	8q24.3	9 (4.66%)	1 (3.33%)	0.48	1	1	(A) disease free
ZNF184	6p22.1	9 (4.66%)	1 (3.33%)	0.48	1	1	(A) disease free
ZNF19	16q22.2	9 (4.66%)	0 (0.00%)	>10	0.613	1	(A) disease free
ZNF267	16p11.2	9 (4.66%)	2 (6.67%)	-0.52	0.646	1	(B) Relapse group
ZNF304	19q13.43	9 (4.66%)	1 (3.33%)	0.48	1	1	(A) disease free
ZNF34	8q24.3	9 (4.66%)	1 (3.33%)	0.48	1	1	(A) disease free
ZNF350	19q13.41	9 (4.66%)	2 (6.67%)	-0.52	0.646	1	(B) Relapse group
ZNF432	19q13.41	9 (4.66%)	0 (0.00%)	>10	0.613	1	(A) disease free
ZNF451	6p12.1	9 (4.66%)	1 (3.33%)	0.48	1	1	(A) disease free
ZNF471	19q13.43	9 (4.66%)	1 (3.33%)	0.48	1	1	(A) disease free
ZNF543	19q13.43	9 (4.66%)	0 (0.00%)	>10	0.613	1	(A) disease free
ZNF569	19q13.12	9 (4.66%)	1 (3.33%)	0.48	1	1	(A) disease free
ZNF583	19q13.43	9 (4.66%)	1 (3.33%)	0.48	1	1	(A) disease free
ZNF610	19q13.41	9 (4.66%)	2 (6.67%)	-0.52	0.646	1	(B) Relapse group
ZNF616	19q13.41	9 (4.66%)	1 (3.33%)	0.48	1	1	(A) disease free
ZNF629	16p11.2	9 (4.66%)	2 (6.67%)	-0.52	0.646	1	(B) Relapse group
ZNF638	2p13.3-p13.2	9 (4.66%)	2 (6.67%)	-0.52	0.646	1	(B) Relapse group
ZNF703	8p11.23	9 (4.66%)	0 (0.00%)	>10	0.613	1	(A) disease free
ZNF705B	8p23.1	9 (4.66%)	2 (6.67%)	-0.52	0.646	1	(B) Relapse group
ZNF793	19q13.12	9 (4.66%)	0 (0.00%)	>10	0.613	1	(A) disease free
ZNF836	19q13.33	9 (4.66%)	1 (3.33%)	0.48	1	1	(A) disease free
ZNF90	19p12	9 (4.66%)	1 (3.33%)	0.48	1	1	(A) disease free
ZNF99	19p12	9 (4.66%)	2 (6.67%)	-0.52	0.646	1	(B) Relapse group
ZSCAN29	15q15.3	9 (4.66%)	1 (3.33%)	0.48	1	1	(A) disease free
TTN	2q31.2	87 (45.08%)	11 (36.67%)	0.3	0.434	1	(A) disease free
ABCA7	19p13.3	8 (4.15%)	0 (0.00%)	>10	0.602	1	(A) disease free
ABCC2	10q24.2	8 (4.15%)	2 (6.67%)	-0.69	0.628	1	(B) Relapse group
ABCG5	2p21	8 (4.15%)	0 (0.00%)	>10	0.602	1	(A) disease free
ABL1	9q34.12	8 (4.15%)	1 (3.33%)	0.31	1	1	(A) disease free
ABTB1	3q21.3	8 (4.15%)	0 (0.00%)	>10	0.602	1	(A) disease free
ACE2	Xp22.2	8 (4.15%)	1 (3.33%)	0.31	1	1	(A) disease free
ACOT7	1p36.31	8 (4.15%)	1 (3.33%)	0.31	1	1	(A) disease free
ACTN1	14q24.1	8 (4.15%)	1 (3.33%)	0.31	1	1	(A) disease free
ADA2	22q11.1	8 (4.15%)	0 (0.00%)	>10	0.602	1	(A) disease free
ADAM10	15q21.3	8 (4.15%)	2 (6.67%)	-0.69	0.628	1	(B) Relapse group
ADAM15	1q21.3	8 (4.15%)	2 (6.67%)	-0.69	0.628	1	(B) Relapse group
ADAM3A	8p11.22	8 (4.15%)	0 (0.00%)	>10	0.602	1	(A) disease free
ADAM5	8p11.22	8 (4.15%)	0 (0.00%)	>10	0.602	1	(A) disease free
ADAMTS19	5q23.3	8 (4.15%)	0 (0.00%)	>10	0.602	1	(A) disease free
ADD2	2p13.3	8 (4.15%)	1 (3.33%)	0.31	1	1	(A) disease free
ADHFE1	8q13.1	8 (4.15%)	0 (0.00%)	>10	0.602	1	(A) disease free
AFF1	4q21.3-q22.1	8 (4.15%)	0 (0.00%)	>10	0.602	1	(A) disease free
AGA	4q34.3	8 (4.15%)	2 (6.67%)	-0.69	0.628	1	(B) Relapse group
AGMO	7p21.2	8 (4.15%)	0 (0.00%)	>10	0.602	1	(A) disease free
AGO3	1p34.3	8 (4.15%)	1 (3.33%)	0.31	1	1	(A) disease free
AK5	1p31.1	8 (4.15%)	1 (3.33%)	0.31	1	1	(A) disease free
AKAP4	Xp11.22	8 (4.15%)	2 (6.67%)	-0.69	0.628	1	(B) Relapse group
AKR1B1	7q33	8 (4.15%)	1 (3.33%)	0.31	1	1	(A) disease free
ALDH1L2	12q23.3	8 (4.15%)	1 (3.33%)	0.31	1	1	(A) disease free
ALG10	12p11.1	8 (4.15%)	0 (0.00%)	>10	0.602	1	(A) disease free
ALOX5AP	13q12.3	8 (4.15%)	2 (6.67%)	-0.69	0.628	1	(B) Relapse group
ALOXE3	17p13.1	8 (4.15%)	0 (0.00%)	>10	0.602	1	(A) disease free
ALPK1	4q25	8 (4.15%)	0 (0.00%)	>10	0.602	1	(A) disease free
AMOTL1	11q21	8 (4.15%)	1 (3.33%)	0.31	1	1	(A) disease free
ANAPC1	2q13	8 (4.15%)	1 (3.33%)	0.31	1	1	(A) disease free
ANGPTL5	11q22.1	8 (4.15%)	1 (3.33%)	0.31	1	1	(A) disease free
ANKAR	2q32.2	8 (4.15%)	1 (3.33%)	0.31	1	1	(A) disease free
ANKRD18A	9p13.1	8 (4.15%)	1 (3.33%)	0.31	1	1	(A) disease free
ANKRD26P3	13q12.11	8 (4.15%)	2 (6.67%)	-0.69	0.628	1	(B) Relapse group
ANKRD27	19q13.11	8 (4.15%)	1 (3.33%)	0.31	1	1	(A) disease free
ANKRD50	4q28.1	8 (4.15%)	0 (0.00%)	>10	0.602	1	(A) disease free
ANKRD52	12q13.3	8 (4.15%)	1 (3.33%)	0.31	1	1	(A) disease free
ANKS1B	12q23.1	8 (4.15%)	1 (3.33%)	0.31	1	1	(A) disease free
ANKS6	9q22.33	8 (4.15%)	0 (0.00%)	>10	0.602	1	(A) disease free
ANOS1	Xp22.31	8 (4.15%)	3 (10.00%)	-1.27	0.171	1	(B) Relapse group
ANPEP	15q26.1	8 (4.15%)	2 (6.67%)	-0.69	0.628	1	(B) Relapse group
ANXA6	5q33.1	8 (4.15%)	2 (6.67%)	-0.69	0.628	1	(B) Relapse group
AP3B2	15q25.2	8 (4.15%)	0 (0.00%)	>10	0.602	1	(A) disease free
AP3S1	5q22.3-q23.1	8 (4.15%)	1 (3.33%)	0.31	1	1	(A) disease free
AP4B1	1p13.2	8 (4.15%)	0 (0.00%)	>10	0.602	1	(A) disease free
AP4E1	15q21.2	8 (4.15%)	2 (6.67%)	-0.69	0.628	1	(B) Relapse group
APBB1	11p15.4	8 (4.15%)	1 (3.33%)	0.31	1	1	(A) disease free
APC2	19p13.3	8 (4.15%)	0 (0.00%)	>10	0.602	1	(A) disease free
APLP1	19q13.12	8 (4.15%)	2 (6.67%)	-0.69	0.628	1	(B) Relapse group
APPL1	3p14.3	8 (4.15%)	0 (0.00%)	>10	0.602	1	(A) disease free
ARAP3	5q31.3	8 (4.15%)	2 (6.67%)	-0.69	0.628	1	(B) Relapse group
ARC	8q24.3	8 (4.15%)	1 (3.33%)	0.31	1	1	(A) disease free
ARGLU1	13q33.3	8 (4.15%)	3 (10.00%)	-1.27	0.171	1	(B) Relapse group
ARHGAP19	10q24.1	8 (4.15%)	1 (3.33%)	0.31	1	1	(A) disease free
ARHGAP36	Xq26.1	8 (4.15%)	2 (6.67%)	-0.69	0.628	1	(B) Relapse group
ARHGAP6	Xp22.2	8 (4.15%)	1 (3.33%)	0.31	1	1	(A) disease free
ARHGEF18	19p13.2	8 (4.15%)	2 (6.67%)	-0.69	0.628	1	(B) Relapse group
ARHGEF33	2p22.1	8 (4.15%)	1 (3.33%)	0.31	1	1	(A) disease free
ARHGEF37	5q32	8 (4.15%)	1 (3.33%)	0.31	1	1	(A) disease free
ARHGEF40	14q11.2	8 (4.15%)	0 (0.00%)	>10	0.602	1	(A) disease free
ARID5B	10q21.2	8 (4.15%)	0 (0.00%)	>10	0.602	1	(A) disease free
ARRDC3	5q14.3	8 (4.15%)	0 (0.00%)	>10	0.602	1	(A) disease free
ASIC5	4q32.1	8 (4.15%)	3 (10.00%)	-1.27	0.171	1	(B) Relapse group
ASNSD1	2q32.2	8 (4.15%)	1 (3.33%)	0.31	1	1	(A) disease free
ATCAY	19p13.3	8 (4.15%)	3 (10.00%)	-1.27	0.171	1	(B) Relapse group
ATE1	10q26.13	8 (4.15%)	0 (0.00%)	>10	0.602	1	(A) disease free
ATP10B	5q34	8 (4.15%)	2 (6.67%)	-0.69	0.628	1	(B) Relapse group
ATP13A3	3q29	8 (4.15%)	2 (6.67%)	-0.69	0.628	1	(B) Relapse group
ATP1A1	1p13.1	8 (4.15%)	2 (6.67%)	-0.69	0.628	1	(B) Relapse group
ATP1A4	1q23.2	8 (4.15%)	2 (6.67%)	-0.69	0.628	1	(B) Relapse group
ATP2A2	12q24.11	8 (4.15%)	0 (0.00%)	>10	0.602	1	(A) disease free
ATP2C2	16q24.1	8 (4.15%)	2 (6.67%)	-0.69	0.628	1	(B) Relapse group
ATP6V0D2	8q21.3	8 (4.15%)	1 (3.33%)	0.31	1	1	(A) disease free
ATP7B	13q14.3	8 (4.15%)	2 (6.67%)	-0.69	0.628	1	(B) Relapse group
AURKC	19q13.43	8 (4.15%)	0 (0.00%)	>10	0.602	1	(A) disease free
BAZ2A	12q13.3	8 (4.15%)	0 (0.00%)	>10	0.602	1	(A) disease free
BBS9	7p14.3	8 (4.15%)	1 (3.33%)	0.31	1	1	(A) disease free
BCHE	3q26.1	8 (4.15%)	2 (6.67%)	-0.69	0.628	1	(B) Relapse group
BEND5	1p33	8 (4.15%)	1 (3.33%)	0.31	1	1	(A) disease free
BICRAL	6p21.1	8 (4.15%)	0 (0.00%)	>10	0.602	1	(A) disease free
BIN3-IT1	8p21.3	8 (4.15%)	1 (3.33%)	0.31	1	1	(A) disease free
BIVM	13q33.1	8 (4.15%)	4 (13.33%)	-1.69	0.0611	1	(B) Relapse group
BRD8	5q31.2	8 (4.15%)	1 (3.33%)	0.31	1	1	(A) disease free
BRIP1	17q23.2	8 (4.15%)	0 (0.00%)	>10	0.602	1	(A) disease free
BRSK2	11p15.5	8 (4.15%)	0 (0.00%)	>10	0.602	1	(A) disease free
C14ORF39	14q23.1	8 (4.15%)	1 (3.33%)	0.31	1	1	(A) disease free
C7	5p13.1	8 (4.15%)	2 (6.67%)	-0.69	0.628	1	(B) Relapse group
CACNA2D4	12p13.33	8 (4.15%)	2 (6.67%)	-0.69	0.628	1	(B) Relapse group
CACNG3	16p12.1	8 (4.15%)	1 (3.33%)	0.31	1	1	(A) disease free
CAMSAP1	9q34.3	8 (4.15%)	2 (6.67%)	-0.69	0.628	1	(B) Relapse group
CARD6	5p13.1	8 (4.15%)	3 (10.00%)	-1.27	0.171	1	(B) Relapse group
CASD1	7q21.3	8 (4.15%)	0 (0.00%)	>10	0.602	1	(A) disease free
CASP8	2q33.1	8 (4.15%)	1 (3.33%)	0.31	1	1	(A) disease free
CASR	3q13.33-q21.1	8 (4.15%)	0 (0.00%)	>10	0.602	1	(A) disease free
CAST	5q15	8 (4.15%)	1 (3.33%)	0.31	1	1	(A) disease free
CATSPER1	11q13.1	8 (4.15%)	1 (3.33%)	0.31	1	1	(A) disease free
CATSPERB	14q32.12	8 (4.15%)	2 (6.67%)	-0.69	0.628	1	(B) Relapse group
CATSPERD	19p13.3	8 (4.15%)	0 (0.00%)	>10	0.602	1	(A) disease free
CC2D1B	1p32.3	8 (4.15%)	0 (0.00%)	>10	0.602	1	(A) disease free
CCBE1	18q21.32	8 (4.15%)	0 (0.00%)	>10	0.602	1	(A) disease free
CCDC116	22q11.21	8 (4.15%)	0 (0.00%)	>10	0.602	1	(A) disease free
CCDC122	13q14.11	8 (4.15%)	2 (6.67%)	-0.69	0.628	1	(B) Relapse group
CCDC13	3p22.1	8 (4.15%)	2 (6.67%)	-0.69	0.628	1	(B) Relapse group
CCDC144A	17p11.2	8 (4.15%)	1 (3.33%)	0.31	1	1	(A) disease free
CCDC181	1q24.2	8 (4.15%)	1 (3.33%)	0.31	1	1	(A) disease free
CCDC7	10p11.22	8 (4.15%)	1 (3.33%)	0.31	1	1	(A) disease free
CCDC8	19q13.32	8 (4.15%)	0 (0.00%)	>10	0.602	1	(A) disease free
CCDC88B	11q13.1	8 (4.15%)	0 (0.00%)	>10	0.602	1	(A) disease free
CCKBR	11p15.4	8 (4.15%)	0 (0.00%)	>10	0.602	1	(A) disease free
CCN4	8q24.22	8 (4.15%)	0 (0.00%)	>10	0.602	1	(A) disease free
CCNB3	Xp11.22	8 (4.15%)	1 (3.33%)	0.31	1	1	(A) disease free
CCT6A	7p11.2	8 (4.15%)	0 (0.00%)	>10	0.602	1	(A) disease free
CD22	19q13.12	8 (4.15%)	2 (6.67%)	-0.69	0.628	1	(B) Relapse group
CDC20B	5q11.2	8 (4.15%)	0 (0.00%)	>10	0.602	1	(A) disease free
CDH16	16q22.1	8 (4.15%)	1 (3.33%)	0.31	1	1	(A) disease free
CDH20	18q21.33	8 (4.15%)	0 (0.00%)	>10	0.602	1	(A) disease free
CDH6	5p13.3	8 (4.15%)	2 (6.67%)	-0.69	0.628	1	(B) Relapse group
CDHR2	5q35.2	8 (4.15%)	0 (0.00%)	>10	0.602	1	(A) disease free
CDHR3	7q22.3	8 (4.15%)	0 (0.00%)	>10	0.602	1	(A) disease free
CDKL5	Xp22.13	8 (4.15%)	3 (10.00%)	-1.27	0.171	1	(B) Relapse group
CDYL	6p25.1	8 (4.15%)	1 (3.33%)	0.31	1	1	(A) disease free
CDYL2	16q23.2	8 (4.15%)	1 (3.33%)	0.31	1	1	(A) disease free
CEMIP2	9q21.13	8 (4.15%)	3 (10.00%)	-1.27	0.171	1	(B) Relapse group
CEP128	14q31.1	8 (4.15%)	0 (0.00%)	>10	0.602	1	(A) disease free
CEP170B	14q32.33	8 (4.15%)	0 (0.00%)	>10	0.602	1	(A) disease free
CEP89	19q13.11	8 (4.15%)	1 (3.33%)	0.31	1	1	(A) disease free
CFAP221	2q14.2	8 (4.15%)	1 (3.33%)	0.31	1	1	(A) disease free
CFAP91	3q13.33	8 (4.15%)	1 (3.33%)	0.31	1	1	(A) disease free
CHST1	11p11.2	8 (4.15%)	1 (3.33%)	0.31	1	1	(A) disease free
CHST3	10q22.1	8 (4.15%)	1 (3.33%)	0.31	1	1	(A) disease free
CHSY1	15q26.3	8 (4.15%)	0 (0.00%)	>10	0.602	1	(A) disease free
CIAO3	16p13.3	8 (4.15%)	0 (0.00%)	>10	0.602	1	(A) disease free
CIZ1	9q34.11	8 (4.15%)	0 (0.00%)	>10	0.602	1	(A) disease free
CKAP2	13q14.3	8 (4.15%)	3 (10.00%)	-1.27	0.171	1	(B) Relapse group
CLCN6	1p36.22	8 (4.15%)	2 (6.67%)	-0.69	0.628	1	(B) Relapse group
CLDN10	13q32.1	8 (4.15%)	2 (6.67%)	-0.69	0.628	1	(B) Relapse group
CLEC16A	16p13.13	8 (4.15%)	2 (6.67%)	-0.69	0.628	1	(B) Relapse group
CLEC4F	2p13.3	8 (4.15%)	1 (3.33%)	0.31	1	1	(A) disease free
CLIP2	7q11.23	8 (4.15%)	0 (0.00%)	>10	0.602	1	(A) disease free
CLIP3	19q13.12	8 (4.15%)	0 (0.00%)	>10	0.602	1	(A) disease free
CLIP4	2p23.2	8 (4.15%)	0 (0.00%)	>10	0.602	1	(A) disease free
CLSTN1	1p36.22	8 (4.15%)	2 (6.67%)	-0.69	0.628	1	(B) Relapse group
CNGA2	Xq28	8 (4.15%)	1 (3.33%)	0.31	1	1	(A) disease free
CNR1	6q15	8 (4.15%)	1 (3.33%)	0.31	1	1	(A) disease free
CNTN3	3p12.3	8 (4.15%)	0 (0.00%)	>10	0.602	1	(A) disease free
COBLL1	2q24.3	8 (4.15%)	1 (3.33%)	0.31	1	1	(A) disease free
COL16A1	1p35.2	8 (4.15%)	1 (3.33%)	0.31	1	1	(A) disease free
COL17A1	10q25.1	8 (4.15%)	1 (3.33%)	0.31	1	1	(A) disease free
COL28A1	7p21.3	8 (4.15%)	0 (0.00%)	>10	0.602	1	(A) disease free
COPB1	11p15.2	8 (4.15%)	1 (3.33%)	0.31	1	1	(A) disease free
COPS6	7q22.1	8 (4.15%)	1 (3.33%)	0.31	1	1	(A) disease free
CORO7	16p13.3	8 (4.15%)	1 (3.33%)	0.31	1	1	(A) disease free
CPD	17q11.2	8 (4.15%)	1 (3.33%)	0.31	1	1	(A) disease free
CPEB4	5q35.2	8 (4.15%)	0 (0.00%)	>10	0.602	1	(A) disease free
CPT1A	11q13.3	8 (4.15%)	2 (6.67%)	-0.69	0.628	1	(B) Relapse group
CPXCR1	Xq21.31	8 (4.15%)	0 (0.00%)	>10	0.602	1	(A) disease free
CRHR2	7p14.3	8 (4.15%)	0 (0.00%)	>10	0.602	1	(A) disease free
CRMP1	4p16.2	8 (4.15%)	2 (6.67%)	-0.69	0.628	1	(B) Relapse group
CROCC	1p36.13	8 (4.15%)	3 (10.00%)	-1.27	0.171	1	(B) Relapse group
CRTC1	19p13.11	8 (4.15%)	0 (0.00%)	>10	0.602	1	(A) disease free
CSDE1	1p13.2	8 (4.15%)	1 (3.33%)	0.31	1	1	(A) disease free
CSF3R	1p34.3	8 (4.15%)	2 (6.67%)	-0.69	0.628	1	(B) Relapse group
CSRNP3	2q24.3	8 (4.15%)	0 (0.00%)	>10	0.602	1	(A) disease free
CTAGE1	18q11.2	8 (4.15%)	1 (3.33%)	0.31	1	1	(A) disease free
CTC1	17p13.1	8 (4.15%)	0 (0.00%)	>10	0.602	1	(A) disease free
CTHRC1	8q22.3	8 (4.15%)	0 (0.00%)	>10	0.602	1	(A) disease free
CWC22	2q31.3	8 (4.15%)	1 (3.33%)	0.31	1	1	(A) disease free
CXCR4	2q22.1	8 (4.15%)	0 (0.00%)	>10	0.602	1	(A) disease free
CYFIP2	5q33.3	8 (4.15%)	0 (0.00%)	>10	0.602	1	(A) disease free
CYLC1	Xq21.1	8 (4.15%)	1 (3.33%)	0.31	1	1	(A) disease free
CYLC2	9q31.1	8 (4.15%)	0 (0.00%)	>10	0.602	1	(A) disease free
CYP11B2	8q24.3	8 (4.15%)	2 (6.67%)	-0.69	0.628	1	(B) Relapse group
CYP26A1	10q23.33	8 (4.15%)	2 (6.67%)	-0.69	0.628	1	(B) Relapse group
CYP4V2	4q35.1-q35.2	8 (4.15%)	2 (6.67%)	-0.69	0.628	1	(B) Relapse group
CYP7A1	8q12.1	8 (4.15%)	0 (0.00%)	>10	0.602	1	(A) disease free
DAB1	1p32.2	8 (4.15%)	0 (0.00%)	>10	0.602	1	(A) disease free
DAB2	5p13.1	8 (4.15%)	1 (3.33%)	0.31	1	1	(A) disease free
DCDC2	6p22.3	8 (4.15%)	2 (6.67%)	-0.69	0.628	1	(B) Relapse group
DCTN1	2p13.1	8 (4.15%)	2 (6.67%)	-0.69	0.628	1	(B) Relapse group
DDX11	12p11.21	8 (4.15%)	0 (0.00%)	>10	0.602	1	(A) disease free
DDX23	12q13.12	8 (4.15%)	0 (0.00%)	>10	0.602	1	(A) disease free
DDX42	17q23.3	8 (4.15%)	1 (3.33%)	0.31	1	1	(A) disease free
DDX46	5q31.1	8 (4.15%)	1 (3.33%)	0.31	1	1	(A) disease free
DDX60	4q32.3	8 (4.15%)	1 (3.33%)	0.31	1	1	(A) disease free
DECR1	8q21.3	8 (4.15%)	0 (0.00%)	>10	0.602	1	(A) disease free
DEFA1	8p23.1	8 (4.15%)	2 (6.67%)	-0.69	0.628	1	(B) Relapse group
DEFA10P	8p23.1	8 (4.15%)	2 (6.67%)	-0.69	0.628	1	(B) Relapse group
DEFA11P	8p23.1	8 (4.15%)	2 (6.67%)	-0.69	0.628	1	(B) Relapse group
DEFA3	8p23.1	8 (4.15%)	2 (6.67%)	-0.69	0.628	1	(B) Relapse group
DEFA6	8p23.1	8 (4.15%)	3 (10.00%)	-1.27	0.171	1	(B) Relapse group
DEFA8P	8p23.1	8 (4.15%)	3 (10.00%)	-1.27	0.171	1	(B) Relapse group
DEFA9P	8p23.1	8 (4.15%)	3 (10.00%)	-1.27	0.171	1	(B) Relapse group
DEFB103A	8p23.1	8 (4.15%)	2 (6.67%)	-0.69	0.628	1	(B) Relapse group
DEFB103B	8p23.1	8 (4.15%)	2 (6.67%)	-0.69	0.628	1	(B) Relapse group
DEFB106A	8p23.1	8 (4.15%)	2 (6.67%)	-0.69	0.628	1	(B) Relapse group
DEFB107A	8p23.1	8 (4.15%)	2 (6.67%)	-0.69	0.628	1	(B) Relapse group
DEFB109A	8p23.1	8 (4.15%)	3 (10.00%)	-1.27	0.171	1	(B) Relapse group
DEFB109B	8p23.1	8 (4.15%)	2 (6.67%)	-0.69	0.628	1	(B) Relapse group
DEFB126	20p13	8 (4.15%)	0 (0.00%)	>10	0.602	1	(A) disease free
DEFB130A	8p23.1	8 (4.15%)	3 (10.00%)	-1.27	0.171	1	(B) Relapse group
DEFB4A	8p23.1	8 (4.15%)	2 (6.67%)	-0.69	0.628	1	(B) Relapse group
DEFB4B	8p23.1	8 (4.15%)	2 (6.67%)	-0.69	0.628	1	(B) Relapse group
DEFT1P	8p23.1	8 (4.15%)	2 (6.67%)	-0.69	0.628	1	(B) Relapse group
DENND1C	19p13.3	8 (4.15%)	0 (0.00%)	>10	0.602	1	(A) disease free
DENND5A	11p15.4	8 (4.15%)	3 (10.00%)	-1.27	0.171	1	(B) Relapse group
DEPDC1B	5q12.1	8 (4.15%)	2 (6.67%)	-0.69	0.628	1	(B) Relapse group
DGKH	13q14.11	8 (4.15%)	2 (6.67%)	-0.69	0.628	1	(B) Relapse group
DHX34	19q13.32	8 (4.15%)	0 (0.00%)	>10	0.602	1	(A) disease free
DIAPH3	13q21.2	8 (4.15%)	1 (3.33%)	0.31	1	1	(A) disease free
DMGDH	5q14.1	8 (4.15%)	0 (0.00%)	>10	0.602	1	(A) disease free
DNAI7	12p12.1	8 (4.15%)	0 (0.00%)	>10	0.602	1	(A) disease free
DNAJC10	2q32.1	8 (4.15%)	0 (0.00%)	>10	0.602	1	(A) disease free
DNAJC5B	8q13.1	8 (4.15%)	0 (0.00%)	>10	0.602	1	(A) disease free
DNAJC7	17q21.2	8 (4.15%)	0 (0.00%)	>10	0.602	1	(A) disease free
DNMT1	19p13.2	8 (4.15%)	1 (3.33%)	0.31	1	1	(A) disease free
DRC1	2p23.3	8 (4.15%)	1 (3.33%)	0.31	1	1	(A) disease free
DRD5	4p16.1	8 (4.15%)	0 (0.00%)	>10	0.602	1	(A) disease free
DRP2	Xq22.1	8 (4.15%)	0 (0.00%)	>10	0.602	1	(A) disease free
DSC1	18q12.1	8 (4.15%)	0 (0.00%)	>10	0.602	1	(A) disease free
DUOXA2	15q21.1	8 (4.15%)	0 (0.00%)	>10	0.602	1	(A) disease free
DYNC2I1	7q36.3	8 (4.15%)	1 (3.33%)	0.31	1	1	(A) disease free
EFCAB12	3q21.3	8 (4.15%)	1 (3.33%)	0.31	1	1	(A) disease free
EFHC1	6p12.2	8 (4.15%)	1 (3.33%)	0.31	1	1	(A) disease free
EFL1	15q25.2	8 (4.15%)	1 (3.33%)	0.31	1	1	(A) disease free
EGR2	10q21.3	8 (4.15%)	1 (3.33%)	0.31	1	1	(A) disease free
EIF2AK3	2p11.2	8 (4.15%)	0 (0.00%)	>10	0.602	1	(A) disease free
ELFN1	7p22.3	8 (4.15%)	2 (6.67%)	-0.69	0.628	1	(B) Relapse group
ELL3	15q15.3	8 (4.15%)	1 (3.33%)	0.31	1	1	(A) disease free
EML1	14q32.2	8 (4.15%)	0 (0.00%)	>10	0.602	1	(A) disease free
EML4	2p21	8 (4.15%)	0 (0.00%)	>10	0.602	1	(A) disease free
ENO3	17p13.2	8 (4.15%)	0 (0.00%)	>10	0.602	1	(A) disease free
ENPEP	4q25	8 (4.15%)	0 (0.00%)	>10	0.602	1	(A) disease free
ENTREP2		8 (4.15%)	0 (0.00%)	>10	0.602	1	(A) disease free
EPB42	15q15.2	8 (4.15%)	1 (3.33%)	0.31	1	1	(A) disease free
EPHB2	1p36.12	8 (4.15%)	1 (3.33%)	0.31	1	1	(A) disease free
EPHB6	7q34	8 (4.15%)	1 (3.33%)	0.31	1	1	(A) disease free
ERCC4	16p13.12	8 (4.15%)	3 (10.00%)	-1.27	0.171	1	(B) Relapse group
ERICH6B	13q14.13	8 (4.15%)	3 (10.00%)	-1.27	0.171	1	(B) Relapse group
ERN2	16p12.2	8 (4.15%)	1 (3.33%)	0.31	1	1	(A) disease free
ESF1	20p12.1	8 (4.15%)	1 (3.33%)	0.31	1	1	(A) disease free
ETV1	7p21.2	8 (4.15%)	0 (0.00%)	>10	0.602	1	(A) disease free
EXD3	9q34.3	8 (4.15%)	1 (3.33%)	0.31	1	1	(A) disease free
EXOC2	6p25.3	8 (4.15%)	1 (3.33%)	0.31	1	1	(A) disease free
EXOSC10	1p36.22	8 (4.15%)	1 (3.33%)	0.31	1	1	(A) disease free
EYA4	6q23.2	8 (4.15%)	0 (0.00%)	>10	0.602	1	(A) disease free
F13B	1q31.3	8 (4.15%)	1 (3.33%)	0.31	1	1	(A) disease free
FABP5	8q21.13	8 (4.15%)	0 (0.00%)	>10	0.602	1	(A) disease free
FAM114A1	4p14	8 (4.15%)	0 (0.00%)	>10	0.602	1	(A) disease free
FAM120A	9q22.31	8 (4.15%)	0 (0.00%)	>10	0.602	1	(A) disease free
FAM120B	6q27	8 (4.15%)	1 (3.33%)	0.31	1	1	(A) disease free
FAM167A-AS1	8p23.1	8 (4.15%)	3 (10.00%)	-1.27	0.171	1	(B) Relapse group
FAM171B	2q32.1	8 (4.15%)	2 (6.67%)	-0.69	0.628	1	(B) Relapse group
FAM182B	20p11.1	8 (4.15%)	3 (10.00%)	-1.27	0.171	1	(B) Relapse group
FAM66A	8p23.1	8 (4.15%)	3 (10.00%)	-1.27	0.171	1	(B) Relapse group
FAM66B	8p23.1	8 (4.15%)	2 (6.67%)	-0.69	0.628	1	(B) Relapse group
FAM66D	8p23.1	8 (4.15%)	3 (10.00%)	-1.27	0.171	1	(B) Relapse group
FAM66E	8p23.1	8 (4.15%)	2 (6.67%)	-0.69	0.628	1	(B) Relapse group
FAM83A	8q24.13	8 (4.15%)	0 (0.00%)	>10	0.602	1	(A) disease free
FAM83B	6p12.1	8 (4.15%)	3 (10.00%)	-1.27	0.171	1	(B) Relapse group
FAM86B2-DT	8p23.1	8 (4.15%)	3 (10.00%)	-1.27	0.171	1	(B) Relapse group
FAM86B3P	8p23.1	8 (4.15%)	2 (6.67%)	-0.69	0.628	1	(B) Relapse group
FAM90A10	8p23.1	8 (4.15%)	2 (6.67%)	-0.69	0.628	1	(B) Relapse group
FAM90A25P	8p23.1	8 (4.15%)	3 (10.00%)	-1.27	0.171	1	(B) Relapse group
FAM90A2P	8p23.1	8 (4.15%)	3 (10.00%)	-1.27	0.171	1	(B) Relapse group
FAM90A7	8p23.1	8 (4.15%)	2 (6.67%)	-0.69	0.628	1	(B) Relapse group
FBF1	17q25.1	8 (4.15%)	3 (10.00%)	-1.27	0.171	1	(B) Relapse group
FBXO34	14q22.3	8 (4.15%)	1 (3.33%)	0.31	1	1	(A) disease free
FBXO40	3q13.33	8 (4.15%)	3 (10.00%)	-1.27	0.171	1	(B) Relapse group
FBXW10B	17p12	8 (4.15%)	0 (0.00%)	>10	0.602	1	(A) disease free
FCRL3	1q23.1	8 (4.15%)	1 (3.33%)	0.31	1	1	(A) disease free
FCSK	16q22.1	8 (4.15%)	0 (0.00%)	>10	0.602	1	(A) disease free
FEZF1	7q31.32	8 (4.15%)	0 (0.00%)	>10	0.602	1	(A) disease free
FGA	4q31.3	8 (4.15%)	2 (6.67%)	-0.69	0.628	1	(B) Relapse group
FGD1	Xp11.22	8 (4.15%)	2 (6.67%)	-0.69	0.628	1	(B) Relapse group
FGD6	12q22	8 (4.15%)	1 (3.33%)	0.31	1	1	(A) disease free
FGFR2	10q26.13	8 (4.15%)	1 (3.33%)	0.31	1	1	(A) disease free
FGG	4q32.1	8 (4.15%)	1 (3.33%)	0.31	1	1	(A) disease free
FHAD1	1p36.21	8 (4.15%)	1 (3.33%)	0.31	1	1	(A) disease free
FHIP2A	10q25.3	8 (4.15%)	0 (0.00%)	>10	0.602	1	(A) disease free
FIG4	6q21	8 (4.15%)	0 (0.00%)	>10	0.602	1	(A) disease free
FLII	17p11.2	8 (4.15%)	1 (3.33%)	0.31	1	1	(A) disease free
FLRT1	11q13.1	8 (4.15%)	1 (3.33%)	0.31	1	1	(A) disease free
FLRT3	20p12.1	8 (4.15%)	2 (6.67%)	-0.69	0.628	1	(B) Relapse group
FMO2	1q24.3	8 (4.15%)	1 (3.33%)	0.31	1	1	(A) disease free
FOLH1	11p11.12	8 (4.15%)	3 (10.00%)	-1.27	0.171	1	(B) Relapse group
FOXN2	2p16.3	8 (4.15%)	0 (0.00%)	>10	0.602	1	(A) disease free
FRMPD2	10q11.22	8 (4.15%)	2 (6.67%)	-0.69	0.628	1	(B) Relapse group
FSD2	15q25.2	8 (4.15%)	1 (3.33%)	0.31	1	1	(A) disease free
FYB1	5p13.1	8 (4.15%)	1 (3.33%)	0.31	1	1	(A) disease free
GABRB2	5q34	8 (4.15%)	1 (3.33%)	0.31	1	1	(A) disease free
GALNT14	2p23.1	8 (4.15%)	2 (6.67%)	-0.69	0.628	1	(B) Relapse group
GALNT2	1q42.13	8 (4.15%)	1 (3.33%)	0.31	1	1	(A) disease free
GALNT7	4q34.1	8 (4.15%)	1 (3.33%)	0.31	1	1	(A) disease free
GALNT9	12q24.33	8 (4.15%)	1 (3.33%)	0.31	1	1	(A) disease free
GBF1	10q24.32	8 (4.15%)	3 (10.00%)	-1.27	0.171	1	(B) Relapse group
GIMAP4	7q36.1	8 (4.15%)	0 (0.00%)	>10	0.602	1	(A) disease free
GINS4	8p11.21	8 (4.15%)	2 (6.67%)	-0.69	0.628	1	(B) Relapse group
GK2	4q21.21	8 (4.15%)	1 (3.33%)	0.31	1	1	(A) disease free
GLB1L2	11q25	8 (4.15%)	2 (6.67%)	-0.69	0.628	1	(B) Relapse group
GLIS3	9p24.2	8 (4.15%)	2 (6.67%)	-0.69	0.628	1	(B) Relapse group
GLRA3	4q34.1	8 (4.15%)	1 (3.33%)	0.31	1	1	(A) disease free
GLRX3	10q26.3	8 (4.15%)	1 (3.33%)	0.31	1	1	(A) disease free
GNB1L	22q11.21	8 (4.15%)	1 (3.33%)	0.31	1	1	(A) disease free
GNB5	15q21.2	8 (4.15%)	1 (3.33%)	0.31	1	1	(A) disease free
GNPTAB	12q23.2	8 (4.15%)	0 (0.00%)	>10	0.602	1	(A) disease free
GNRH1	8p21.2	8 (4.15%)	1 (3.33%)	0.31	1	1	(A) disease free
GOLGA3	12q24.33	8 (4.15%)	2 (6.67%)	-0.69	0.628	1	(B) Relapse group
GORASP2	2q31.1	8 (4.15%)	0 (0.00%)	>10	0.602	1	(A) disease free
GPR161	1q24.2	8 (4.15%)	2 (6.67%)	-0.69	0.628	1	(B) Relapse group
GPR37	7q31.33	8 (4.15%)	0 (0.00%)	>10	0.602	1	(A) disease free
GPRASP2	Xq22.1	8 (4.15%)	0 (0.00%)	>10	0.602	1	(A) disease free
GRB7	17q12	8 (4.15%)	3 (10.00%)	-1.27	0.171	1	(B) Relapse group
GREB1L	18q11.1-q11.2	8 (4.15%)	1 (3.33%)	0.31	1	1	(A) disease free
GRK4	4p16.3	8 (4.15%)	1 (3.33%)	0.31	1	1	(A) disease free
GRM2	3p21.2	8 (4.15%)	1 (3.33%)	0.31	1	1	(A) disease free
GRM4	6p21.31	8 (4.15%)	1 (3.33%)	0.31	1	1	(A) disease free
GUCY1B1	4q32.1	8 (4.15%)	1 (3.33%)	0.31	1	1	(A) disease free
GUCY2C	12p12.3	8 (4.15%)	0 (0.00%)	>10	0.602	1	(A) disease free
GZF1	20p11.21	8 (4.15%)	3 (10.00%)	-1.27	0.171	1	(B) Relapse group
HAO1	20p12.3	8 (4.15%)	0 (0.00%)	>10	0.602	1	(A) disease free
HAS2	8q24.13	8 (4.15%)	0 (0.00%)	>10	0.602	1	(A) disease free
HELB	12q14.3	8 (4.15%)	1 (3.33%)	0.31	1	1	(A) disease free
HELQ	4q21.23	8 (4.15%)	1 (3.33%)	0.31	1	1	(A) disease free
HEPH	Xq12	8 (4.15%)	0 (0.00%)	>10	0.602	1	(A) disease free
HERC4	10q21.3	8 (4.15%)	1 (3.33%)	0.31	1	1	(A) disease free
HERC6	4q22.1	8 (4.15%)	2 (6.67%)	-0.69	0.628	1	(B) Relapse group
HEY1	8q21.13	8 (4.15%)	1 (3.33%)	0.31	1	1	(A) disease free
HS6ST3	13q32.1	8 (4.15%)	2 (6.67%)	-0.69	0.628	1	(B) Relapse group
HSP90AB1	6p21.1	8 (4.15%)	0 (0.00%)	>10	0.602	1	(A) disease free
HTR5A	7q36.2	8 (4.15%)	1 (3.33%)	0.31	1	1	(A) disease free
IARS2	1q41	8 (4.15%)	2 (6.67%)	-0.69	0.628	1	(B) Relapse group
IFI16	1q23.1	8 (4.15%)	3 (10.00%)	-1.27	0.171	1	(B) Relapse group
IGF1R	15q26.3	8 (4.15%)	1 (3.33%)	0.31	1	1	(A) disease free
IGHG4	14q32.33	8 (4.15%)	1 (3.33%)	0.31	1	1	(A) disease free
IGSF3	1p13.1	8 (4.15%)	0 (0.00%)	>10	0.602	1	(A) disease free
IGSF5	21q22.2	8 (4.15%)	1 (3.33%)	0.31	1	1	(A) disease free
IKZF3	17q12-q21.1	8 (4.15%)	5 (16.67%)	-2.01	0.0187	1	(B) Relapse group
IL3RA	Xp22.3 and Yp13.3	8 (4.15%)	2 (6.67%)	-0.69	0.628	1	(B) Relapse group
IL7	8q21.13	8 (4.15%)	0 (0.00%)	>10	0.602	1	(A) disease free
IMMT	2p11.2	8 (4.15%)	0 (0.00%)	>10	0.602	1	(A) disease free
INF2	14q32.33	8 (4.15%)	0 (0.00%)	>10	0.602	1	(A) disease free
INPP4A	2q11.2	8 (4.15%)	1 (3.33%)	0.31	1	1	(A) disease free
INPP5F	10q26.11	8 (4.15%)	0 (0.00%)	>10	0.602	1	(A) disease free
INPPL1	11q13.4	8 (4.15%)	1 (3.33%)	0.31	1	1	(A) disease free
INSR	19p13.2	8 (4.15%)	0 (0.00%)	>10	0.602	1	(A) disease free
INTS7	1q32.3	8 (4.15%)	1 (3.33%)	0.31	1	1	(A) disease free
INTS9	8p21.1	8 (4.15%)	2 (6.67%)	-0.69	0.628	1	(B) Relapse group
INVS	9q31.1	8 (4.15%)	0 (0.00%)	>10	0.602	1	(A) disease free
IPO11	5q12.1	8 (4.15%)	0 (0.00%)	>10	0.602	1	(A) disease free
IPO7	11p15.4	8 (4.15%)	0 (0.00%)	>10	0.602	1	(A) disease free
IQSEC2	Xp11.22	8 (4.15%)	1 (3.33%)	0.31	1	1	(A) disease free
IRAG1	11p15.4	8 (4.15%)	0 (0.00%)	>10	0.602	1	(A) disease free
IRF4	6p25.3	8 (4.15%)	0 (0.00%)	>10	0.602	1	(A) disease free
IRS1	2q36.3	8 (4.15%)	2 (6.67%)	-0.69	0.628	1	(B) Relapse group
ITGA10	1q21.1	8 (4.15%)	2 (6.67%)	-0.69	0.628	1	(B) Relapse group
ITIH3	3p21.1	8 (4.15%)	0 (0.00%)	>10	0.602	1	(A) disease free
IVNS1ABP	1q25.3	8 (4.15%)	2 (6.67%)	-0.69	0.628	1	(B) Relapse group
JMJD7-PLA2G4B	15q15.1	8 (4.15%)	0 (0.00%)	>10	0.602	1	(A) disease free
KANK1	9p24.3	8 (4.15%)	1 (3.33%)	0.31	1	1	(A) disease free
KAT2B	3p24.3	8 (4.15%)	0 (0.00%)	>10	0.602	1	(A) disease free
KAZN	1p36.21	8 (4.15%)	4 (13.33%)	-1.69	0.0611	1	(B) Relapse group
KCNA3	1p13.3	8 (4.15%)	1 (3.33%)	0.31	1	1	(A) disease free
KCNA6	12p13.32	8 (4.15%)	1 (3.33%)	0.31	1	1	(A) disease free
KCNAB3	17p13.1	8 (4.15%)	0 (0.00%)	>10	0.602	1	(A) disease free
KCNV1	8q23.2	8 (4.15%)	1 (3.33%)	0.31	1	1	(A) disease free
KCTD3	1q41	8 (4.15%)	3 (10.00%)	-1.27	0.171	1	(B) Relapse group
KHDRBS3	8q24.23	8 (4.15%)	0 (0.00%)	>10	0.602	1	(A) disease free
KIAA0319	6p22.3	8 (4.15%)	1 (3.33%)	0.31	1	1	(A) disease free
KIF18A	11p14.1	8 (4.15%)	1 (3.33%)	0.31	1	1	(A) disease free
KLC4	6p21.1	8 (4.15%)	1 (3.33%)	0.31	1	1	(A) disease free
KLF12	13q22.1	8 (4.15%)	2 (6.67%)	-0.69	0.628	1	(B) Relapse group
KLF5	13q22.1	8 (4.15%)	2 (6.67%)	-0.69	0.628	1	(B) Relapse group
KLHL23	2q31.1	8 (4.15%)	2 (6.67%)	-0.69	0.628	1	(B) Relapse group
KLHL34	Xp22.12	8 (4.15%)	1 (3.33%)	0.31	1	1	(A) disease free
KLHL40	3p22.1	8 (4.15%)	1 (3.33%)	0.31	1	1	(A) disease free
KLHL9	9p21.3	8 (4.15%)	1 (3.33%)	0.31	1	1	(A) disease free
KPNA6	1p35.2	8 (4.15%)	1 (3.33%)	0.31	1	1	(A) disease free
KRT10	17q21.2	8 (4.15%)	1 (3.33%)	0.31	1	1	(A) disease free
KRT25	17q21.2	8 (4.15%)	0 (0.00%)	>10	0.602	1	(A) disease free
KRT31	17q21.2	8 (4.15%)	1 (3.33%)	0.31	1	1	(A) disease free
KRT37	17q21.2	8 (4.15%)	0 (0.00%)	>10	0.602	1	(A) disease free
KSR1	17q11.2	8 (4.15%)	0 (0.00%)	>10	0.602	1	(A) disease free
KSR2	12q24.22-q24.23	8 (4.15%)	0 (0.00%)	>10	0.602	1	(A) disease free
LAMB2	3p21.31	8 (4.15%)	3 (10.00%)	-1.27	0.171	1	(B) Relapse group
LAMC1	1q25.3	8 (4.15%)	1 (3.33%)	0.31	1	1	(A) disease free
LCMT2	15q15.3	8 (4.15%)	0 (0.00%)	>10	0.602	1	(A) disease free
LCP1	13q14.13	8 (4.15%)	2 (6.67%)	-0.69	0.628	1	(B) Relapse group
LIMCH1	4p13	8 (4.15%)	2 (6.67%)	-0.69	0.628	1	(B) Relapse group
LIMK2	22q12.2	8 (4.15%)	0 (0.00%)	>10	0.602	1	(A) disease free
LINC00208	8p23.1	8 (4.15%)	3 (10.00%)	-1.27	0.171	1	(B) Relapse group
LINC00421	13q12.11	8 (4.15%)	2 (6.67%)	-0.69	0.628	1	(B) Relapse group
LINC00965	8p23.1	8 (4.15%)	2 (6.67%)	-0.69	0.628	1	(B) Relapse group
LINC02905	8p23.1	8 (4.15%)	3 (10.00%)	-1.27	0.171	1	(B) Relapse group
LINC03093		8 (4.15%)	1 (3.33%)	0.31	1	1	(A) disease free
LMTK3	19q13.33	8 (4.15%)	2 (6.67%)	-0.69	0.628	1	(B) Relapse group
LOXL3	2p13.1	8 (4.15%)	0 (0.00%)	>10	0.602	1	(A) disease free
LRATD2	8q24.21	8 (4.15%)	0 (0.00%)	>10	0.602	1	(A) disease free
LRIG1	3p14.1	8 (4.15%)	1 (3.33%)	0.31	1	1	(A) disease free
LRIT2	10q23.1	8 (4.15%)	1 (3.33%)	0.31	1	1	(A) disease free
LRP4	11p11.2	8 (4.15%)	2 (6.67%)	-0.69	0.628	1	(B) Relapse group
LRP5	11q13.2	8 (4.15%)	1 (3.33%)	0.31	1	1	(A) disease free
LRRC14	8q24.3	8 (4.15%)	1 (3.33%)	0.31	1	1	(A) disease free
LRRC37A3	17q24.1	8 (4.15%)	0 (0.00%)	>10	0.602	1	(A) disease free
LRRC4C	11p12	8 (4.15%)	1 (3.33%)	0.31	1	1	(A) disease free
LRRC69	8q21.3	8 (4.15%)	0 (0.00%)	>10	0.602	1	(A) disease free
LRRC70	5q12.1	8 (4.15%)	0 (0.00%)	>10	0.602	1	(A) disease free
LRRIQ4	3q26.2	8 (4.15%)	0 (0.00%)	>10	0.602	1	(A) disease free
LRTM1	3p14.3	8 (4.15%)	0 (0.00%)	>10	0.602	1	(A) disease free
LY75	2q24.2	8 (4.15%)	1 (3.33%)	0.31	1	1	(A) disease free
MAD1L1	7p22.3	8 (4.15%)	0 (0.00%)	>10	0.602	1	(A) disease free
MAN2A2	15q25	8 (4.15%)	1 (3.33%)	0.31	1	1	(A) disease free
MAN2B2	4p16.1	8 (4.15%)	0 (0.00%)	>10	0.602	1	(A) disease free
MAN2C1	15q24.2	8 (4.15%)	1 (3.33%)	0.31	1	1	(A) disease free
MAP3K10	19q13.2	8 (4.15%)	0 (0.00%)	>10	0.602	1	(A) disease free
MAP3K11	11q13.1	8 (4.15%)	0 (0.00%)	>10	0.602	1	(A) disease free
MAP3K12	12q13.13	8 (4.15%)	1 (3.33%)	0.31	1	1	(A) disease free
MAP3K3	17q23.3	8 (4.15%)	1 (3.33%)	0.31	1	1	(A) disease free
MAP3K7	6q15	8 (4.15%)	0 (0.00%)	>10	0.602	1	(A) disease free
MAP3K9	14q24.2	8 (4.15%)	2 (6.67%)	-0.69	0.628	1	(B) Relapse group
MAP7D1	1p34.3	8 (4.15%)	2 (6.67%)	-0.69	0.628	1	(B) Relapse group
MAPK4	18q21.1-q21.2	8 (4.15%)	1 (3.33%)	0.31	1	1	(A) disease free
MARS1	12q13.3	8 (4.15%)	0 (0.00%)	>10	0.602	1	(A) disease free
MBD2	18q21.2	8 (4.15%)	0 (0.00%)	>10	0.602	1	(A) disease free
MCHR2	6q16.2	8 (4.15%)	2 (6.67%)	-0.69	0.628	1	(B) Relapse group
MCM6	2q21.3	8 (4.15%)	1 (3.33%)	0.31	1	1	(A) disease free
MCM7	7q22.1	8 (4.15%)	1 (3.33%)	0.31	1	1	(A) disease free
MCPH1-DT	8p23.1	8 (4.15%)	3 (10.00%)	-1.27	0.171	1	(B) Relapse group
MCTP2	15q26.2	8 (4.15%)	0 (0.00%)	>10	0.602	1	(A) disease free
MED14	Xp11.4	8 (4.15%)	1 (3.33%)	0.31	1	1	(A) disease free
MEF2A	15q26.3	8 (4.15%)	0 (0.00%)	>10	0.602	1	(A) disease free
MELTF	3q29	8 (4.15%)	0 (0.00%)	>10	0.602	1	(A) disease free
METTL6	3p25.1	8 (4.15%)	0 (0.00%)	>10	0.602	1	(A) disease free
MEX3C	18q21.2	8 (4.15%)	0 (0.00%)	>10	0.602	1	(A) disease free
MGAT5B	17q25.2	8 (4.15%)	3 (10.00%)	-1.27	0.171	1	(B) Relapse group
MIA2	14q13.2	8 (4.15%)	1 (3.33%)	0.31	1	1	(A) disease free
MIGA1	1p31.1	8 (4.15%)	1 (3.33%)	0.31	1	1	(A) disease free
MINK1	17p13.2	8 (4.15%)	2 (6.67%)	-0.69	0.628	1	(B) Relapse group
MIOS	7p21.3	8 (4.15%)	0 (0.00%)	>10	0.602	1	(A) disease free
MIR124-1HG	8p23.1	8 (4.15%)	3 (10.00%)	-1.27	0.171	1	(B) Relapse group
MIR663AHG	20p11.1	8 (4.15%)	2 (6.67%)	-0.69	0.628	1	(B) Relapse group
MKLN1	7q32.3	8 (4.15%)	0 (0.00%)	>10	0.602	1	(A) disease free
MLC1	22q13.33	8 (4.15%)	1 (3.33%)	0.31	1	1	(A) disease free
MMP13	11q22.2	8 (4.15%)	0 (0.00%)	>10	0.602	1	(A) disease free
MMUT	6p12.3	8 (4.15%)	1 (3.33%)	0.31	1	1	(A) disease free
MOGS	2p13.1	8 (4.15%)	0 (0.00%)	>10	0.602	1	(A) disease free
MPRIP	17p11.2	8 (4.15%)	0 (0.00%)	>10	0.602	1	(A) disease free
MRC2	17q23.2	8 (4.15%)	2 (6.67%)	-0.69	0.628	1	(B) Relapse group
MRGPRX1	11p15.1	8 (4.15%)	1 (3.33%)	0.31	1	1	(A) disease free
MRGPRX3	11p15.1	8 (4.15%)	2 (6.67%)	-0.69	0.628	1	(B) Relapse group
MS4A14	11q12.2	8 (4.15%)	0 (0.00%)	>10	0.602	1	(A) disease free
MSC	8q13.3	8 (4.15%)	0 (0.00%)	>10	0.602	1	(A) disease free
MSH3	5q14.1	8 (4.15%)	1 (3.33%)	0.31	1	1	(A) disease free
MTERF3	8q22.1	8 (4.15%)	0 (0.00%)	>10	0.602	1	(A) disease free
MTMR3	22q12.2	8 (4.15%)	0 (0.00%)	>10	0.602	1	(A) disease free
MTREX	5q11.2	8 (4.15%)	2 (6.67%)	-0.69	0.628	1	(B) Relapse group
MTSS1	8q24.13	8 (4.15%)	0 (0.00%)	>10	0.602	1	(A) disease free
MUSK	9q31.3	8 (4.15%)	2 (6.67%)	-0.69	0.628	1	(B) Relapse group
MYBBP1A	17p13.2	8 (4.15%)	0 (0.00%)	>10	0.602	1	(A) disease free
MYO1H	12q24.11	8 (4.15%)	0 (0.00%)	>10	0.602	1	(A) disease free
MYO7B	2q14.3	8 (4.15%)	0 (0.00%)	>10	0.602	1	(A) disease free
MYO9A	15q23	8 (4.15%)	1 (3.33%)	0.31	1	1	(A) disease free
MYRIP	3p22.1	8 (4.15%)	0 (0.00%)	>10	0.602	1	(A) disease free
NAP1L1	12q21.1	8 (4.15%)	0 (0.00%)	>10	0.602	1	(A) disease free
NDRG1	8q24.22	8 (4.15%)	0 (0.00%)	>10	0.602	1	(A) disease free
NDST2	10q22.2	8 (4.15%)	2 (6.67%)	-0.69	0.628	1	(B) Relapse group
NDST4	4q26	8 (4.15%)	0 (0.00%)	>10	0.602	1	(A) disease free
NECAB1	8q21.3	8 (4.15%)	0 (0.00%)	>10	0.602	1	(A) disease free
NELFA	4p16.3	8 (4.15%)	0 (0.00%)	>10	0.602	1	(A) disease free
NFATC1	18q23	8 (4.15%)	2 (6.67%)	-0.69	0.628	1	(B) Relapse group
NIM1K	5p12	8 (4.15%)	3 (10.00%)	-1.27	0.171	1	(B) Relapse group
NKX6-3	8p11.21	8 (4.15%)	1 (3.33%)	0.31	1	1	(A) disease free
NLGN1	3q26.31	8 (4.15%)	1 (3.33%)	0.31	1	1	(A) disease free
NMUR2	5q33.1	8 (4.15%)	1 (3.33%)	0.31	1	1	(A) disease free
NOBOX	7q35	8 (4.15%)	0 (0.00%)	>10	0.602	1	(A) disease free
NOMO1	16p13.11	8 (4.15%)	1 (3.33%)	0.31	1	1	(A) disease free
NOX4	11q14.3	8 (4.15%)	1 (3.33%)	0.31	1	1	(A) disease free
NPBWR1	8q11.23	8 (4.15%)	0 (0.00%)	>10	0.602	1	(A) disease free
NPHP3	3q22.1	8 (4.15%)	2 (6.67%)	-0.69	0.628	1	(B) Relapse group
NPLOC4	17q25.3	8 (4.15%)	0 (0.00%)	>10	0.602	1	(A) disease free
NPM2	8p21.3	8 (4.15%)	1 (3.33%)	0.31	1	1	(A) disease free
NPSR1	7p14.3	8 (4.15%)	1 (3.33%)	0.31	1	1	(A) disease free
NR4A3	9q22	8 (4.15%)	1 (3.33%)	0.31	1	1	(A) disease free
NRCAM	7q31.1	8 (4.15%)	3 (10.00%)	-1.27	0.171	1	(B) Relapse group
NRK	Xq22.3	8 (4.15%)	1 (3.33%)	0.31	1	1	(A) disease free
NSMAF	8q12.1	8 (4.15%)	0 (0.00%)	>10	0.602	1	(A) disease free
NTRK2	9q21.33	8 (4.15%)	0 (0.00%)	>10	0.602	1	(A) disease free
NUDCD1	8q23.1	8 (4.15%)	0 (0.00%)	>10	0.602	1	(A) disease free
NUF2	1q23.3	8 (4.15%)	1 (3.33%)	0.31	1	1	(A) disease free
NUP107	12q15	8 (4.15%)	1 (3.33%)	0.31	1	1	(A) disease free
NUP88	17p13.2	8 (4.15%)	0 (0.00%)	>10	0.602	1	(A) disease free
NUP93	16q13	8 (4.15%)	1 (3.33%)	0.31	1	1	(A) disease free
NVL	1q42.11	8 (4.15%)	1 (3.33%)	0.31	1	1	(A) disease free
ODF1	8q22.3	8 (4.15%)	0 (0.00%)	>10	0.602	1	(A) disease free
ODF2L	1p22.3	8 (4.15%)	0 (0.00%)	>10	0.602	1	(A) disease free
OFD1	Xp22.2	8 (4.15%)	3 (10.00%)	-1.27	0.171	1	(B) Relapse group
OPN1SW	7q32.1	8 (4.15%)	0 (0.00%)	>10	0.602	1	(A) disease free
OPRK1	8q11.23	8 (4.15%)	1 (3.33%)	0.31	1	1	(A) disease free
OR10H1	19p13.12	8 (4.15%)	2 (6.67%)	-0.69	0.628	1	(B) Relapse group
OR1G1	17p13.3	8 (4.15%)	1 (3.33%)	0.31	1	1	(A) disease free
OR2A5	7q35	8 (4.15%)	0 (0.00%)	>10	0.602	1	(A) disease free
OR2M4	1q44	8 (4.15%)	4 (13.33%)	-1.69	0.0611	1	(B) Relapse group
OR4A5	11q11	8 (4.15%)	2 (6.67%)	-0.69	0.628	1	(B) Relapse group
OR5I1	11q12.1	8 (4.15%)	1 (3.33%)	0.31	1	1	(A) disease free
OR6B3	2q37.3	8 (4.15%)	0 (0.00%)	>10	0.602	1	(A) disease free
OR8J1	11q12.1	8 (4.15%)	2 (6.67%)	-0.69	0.628	1	(B) Relapse group
OSGIN2	8q21.3	8 (4.15%)	0 (0.00%)	>10	0.602	1	(A) disease free
OTOP1	4p16.3	8 (4.15%)	0 (0.00%)	>10	0.602	1	(A) disease free
OTUD6B	8q21.3	8 (4.15%)	0 (0.00%)	>10	0.602	1	(A) disease free
PALM2AKAP2	9q31.3	8 (4.15%)	2 (6.67%)	-0.69	0.628	1	(B) Relapse group
PATJ	1p31.3	8 (4.15%)	1 (3.33%)	0.31	1	1	(A) disease free
PAX6	11p13	8 (4.15%)	2 (6.67%)	-0.69	0.628	1	(B) Relapse group
PCBP1	2p13.3	8 (4.15%)	4 (13.33%)	-1.69	0.0611	1	(B) Relapse group
PCCA	13q32.3	8 (4.15%)	2 (6.67%)	-0.69	0.628	1	(B) Relapse group
PCDH7	4p15.1	8 (4.15%)	3 (10.00%)	-1.27	0.171	1	(B) Relapse group
PCDHA1	5q31.3	8 (4.15%)	1 (3.33%)	0.31	1	1	(A) disease free
PCDHAC1	5q31.3	8 (4.15%)	1 (3.33%)	0.31	1	1	(A) disease free
PCDHB10	5q31.3	8 (4.15%)	1 (3.33%)	0.31	1	1	(A) disease free
PCDHB5	5q31.3	8 (4.15%)	3 (10.00%)	-1.27	0.171	1	(B) Relapse group
PCDHGA1	5q31	8 (4.15%)	1 (3.33%)	0.31	1	1	(A) disease free
PCDHGA12	5q31.3	8 (4.15%)	0 (0.00%)	>10	0.602	1	(A) disease free
PCDHGB2	5q31	8 (4.15%)	0 (0.00%)	>10	0.602	1	(A) disease free
PCDHGB3	5q31	8 (4.15%)	2 (6.67%)	-0.69	0.628	1	(B) Relapse group
PDE3B	11p15.2	8 (4.15%)	1 (3.33%)	0.31	1	1	(A) disease free
PDE8B	5q13.3	8 (4.15%)	1 (3.33%)	0.31	1	1	(A) disease free
PDE9A	21q22.3	8 (4.15%)	1 (3.33%)	0.31	1	1	(A) disease free
PDGFRB	5q32	8 (4.15%)	1 (3.33%)	0.31	1	1	(A) disease free
PDP1	8q22.1	8 (4.15%)	1 (3.33%)	0.31	1	1	(A) disease free
PDS5A	4p14	8 (4.15%)	1 (3.33%)	0.31	1	1	(A) disease free
PELI3	11q13.2	8 (4.15%)	0 (0.00%)	>10	0.602	1	(A) disease free
PFAS	17p13.1	8 (4.15%)	0 (0.00%)	>10	0.602	1	(A) disease free
PGAP6	16p13.3	8 (4.15%)	0 (0.00%)	>10	0.602	1	(A) disease free
PGBD4	15q14	8 (4.15%)	0 (0.00%)	>10	0.602	1	(A) disease free
PGGT1B	5q22.3	8 (4.15%)	0 (0.00%)	>10	0.602	1	(A) disease free
PHF23	17p13.1	8 (4.15%)	0 (0.00%)	>10	0.602	1	(A) disease free
PHRF1	11p15.5	8 (4.15%)	2 (6.67%)	-0.69	0.628	1	(B) Relapse group
PIAS1	15q23	8 (4.15%)	0 (0.00%)	>10	0.602	1	(A) disease free
PIK3C2A	11p15.1	8 (4.15%)	1 (3.33%)	0.31	1	1	(A) disease free
PIK3R5	17p13.1	8 (4.15%)	0 (0.00%)	>10	0.602	1	(A) disease free
PJA2	5q21.3	8 (4.15%)	1 (3.33%)	0.31	1	1	(A) disease free
PKD2	4q22.1	8 (4.15%)	0 (0.00%)	>10	0.602	1	(A) disease free
PKN1	19p13.12	8 (4.15%)	0 (0.00%)	>10	0.602	1	(A) disease free
PKN2	1p22.2	8 (4.15%)	0 (0.00%)	>10	0.602	1	(A) disease free
PKP2	12p11.21	8 (4.15%)	1 (3.33%)	0.31	1	1	(A) disease free
PKP4	2q24.1	8 (4.15%)	1 (3.33%)	0.31	1	1	(A) disease free
PLA2G4D	15q15.1	8 (4.15%)	1 (3.33%)	0.31	1	1	(A) disease free
PLA2G4E	15q15.1	8 (4.15%)	0 (0.00%)	>10	0.602	1	(A) disease free
PLA2R1	2q23-q24	8 (4.15%)	1 (3.33%)	0.31	1	1	(A) disease free
PLB1	2p23.2	8 (4.15%)	0 (0.00%)	>10	0.602	1	(A) disease free
PLEKHG6	12p13.31	8 (4.15%)	1 (3.33%)	0.31	1	1	(A) disease free
PLEKHM1	17q21.31	8 (4.15%)	0 (0.00%)	>10	0.602	1	(A) disease free
PLK1	16p12.2	8 (4.15%)	2 (6.67%)	-0.69	0.628	1	(B) Relapse group
PLPBP	8p11.23	8 (4.15%)	0 (0.00%)	>10	0.602	1	(A) disease free
PLPP5	8p11.23	8 (4.15%)	1 (3.33%)	0.31	1	1	(A) disease free
PLXDC1	17q12	8 (4.15%)	1 (3.33%)	0.31	1	1	(A) disease free
PLXDC2	10p12.31	8 (4.15%)	0 (0.00%)	>10	0.602	1	(A) disease free
PLXNB3	Xq28	8 (4.15%)	1 (3.33%)	0.31	1	1	(A) disease free
PMS1	2q32.2	8 (4.15%)	0 (0.00%)	>10	0.602	1	(A) disease free
POLA1	Xp22.11-p21.3	8 (4.15%)	1 (3.33%)	0.31	1	1	(A) disease free
POLG	15q26.1	8 (4.15%)	1 (3.33%)	0.31	1	1	(A) disease free
POLK	5q13.3	8 (4.15%)	0 (0.00%)	>10	0.602	1	(A) disease free
POLR1B	2q14.1	8 (4.15%)	0 (0.00%)	>10	0.602	1	(A) disease free
POLR3A	10q22.3	8 (4.15%)	1 (3.33%)	0.31	1	1	(A) disease free
POM121L2	6p22.1	8 (4.15%)	1 (3.33%)	0.31	1	1	(A) disease free
PPM1E	17q24.2	8 (4.15%)	0 (0.00%)	>10	0.602	1	(A) disease free
PPP1R3B	8p23.1	8 (4.15%)	3 (10.00%)	-1.27	0.171	1	(B) Relapse group
PPP4R3B	2p16.1	8 (4.15%)	1 (3.33%)	0.31	1	1	(A) disease free
PRDM1	6q21	8 (4.15%)	0 (0.00%)	>10	0.602	1	(A) disease free
PRDM14	8q13.3	8 (4.15%)	0 (0.00%)	>10	0.602	1	(A) disease free
PRDM6	5q23.2	8 (4.15%)	0 (0.00%)	>10	0.602	1	(A) disease free
PRDM7	16q24.3	8 (4.15%)	0 (0.00%)	>10	0.602	1	(A) disease free
PREP	6q21	8 (4.15%)	0 (0.00%)	>10	0.602	1	(A) disease free
PRG4	1q31.1	8 (4.15%)	3 (10.00%)	-1.27	0.171	1	(B) Relapse group
PRIM2	6p11.2	8 (4.15%)	0 (0.00%)	>10	0.602	1	(A) disease free
PRKCG	19q13.42	8 (4.15%)	0 (0.00%)	>10	0.602	1	(A) disease free
PRKCI	3q26.2	8 (4.15%)	0 (0.00%)	>10	0.602	1	(A) disease free
PRKCQ	10p15.1	8 (4.15%)	1 (3.33%)	0.31	1	1	(A) disease free
PRL	6p22.3	8 (4.15%)	1 (3.33%)	0.31	1	1	(A) disease free
PROS1	3q11.1	8 (4.15%)	1 (3.33%)	0.31	1	1	(A) disease free
PRR23D1	8p23.1	8 (4.15%)	2 (6.67%)	-0.69	0.628	1	(B) Relapse group
PRR23D2	8p23.1	8 (4.15%)	2 (6.67%)	-0.69	0.628	1	(B) Relapse group
PRRT2	16p11.2	8 (4.15%)	1 (3.33%)	0.31	1	1	(A) disease free
PRSS35	6q14.2	8 (4.15%)	0 (0.00%)	>10	0.602	1	(A) disease free
PSAP	10q22.1	8 (4.15%)	0 (0.00%)	>10	0.602	1	(A) disease free
PSMA8	18q11.2	8 (4.15%)	0 (0.00%)	>10	0.602	1	(A) disease free
PTCH1	9q22.32	8 (4.15%)	0 (0.00%)	>10	0.602	1	(A) disease free
PTGER3	1p31.1	8 (4.15%)	0 (0.00%)	>10	0.602	1	(A) disease free
PTGFRN	1p13.1	8 (4.15%)	0 (0.00%)	>10	0.602	1	(A) disease free
PTPN4	2q14.2	8 (4.15%)	1 (3.33%)	0.31	1	1	(A) disease free
PTPN5	11p15.1	8 (4.15%)	3 (10.00%)	-1.27	0.171	1	(B) Relapse group
PTPRJ	11p11.2	8 (4.15%)	0 (0.00%)	>10	0.602	1	(A) disease free
RAB11FIP2	10q26.11	8 (4.15%)	1 (3.33%)	0.31	1	1	(A) disease free
RAB3C	5q11.2	8 (4.15%)	1 (3.33%)	0.31	1	1	(A) disease free
RAB3GAP2	1q41	8 (4.15%)	2 (6.67%)	-0.69	0.628	1	(B) Relapse group
RAD17	5q13.2	8 (4.15%)	3 (10.00%)	-1.27	0.171	1	(B) Relapse group
RADX	Xq22.3	8 (4.15%)	0 (0.00%)	>10	0.602	1	(A) disease free
RAF1	3p25.2	8 (4.15%)	0 (0.00%)	>10	0.602	1	(A) disease free
RAI14	5p13.2	8 (4.15%)	1 (3.33%)	0.31	1	1	(A) disease free
RAPGEF4	2q31.1	8 (4.15%)	0 (0.00%)	>10	0.602	1	(A) disease free
RARA	17q21.2	8 (4.15%)	1 (3.33%)	0.31	1	1	(A) disease free
RASA1	5q14.3	8 (4.15%)	1 (3.33%)	0.31	1	1	(A) disease free
RASA2	3q23	8 (4.15%)	2 (6.67%)	-0.69	0.628	1	(B) Relapse group
RASAL2	1q25.2	8 (4.15%)	2 (6.67%)	-0.69	0.628	1	(B) Relapse group
RB1	13q14.2	8 (4.15%)	2 (6.67%)	-0.69	0.628	1	(B) Relapse group
RBBP6	16p12.1	8 (4.15%)	1 (3.33%)	0.31	1	1	(A) disease free
RBBP7	Xp22.2	8 (4.15%)	1 (3.33%)	0.31	1	1	(A) disease free
RBL2	16q12.2	8 (4.15%)	2 (6.67%)	-0.69	0.628	1	(B) Relapse group
RBM20	10q25.2	8 (4.15%)	0 (0.00%)	>10	0.602	1	(A) disease free
REEP5	5q22.2	8 (4.15%)	1 (3.33%)	0.31	1	1	(A) disease free
RELCH	18q21.33	8 (4.15%)	2 (6.67%)	-0.69	0.628	1	(B) Relapse group
REXO1	19p13.3	8 (4.15%)	1 (3.33%)	0.31	1	1	(A) disease free
RFESD	5q15	8 (4.15%)	0 (0.00%)	>10	0.602	1	(A) disease free
RFTN1	3p24.3	8 (4.15%)	0 (0.00%)	>10	0.602	1	(A) disease free
RGMB	5q15	8 (4.15%)	0 (0.00%)	>10	0.602	1	(A) disease free
RGPD3	2q12.2	8 (4.15%)	1 (3.33%)	0.31	1	1	(A) disease free
RGS3	9q32	8 (4.15%)	0 (0.00%)	>10	0.602	1	(A) disease free
RHOBTB3	5q15	8 (4.15%)	0 (0.00%)	>10	0.602	1	(A) disease free
RHPN1	8q24.3	8 (4.15%)	1 (3.33%)	0.31	1	1	(A) disease free
RHPN2	19q13.11	8 (4.15%)	2 (6.67%)	-0.69	0.628	1	(B) Relapse group
RIMBP3	22q11.21	8 (4.15%)	1 (3.33%)	0.31	1	1	(A) disease free
RINT1	7q22.3	8 (4.15%)	0 (0.00%)	>10	0.602	1	(A) disease free
RMC1	18q11.2	8 (4.15%)	0 (0.00%)	>10	0.602	1	(A) disease free
RNASEL	1q25.3	8 (4.15%)	3 (10.00%)	-1.27	0.171	1	(B) Relapse group
RNF113B	13q32.2	8 (4.15%)	2 (6.67%)	-0.69	0.628	1	(B) Relapse group
RNF145	5q33.3	8 (4.15%)	0 (0.00%)	>10	0.602	1	(A) disease free
RNF180	5q12.3	8 (4.15%)	1 (3.33%)	0.31	1	1	(A) disease free
RNF31	14q12	8 (4.15%)	1 (3.33%)	0.31	1	1	(A) disease free
RNF40	16p11.2	8 (4.15%)	3 (10.00%)	-1.27	0.171	1	(B) Relapse group
RNF8	6p21.2	8 (4.15%)	1 (3.33%)	0.31	1	1	(A) disease free
RPRD2	1q21.2	8 (4.15%)	1 (3.33%)	0.31	1	1	(A) disease free
RRBP1	20p12.1	8 (4.15%)	0 (0.00%)	>10	0.602	1	(A) disease free
RSAD2	2p25.2	8 (4.15%)	1 (3.33%)	0.31	1	1	(A) disease free
RTF1	15q15.1	8 (4.15%)	0 (0.00%)	>10	0.602	1	(A) disease free
RTL1	14q32.2	8 (4.15%)	4 (13.33%)	-1.69	0.0611	1	(B) Relapse group
RTL3	Xq21.1	8 (4.15%)	3 (10.00%)	-1.27	0.171	1	(B) Relapse group
RTL9	Xq23	8 (4.15%)	2 (6.67%)	-0.69	0.628	1	(B) Relapse group
RUNX1	21q22.12	8 (4.15%)	3 (10.00%)	-1.27	0.171	1	(B) Relapse group
RXRG	1q23.3	8 (4.15%)	2 (6.67%)	-0.69	0.628	1	(B) Relapse group
SALL3	18q23	8 (4.15%)	3 (10.00%)	-1.27	0.171	1	(B) Relapse group
SASS6	1p21.2	8 (4.15%)	0 (0.00%)	>10	0.602	1	(A) disease free
SATB2	2q33.1	8 (4.15%)	1 (3.33%)	0.31	1	1	(A) disease free
SBNO1	12q24.31	8 (4.15%)	1 (3.33%)	0.31	1	1	(A) disease free
SCUBE3	6p21.3	8 (4.15%)	2 (6.67%)	-0.69	0.628	1	(B) Relapse group
SDC2	8q22.1	8 (4.15%)	0 (0.00%)	>10	0.602	1	(A) disease free
SEC14L5	16p13.3	8 (4.15%)	0 (0.00%)	>10	0.602	1	(A) disease free
SEC24A	5q31.1	8 (4.15%)	0 (0.00%)	>10	0.602	1	(A) disease free
SEC31B	10q24.31	8 (4.15%)	1 (3.33%)	0.31	1	1	(A) disease free
SELE	1q24.2	8 (4.15%)	2 (6.67%)	-0.69	0.628	1	(B) Relapse group
SELP	1q24.2	8 (4.15%)	2 (6.67%)	-0.69	0.628	1	(B) Relapse group
SENP6	6q14.1	8 (4.15%)	0 (0.00%)	>10	0.602	1	(A) disease free
SERINC4	15q15.3	8 (4.15%)	0 (0.00%)	>10	0.602	1	(A) disease free
SERPINF1	17p13.3	8 (4.15%)	0 (0.00%)	>10	0.602	1	(A) disease free
SFRP1	8p11.21	8 (4.15%)	1 (3.33%)	0.31	1	1	(A) disease free
SFSWAP	12q24.33	8 (4.15%)	1 (3.33%)	0.31	1	1	(A) disease free
SGO1	3p24.3	8 (4.15%)	1 (3.33%)	0.31	1	1	(A) disease free
SH2D3C	9q34.11	8 (4.15%)	0 (0.00%)	>10	0.602	1	(A) disease free
SH3PXD2B	5q35.1	8 (4.15%)	0 (0.00%)	>10	0.602	1	(A) disease free
SH3TC2	5q32	8 (4.15%)	1 (3.33%)	0.31	1	1	(A) disease free
SHANK3	22q13.33	8 (4.15%)	3 (10.00%)	-1.27	0.171	1	(B) Relapse group
SHISA6	17p12	8 (4.15%)	0 (0.00%)	>10	0.602	1	(A) disease free
SHLD2	10q23.2	8 (4.15%)	1 (3.33%)	0.31	1	1	(A) disease free
SHOC1	9q31.3	8 (4.15%)	2 (6.67%)	-0.69	0.628	1	(B) Relapse group
SHOX	Xp22.33 and Yp11.32	8 (4.15%)	2 (6.67%)	-0.69	0.628	1	(B) Relapse group
SHROOM4	Xp11.22	8 (4.15%)	2 (6.67%)	-0.69	0.628	1	(B) Relapse group
SIGLEC10	19q13.41	8 (4.15%)	0 (0.00%)	>10	0.602	1	(A) disease free
SIK3	11q23.3	8 (4.15%)	0 (0.00%)	>10	0.602	1	(A) disease free
SIN3B	19p13.11	8 (4.15%)	2 (6.67%)	-0.69	0.628	1	(B) Relapse group
SKIDA1	10p12.31	8 (4.15%)	0 (0.00%)	>10	0.602	1	(A) disease free
SLC12A7	5p15.33	8 (4.15%)	2 (6.67%)	-0.69	0.628	1	(B) Relapse group
SLC15A2	3q13.33	8 (4.15%)	2 (6.67%)	-0.69	0.628	1	(B) Relapse group
SLC1A1	9p24.2	8 (4.15%)	2 (6.67%)	-0.69	0.628	1	(B) Relapse group
SLC22A15	1p13.1	8 (4.15%)	0 (0.00%)	>10	0.602	1	(A) disease free
SLC22A16	6q21	8 (4.15%)	1 (3.33%)	0.31	1	1	(A) disease free
SLC22A2	6q25.3	8 (4.15%)	0 (0.00%)	>10	0.602	1	(A) disease free
SLC25A12	2q31.1	8 (4.15%)	0 (0.00%)	>10	0.602	1	(A) disease free
SLC26A11	17q25.3	8 (4.15%)	0 (0.00%)	>10	0.602	1	(A) disease free
SLC26A4	7q22.3	8 (4.15%)	0 (0.00%)	>10	0.602	1	(A) disease free
SLC27A5	19q13.43	8 (4.15%)	1 (3.33%)	0.31	1	1	(A) disease free
SLC2A13	12q12	8 (4.15%)	0 (0.00%)	>10	0.602	1	(A) disease free
SLC2A7	1p36.23	8 (4.15%)	1 (3.33%)	0.31	1	1	(A) disease free
SLC35F3	1q42.2	8 (4.15%)	3 (10.00%)	-1.27	0.171	1	(B) Relapse group
SLC38A9	5q11.2	8 (4.15%)	1 (3.33%)	0.31	1	1	(A) disease free
SLC4A4	4q13.3	8 (4.15%)	1 (3.33%)	0.31	1	1	(A) disease free
SLC4A5	2p13.1	8 (4.15%)	1 (3.33%)	0.31	1	1	(A) disease free
SLC4A8	12q13.13	8 (4.15%)	0 (0.00%)	>10	0.602	1	(A) disease free
SLC6A2	16q12.2	8 (4.15%)	3 (10.00%)	-1.27	0.171	1	(B) Relapse group
SLC7A13	8q21.3	8 (4.15%)	0 (0.00%)	>10	0.602	1	(A) disease free
SLC7A9	19q13.11	8 (4.15%)	1 (3.33%)	0.31	1	1	(A) disease free
SLITRK4	Xq27.3	8 (4.15%)	1 (3.33%)	0.31	1	1	(A) disease free
SLTM	15q22.1	8 (4.15%)	2 (6.67%)	-0.69	0.628	1	(B) Relapse group
SMARCAD1	4q22.3	8 (4.15%)	1 (3.33%)	0.31	1	1	(A) disease free
SMARCD2	17q23.3	8 (4.15%)	3 (10.00%)	-1.27	0.171	1	(B) Relapse group
SMC1A	Xp11.22	8 (4.15%)	1 (3.33%)	0.31	1	1	(A) disease free
SMC3	10q25.2	8 (4.15%)	1 (3.33%)	0.31	1	1	(A) disease free
SMG8	17q22	8 (4.15%)	0 (0.00%)	>10	0.602	1	(A) disease free
SMYD4	17p13.3	8 (4.15%)	0 (0.00%)	>10	0.602	1	(A) disease free
SNAPC4	9q34.3	8 (4.15%)	1 (3.33%)	0.31	1	1	(A) disease free
SNX19	11q24.3-q25	8 (4.15%)	2 (6.67%)	-0.69	0.628	1	(B) Relapse group
SORBS1	10q24.1	8 (4.15%)	2 (6.67%)	-0.69	0.628	1	(B) Relapse group
SOS2	14q21.3	8 (4.15%)	1 (3.33%)	0.31	1	1	(A) disease free
SPAG11A	8p23.1	8 (4.15%)	2 (6.67%)	-0.69	0.628	1	(B) Relapse group
SPAG9	17q21.33	8 (4.15%)	1 (3.33%)	0.31	1	1	(A) disease free
SPARCL1	4q22.1	8 (4.15%)	2 (6.67%)	-0.69	0.628	1	(B) Relapse group
SPATA17	1q41	8 (4.15%)	2 (6.67%)	-0.69	0.628	1	(B) Relapse group
SPATA9	5q15	8 (4.15%)	0 (0.00%)	>10	0.602	1	(A) disease free
SPG7	16q24.3	8 (4.15%)	0 (0.00%)	>10	0.602	1	(A) disease free
SPNS3	17p13.2	8 (4.15%)	0 (0.00%)	>10	0.602	1	(A) disease free
SPZ1	5q14.1	8 (4.15%)	2 (6.67%)	-0.69	0.628	1	(B) Relapse group
SRBD1	2p21	8 (4.15%)	2 (6.67%)	-0.69	0.628	1	(B) Relapse group
SRFBP1	5q23.1	8 (4.15%)	1 (3.33%)	0.31	1	1	(A) disease free
SRGAP3	3p25.3	8 (4.15%)	0 (0.00%)	>10	0.602	1	(A) disease free
SRPK1	6p21.31	8 (4.15%)	0 (0.00%)	>10	0.602	1	(A) disease free
SRPK2	7q22.3	8 (4.15%)	0 (0.00%)	>10	0.602	1	(A) disease free
SRR	17p13.3	8 (4.15%)	0 (0.00%)	>10	0.602	1	(A) disease free
ST8SIA5	18q21.1	8 (4.15%)	0 (0.00%)	>10	0.602	1	(A) disease free
STAR	8p11.23	8 (4.15%)	0 (0.00%)	>10	0.602	1	(A) disease free
STC1	8p21.2	8 (4.15%)	1 (3.33%)	0.31	1	1	(A) disease free
STOML3	13q13.2	8 (4.15%)	2 (6.67%)	-0.69	0.628	1	(B) Relapse group
STRC	15q15.3	8 (4.15%)	0 (0.00%)	>10	0.602	1	(A) disease free
SUPT6H	17q11.2	8 (4.15%)	2 (6.67%)	-0.69	0.628	1	(B) Relapse group
SYNDIG1	20p11.21	8 (4.15%)	2 (6.67%)	-0.69	0.628	1	(B) Relapse group
SYNE3	14q32.13	8 (4.15%)	2 (6.67%)	-0.69	0.628	1	(B) Relapse group
SYNGAP1	6p21.32	8 (4.15%)	0 (0.00%)	>10	0.602	1	(A) disease free
SYT14	1q32.2	8 (4.15%)	1 (3.33%)	0.31	1	1	(A) disease free
SYT4	18q12.3	8 (4.15%)	1 (3.33%)	0.31	1	1	(A) disease free
TAF3	10p14	8 (4.15%)	1 (3.33%)	0.31	1	1	(A) disease free
TAOK2	16p11.2	8 (4.15%)	1 (3.33%)	0.31	1	1	(A) disease free
TAP2	6p21.32	8 (4.15%)	2 (6.67%)	-0.69	0.628	1	(B) Relapse group
TBC1D12	10q23.33	8 (4.15%)	2 (6.67%)	-0.69	0.628	1	(B) Relapse group
TBC1D20	20p13	8 (4.15%)	0 (0.00%)	>10	0.602	1	(A) disease free
TBC1D4	13q22.2	8 (4.15%)	3 (10.00%)	-1.27	0.171	1	(B) Relapse group
TBC1D5	3p24.3	8 (4.15%)	1 (3.33%)	0.31	1	1	(A) disease free
TBX5	12q24.21	8 (4.15%)	3 (10.00%)	-1.27	0.171	1	(B) Relapse group
TCF7	5q31.1	8 (4.15%)	0 (0.00%)	>10	0.602	1	(A) disease free
TDH	8p23.1	8 (4.15%)	3 (10.00%)	-1.27	0.171	1	(B) Relapse group
TEK	9p21.2	8 (4.15%)	2 (6.67%)	-0.69	0.628	1	(B) Relapse group
TEKT3	17p12	8 (4.15%)	1 (3.33%)	0.31	1	1	(A) disease free
TENT4A	5p15.31	8 (4.15%)	1 (3.33%)	0.31	1	1	(A) disease free
TF	3q22.1	8 (4.15%)	0 (0.00%)	>10	0.602	1	(A) disease free
TFDP1	13q34	8 (4.15%)	4 (13.33%)	-1.69	0.0611	1	(B) Relapse group
TFIP11	22q12.1	8 (4.15%)	0 (0.00%)	>10	0.602	1	(A) disease free
TFR2	7q22.1	8 (4.15%)	0 (0.00%)	>10	0.602	1	(A) disease free
TGFBR1	9q22.33	8 (4.15%)	1 (3.33%)	0.31	1	1	(A) disease free
TGFBR2	3p24.1	8 (4.15%)	0 (0.00%)	>10	0.602	1	(A) disease free
TGFBR3	1p22.1	8 (4.15%)	1 (3.33%)	0.31	1	1	(A) disease free
TGM3	20p13	8 (4.15%)	0 (0.00%)	>10	0.602	1	(A) disease free
TGM4	3p21.31	8 (4.15%)	0 (0.00%)	>10	0.602	1	(A) disease free
TGS1	8q12.1	8 (4.15%)	1 (3.33%)	0.31	1	1	(A) disease free
THADA	2p21	8 (4.15%)	1 (3.33%)	0.31	1	1	(A) disease free
THAP12	11q13.5	8 (4.15%)	0 (0.00%)	>10	0.602	1	(A) disease free
THAP9	4q21.22	8 (4.15%)	0 (0.00%)	>10	0.602	1	(A) disease free
THOC5	22q12.2	8 (4.15%)	4 (13.33%)	-1.69	0.0611	1	(B) Relapse group
THSD1	13q14.3	8 (4.15%)	2 (6.67%)	-0.69	0.628	1	(B) Relapse group
TIGD5	8q24.3	8 (4.15%)	1 (3.33%)	0.31	1	1	(A) disease free
TIMP3	22q12.3	8 (4.15%)	0 (0.00%)	>10	0.602	1	(A) disease free
TLE4	9q21.31	8 (4.15%)	2 (6.67%)	-0.69	0.628	1	(B) Relapse group
TLR6	4p14	8 (4.15%)	0 (0.00%)	>10	0.602	1	(A) disease free
TLR7	Xp22.2	8 (4.15%)	2 (6.67%)	-0.69	0.628	1	(B) Relapse group
TLR8	Xp22.2	8 (4.15%)	1 (3.33%)	0.31	1	1	(A) disease free
TM7SF3	12p11.23	8 (4.15%)	0 (0.00%)	>10	0.602	1	(A) disease free
TMC2	20p13	8 (4.15%)	0 (0.00%)	>10	0.602	1	(A) disease free
TMCO5A	15q14	8 (4.15%)	0 (0.00%)	>10	0.602	1	(A) disease free
TMEM130	7q22.1	8 (4.15%)	0 (0.00%)	>10	0.602	1	(A) disease free
TMEM132A	11q12.2	8 (4.15%)	0 (0.00%)	>10	0.602	1	(A) disease free
TMEM200A	6q23.1	8 (4.15%)	1 (3.33%)	0.31	1	1	(A) disease free
TMEM67	8q22.1	8 (4.15%)	0 (0.00%)	>10	0.602	1	(A) disease free
TMEM71	8q24.22	8 (4.15%)	0 (0.00%)	>10	0.602	1	(A) disease free
TMPRSS12	12q13.12	8 (4.15%)	0 (0.00%)	>10	0.602	1	(A) disease free
TMTC1	12p11.22	8 (4.15%)	0 (0.00%)	>10	0.602	1	(A) disease free
TNFRSF10A-DT	8p21.3	8 (4.15%)	1 (3.33%)	0.31	1	1	(A) disease free
TNFSF13B	13q33.3	8 (4.15%)	4 (13.33%)	-1.69	0.0611	1	(B) Relapse group
TNPO1	5q13.2	8 (4.15%)	0 (0.00%)	>10	0.602	1	(A) disease free
TOPBP1	3q22.1	8 (4.15%)	1 (3.33%)	0.31	1	1	(A) disease free
TP53INP1	8q22.1	8 (4.15%)	0 (0.00%)	>10	0.602	1	(A) disease free
TRAP1	16p13.3	8 (4.15%)	0 (0.00%)	>10	0.602	1	(A) disease free
TRIB1	8q24.13	8 (4.15%)	0 (0.00%)	>10	0.602	1	(A) disease free
TRIM22	11p15.4	8 (4.15%)	0 (0.00%)	>10	0.602	1	(A) disease free
TRIM24	7q33-q34	8 (4.15%)	3 (10.00%)	-1.27	0.171	1	(B) Relapse group
TRIM3	11p15.4	8 (4.15%)	0 (0.00%)	>10	0.602	1	(A) disease free
TRIM33	1p13.2	8 (4.15%)	0 (0.00%)	>10	0.602	1	(A) disease free
TRIM60	4q32.3	8 (4.15%)	1 (3.33%)	0.31	1	1	(A) disease free
TRMT12	8q24.13	8 (4.15%)	1 (3.33%)	0.31	1	1	(A) disease free
TRMU	22q13.31	8 (4.15%)	0 (0.00%)	>10	0.602	1	(A) disease free
TRPC1	3q23	8 (4.15%)	2 (6.67%)	-0.69	0.628	1	(B) Relapse group
TTC21A	3p22.2	8 (4.15%)	2 (6.67%)	-0.69	0.628	1	(B) Relapse group
TTC21B	2q24.3	8 (4.15%)	1 (3.33%)	0.31	1	1	(A) disease free
TTLL10	1p36.33	8 (4.15%)	3 (10.00%)	-1.27	0.171	1	(B) Relapse group
TTLL2	6q27	8 (4.15%)	2 (6.67%)	-0.69	0.628	1	(B) Relapse group
TUB	11p15.4	8 (4.15%)	1 (3.33%)	0.31	1	1	(A) disease free
TUT1	11q12.3	8 (4.15%)	0 (0.00%)	>10	0.602	1	(A) disease free
TUT4	1p32.3	8 (4.15%)	2 (6.67%)	-0.69	0.628	1	(B) Relapse group
TXLNG	Xp22.2	8 (4.15%)	1 (3.33%)	0.31	1	1	(A) disease free
TYRO3	15q15.1	8 (4.15%)	0 (0.00%)	>10	0.602	1	(A) disease free
UBE3A	15q11.2	8 (4.15%)	2 (6.67%)	-0.69	0.628	1	(B) Relapse group
UBQLN3	11p15.4	8 (4.15%)	1 (3.33%)	0.31	1	1	(A) disease free
UGGT1	2q14.3	8 (4.15%)	1 (3.33%)	0.31	1	1	(A) disease free
UGT2B15	4q13.2	8 (4.15%)	1 (3.33%)	0.31	1	1	(A) disease free
UGT8	4q26	8 (4.15%)	0 (0.00%)	>10	0.602	1	(A) disease free
UHRF2	9p24.1	8 (4.15%)	2 (6.67%)	-0.69	0.628	1	(B) Relapse group
ULBP1	6q25.1	8 (4.15%)	0 (0.00%)	>10	0.602	1	(A) disease free
UNC45A	15q26.1	8 (4.15%)	0 (0.00%)	>10	0.602	1	(A) disease free
URB2	1q42.13	8 (4.15%)	2 (6.67%)	-0.69	0.628	1	(B) Relapse group
USP17L1	8p23.1	8 (4.15%)	2 (6.67%)	-0.69	0.628	1	(B) Relapse group
USP17L3	8p23.1	8 (4.15%)	2 (6.67%)	-0.69	0.628	1	(B) Relapse group
USP17L4	8p23.1	8 (4.15%)	2 (6.67%)	-0.69	0.628	1	(B) Relapse group
USP17L7	8p23.1	8 (4.15%)	3 (10.00%)	-1.27	0.171	1	(B) Relapse group
USP17L8	8p23.1	8 (4.15%)	2 (6.67%)	-0.69	0.628	1	(B) Relapse group
USP54	10q22.2	8 (4.15%)	1 (3.33%)	0.31	1	1	(A) disease free
USP7	16p13.2	8 (4.15%)	3 (10.00%)	-1.27	0.171	1	(B) Relapse group
UTP23	8q24.11	8 (4.15%)	0 (0.00%)	>10	0.602	1	(A) disease free
UTP6	17q11.2	8 (4.15%)	0 (0.00%)	>10	0.602	1	(A) disease free
VARS1	6p21.33	8 (4.15%)	1 (3.33%)	0.31	1	1	(A) disease free
VEGFC	4q34.3	8 (4.15%)	3 (10.00%)	-1.27	0.171	1	(B) Relapse group
VMP1	17q23.1	8 (4.15%)	1 (3.33%)	0.31	1	1	(A) disease free
VPS54	2p15-p14	8 (4.15%)	1 (3.33%)	0.31	1	1	(A) disease free
VWDE	7p21.3	8 (4.15%)	2 (6.67%)	-0.69	0.628	1	(B) Relapse group
WAC	10p12.1	8 (4.15%)	2 (6.67%)	-0.69	0.628	1	(B) Relapse group
WDR13	Xp11.23	8 (4.15%)	2 (6.67%)	-0.69	0.628	1	(B) Relapse group
WDSUB1	2q24.2	8 (4.15%)	1 (3.33%)	0.31	1	1	(A) disease free
WFS1	4p16.1	8 (4.15%)	0 (0.00%)	>10	0.602	1	(A) disease free
XAB2	19p13.2	8 (4.15%)	2 (6.67%)	-0.69	0.628	1	(B) Relapse group
XKR5	8p23.1	8 (4.15%)	3 (10.00%)	-1.27	0.171	1	(B) Relapse group
XPO5	6p21.1	8 (4.15%)	0 (0.00%)	>10	0.602	1	(A) disease free
XYLT2	17q21.33	8 (4.15%)	0 (0.00%)	>10	0.602	1	(A) disease free
ZAR1L	13q13.1	8 (4.15%)	2 (6.67%)	-0.69	0.628	1	(B) Relapse group
ZBED4	22q13.33	8 (4.15%)	2 (6.67%)	-0.69	0.628	1	(B) Relapse group
ZBTB33	Xq24	8 (4.15%)	1 (3.33%)	0.31	1	1	(A) disease free
ZC3H11A	1q32.1	8 (4.15%)	2 (6.67%)	-0.69	0.628	1	(B) Relapse group
ZC3H12C	11q22.3	8 (4.15%)	1 (3.33%)	0.31	1	1	(A) disease free
ZC3H7A	16p13.13	8 (4.15%)	2 (6.67%)	-0.69	0.628	1	(B) Relapse group
ZDHHC7	16q24.1	8 (4.15%)	0 (0.00%)	>10	0.602	1	(A) disease free
ZFP28	19q13.43	8 (4.15%)	2 (6.67%)	-0.69	0.628	1	(B) Relapse group
ZIK1	19q13.43	8 (4.15%)	0 (0.00%)	>10	0.602	1	(A) disease free
ZIM3	19q13.43	8 (4.15%)	0 (0.00%)	>10	0.602	1	(A) disease free
ZMYM3	Xq13.1	8 (4.15%)	1 (3.33%)	0.31	1	1	(A) disease free
ZMYM6	1p34.3	8 (4.15%)	2 (6.67%)	-0.69	0.628	1	(B) Relapse group
ZMYND11	10p15.3	8 (4.15%)	1 (3.33%)	0.31	1	1	(A) disease free
ZNF106	15q15.1	8 (4.15%)	2 (6.67%)	-0.69	0.628	1	(B) Relapse group
ZNF107	7q11.21	8 (4.15%)	0 (0.00%)	>10	0.602	1	(A) disease free
ZNF112	19q13.31	8 (4.15%)	0 (0.00%)	>10	0.602	1	(A) disease free
ZNF148	3q21.2	8 (4.15%)	1 (3.33%)	0.31	1	1	(A) disease free
ZNF180	19q13.31	8 (4.15%)	1 (3.33%)	0.31	1	1	(A) disease free
ZNF189	9q31.1	8 (4.15%)	0 (0.00%)	>10	0.602	1	(A) disease free
ZNF205	16p13.3	8 (4.15%)	0 (0.00%)	>10	0.602	1	(A) disease free
ZNF229	19q13.31	8 (4.15%)	0 (0.00%)	>10	0.602	1	(A) disease free
ZNF266	19p13.2	8 (4.15%)	0 (0.00%)	>10	0.602	1	(A) disease free
ZNF277	7q31.1	8 (4.15%)	0 (0.00%)	>10	0.602	1	(A) disease free
ZNF280A	22q11.22	8 (4.15%)	0 (0.00%)	>10	0.602	1	(A) disease free
ZNF280D	15q21.3	8 (4.15%)	1 (3.33%)	0.31	1	1	(A) disease free
ZNF283	19q13.31	8 (4.15%)	0 (0.00%)	>10	0.602	1	(A) disease free
ZNF287	17p11.2	8 (4.15%)	0 (0.00%)	>10	0.602	1	(A) disease free
ZNF320	19q13.41	8 (4.15%)	0 (0.00%)	>10	0.602	1	(A) disease free
ZNF329	19q13.43	8 (4.15%)	2 (6.67%)	-0.69	0.628	1	(B) Relapse group
ZNF418	19q13.43	8 (4.15%)	1 (3.33%)	0.31	1	1	(A) disease free
ZNF442	19p13.2	8 (4.15%)	2 (6.67%)	-0.69	0.628	1	(B) Relapse group
ZNF443	19p13.2	8 (4.15%)	0 (0.00%)	>10	0.602	1	(A) disease free
ZNF470	19q13.43	8 (4.15%)	0 (0.00%)	>10	0.602	1	(A) disease free
ZNF473	19q13.33	8 (4.15%)	1 (3.33%)	0.31	1	1	(A) disease free
ZNF479	7p11.2	8 (4.15%)	0 (0.00%)	>10	0.602	1	(A) disease free
ZNF491	19p13.2	8 (4.15%)	1 (3.33%)	0.31	1	1	(A) disease free
ZNF517	8q24.3	8 (4.15%)	1 (3.33%)	0.31	1	1	(A) disease free
ZNF529	19q13.12	8 (4.15%)	1 (3.33%)	0.31	1	1	(A) disease free
ZNF530	19q13.43	8 (4.15%)	1 (3.33%)	0.31	1	1	(A) disease free
ZNF544	19q13.43	8 (4.15%)	1 (3.33%)	0.31	1	1	(A) disease free
ZNF559	19p13.2	8 (4.15%)	2 (6.67%)	-0.69	0.628	1	(B) Relapse group
ZNF560	19p13.2	8 (4.15%)	1 (3.33%)	0.31	1	1	(A) disease free
ZNF574	19q13.2	8 (4.15%)	0 (0.00%)	>10	0.602	1	(A) disease free
ZNF586	19q13.43	8 (4.15%)	0 (0.00%)	>10	0.602	1	(A) disease free
ZNF592	15q25.3	8 (4.15%)	1 (3.33%)	0.31	1	1	(A) disease free
ZNF615	19q13.41	8 (4.15%)	1 (3.33%)	0.31	1	1	(A) disease free
ZNF624	17p11.2	8 (4.15%)	0 (0.00%)	>10	0.602	1	(A) disease free
ZNF626	19p12	8 (4.15%)	2 (6.67%)	-0.69	0.628	1	(B) Relapse group
ZNF665	19q13.42	8 (4.15%)	0 (0.00%)	>10	0.602	1	(A) disease free
ZNF667	19q13.43	8 (4.15%)	2 (6.67%)	-0.69	0.628	1	(B) Relapse group
ZNF676	19p12	8 (4.15%)	1 (3.33%)	0.31	1	1	(A) disease free
ZNF677	19q13.42	8 (4.15%)	2 (6.67%)	-0.69	0.628	1	(B) Relapse group
ZNF705D	8p23.1	8 (4.15%)	3 (10.00%)	-1.27	0.171	1	(B) Relapse group
ZNF705G	8p23.1	8 (4.15%)	2 (6.67%)	-0.69	0.628	1	(B) Relapse group
ZNF706	8q22.3	8 (4.15%)	0 (0.00%)	>10	0.602	1	(A) disease free
ZNF709	19p13.2	8 (4.15%)	0 (0.00%)	>10	0.602	1	(A) disease free
ZNF721	4p16.3	8 (4.15%)	1 (3.33%)	0.31	1	1	(A) disease free
ZNF780A	19q13.2	8 (4.15%)	2 (6.67%)	-0.69	0.628	1	(B) Relapse group
ZNF780B	19q13.2	8 (4.15%)	2 (6.67%)	-0.69	0.628	1	(B) Relapse group
ZNF790	19q13.12	8 (4.15%)	0 (0.00%)	>10	0.602	1	(A) disease free
ZNF791	19p13.13	8 (4.15%)	0 (0.00%)	>10	0.602	1	(A) disease free
ZNF800	7q31.33	8 (4.15%)	1 (3.33%)	0.31	1	1	(A) disease free
ZNF805	19q13.43	8 (4.15%)	0 (0.00%)	>10	0.602	1	(A) disease free
ZNF85	19p12	8 (4.15%)	0 (0.00%)	>10	0.602	1	(A) disease free
ZNF860	3p24.1	8 (4.15%)	0 (0.00%)	>10	0.602	1	(A) disease free
ZNF880	19q13.41	8 (4.15%)	1 (3.33%)	0.31	1	1	(A) disease free
ZSCAN31	6p22.1	8 (4.15%)	1 (3.33%)	0.31	1	1	(A) disease free
AADACL4	1p36.21	7 (3.63%)	2 (6.67%)	-0.88	0.347	1	(B) Relapse group
ABCC6	16p13.11	7 (3.63%)	2 (6.67%)	-0.88	0.347	1	(B) Relapse group
ABCD2	12q12	7 (3.63%)	1 (3.33%)	0.12	1	1	(A) disease free
ABCD4	14q24.3	7 (3.63%)	0 (0.00%)	>10	0.598	1	(A) disease free
ABCF3	3q27.1	7 (3.63%)	1 (3.33%)	0.12	1	1	(A) disease free
ABHD2	15q26.1	7 (3.63%)	2 (6.67%)	-0.88	0.347	1	(B) Relapse group
ABI3BP	3q12.2	7 (3.63%)	0 (0.00%)	>10	0.598	1	(A) disease free
ACAP2	3q29	7 (3.63%)	0 (0.00%)	>10	0.598	1	(A) disease free
ACIN1	14q11.2	7 (3.63%)	2 (6.67%)	-0.88	0.347	1	(B) Relapse group
ACSL1	4q35.1	7 (3.63%)	2 (6.67%)	-0.88	0.347	1	(B) Relapse group
ACSL5	10q25.2	7 (3.63%)	0 (0.00%)	>10	0.598	1	(A) disease free
ACTN3	11q13.2	7 (3.63%)	0 (0.00%)	>10	0.598	1	(A) disease free
ACTR3B	7q36.1-q36.2	7 (3.63%)	0 (0.00%)	>10	0.598	1	(A) disease free
ACVR1	2q24.1	7 (3.63%)	1 (3.33%)	0.12	1	1	(A) disease free
ACVR2B	3p22.2	7 (3.63%)	0 (0.00%)	>10	0.598	1	(A) disease free
ADAD1	4q27	7 (3.63%)	2 (6.67%)	-0.88	0.347	1	(B) Relapse group
ADAM12	10q26.2	7 (3.63%)	0 (0.00%)	>10	0.598	1	(A) disease free
ADAM22	7q21.12	7 (3.63%)	2 (6.67%)	-0.88	0.347	1	(B) Relapse group
ADAM33	20p13	7 (3.63%)	0 (0.00%)	>10	0.598	1	(A) disease free
ADARB1	21q22.3	7 (3.63%)	1 (3.33%)	0.12	1	1	(A) disease free
ADCY6	12q13.12	7 (3.63%)	1 (3.33%)	0.12	1	1	(A) disease free
ADCY7	16q12.1	7 (3.63%)	2 (6.67%)	-0.88	0.347	1	(B) Relapse group
ADGRD1	12q24.33	7 (3.63%)	0 (0.00%)	>10	0.598	1	(A) disease free
ADGRE1	19p13.3-p13.2	7 (3.63%)	0 (0.00%)	>10	0.598	1	(A) disease free
ADGRF1	6p12.3	7 (3.63%)	1 (3.33%)	0.12	1	1	(A) disease free
ADGRF2P		7 (3.63%)	0 (0.00%)	>10	0.598	1	(A) disease free
ADGRF3	2p23.3	7 (3.63%)	0 (0.00%)	>10	0.598	1	(A) disease free
ADGRF4	6p12.3	7 (3.63%)	0 (0.00%)	>10	0.598	1	(A) disease free
ADGRL1	19p13.12	7 (3.63%)	0 (0.00%)	>10	0.598	1	(A) disease free
ADPRHL1	13q34	7 (3.63%)	4 (13.33%)	-1.88	0.0449	1	(B) Relapse group
ADSL	22q13.1	7 (3.63%)	0 (0.00%)	>10	0.598	1	(A) disease free
AFAP1	4p16.1	7 (3.63%)	0 (0.00%)	>10	0.598	1	(A) disease free
AFG2A		7 (3.63%)	0 (0.00%)	>10	0.598	1	(A) disease free
AFG2B		7 (3.63%)	0 (0.00%)	>10	0.598	1	(A) disease free
AFG3L2	18p11.21	7 (3.63%)	1 (3.33%)	0.12	1	1	(A) disease free
AFTPH	2p14	7 (3.63%)	0 (0.00%)	>10	0.598	1	(A) disease free
AGBL1	15q25.3	7 (3.63%)	1 (3.33%)	0.12	1	1	(A) disease free
AGO4	1p34.3	7 (3.63%)	2 (6.67%)	-0.88	0.347	1	(B) Relapse group
AGTPBP1	9q21.33	7 (3.63%)	0 (0.00%)	>10	0.598	1	(A) disease free
AKT3	1q43-q44	7 (3.63%)	2 (6.67%)	-0.88	0.347	1	(B) Relapse group
ALDH1A3	15q26.3	7 (3.63%)	0 (0.00%)	>10	0.598	1	(A) disease free
ALOX5	10q11.21	7 (3.63%)	1 (3.33%)	0.12	1	1	(A) disease free
AMPH	7p14.1	7 (3.63%)	1 (3.33%)	0.12	1	1	(A) disease free
ANKFN1	17q22	7 (3.63%)	1 (3.33%)	0.12	1	1	(A) disease free
ANKFY1	17p13.2	7 (3.63%)	0 (0.00%)	>10	0.598	1	(A) disease free
ANKIB1	7q21.2	7 (3.63%)	2 (6.67%)	-0.88	0.347	1	(B) Relapse group
ANKRD36C	2q11.1	7 (3.63%)	1 (3.33%)	0.12	1	1	(A) disease free
ANKRD46	8q22.3	7 (3.63%)	1 (3.33%)	0.12	1	1	(A) disease free
ANO1	11q13.3	7 (3.63%)	0 (0.00%)	>10	0.598	1	(A) disease free
ANO10	3p22.1-p21.33	7 (3.63%)	0 (0.00%)	>10	0.598	1	(A) disease free
AP1G1	16q22.2	7 (3.63%)	0 (0.00%)	>10	0.598	1	(A) disease free
AP2A2	11p15.5	7 (3.63%)	3 (10.00%)	-1.46	0.137	1	(B) Relapse group
APBB1IP	10p12.1	7 (3.63%)	0 (0.00%)	>10	0.598	1	(A) disease free
APOBEC1	12p13.31	7 (3.63%)	0 (0.00%)	>10	0.598	1	(A) disease free
APOBEC4	1q25.3	7 (3.63%)	3 (10.00%)	-1.46	0.137	1	(B) Relapse group
ARAF	Xp11.3	7 (3.63%)	2 (6.67%)	-0.88	0.347	1	(B) Relapse group
ARHGAP24	4q21.23-q21.3	7 (3.63%)	0 (0.00%)	>10	0.598	1	(A) disease free
ARHGAP29	1p22.1	7 (3.63%)	0 (0.00%)	>10	0.598	1	(A) disease free
ARHGAP39	8q24.3	7 (3.63%)	1 (3.33%)	0.12	1	1	(A) disease free
ARHGAP4	Xq28	7 (3.63%)	0 (0.00%)	>10	0.598	1	(A) disease free
ARHGAP42	11q22.1	7 (3.63%)	3 (10.00%)	-1.46	0.137	1	(B) Relapse group
ARHGEF4	2q21.1	7 (3.63%)	0 (0.00%)	>10	0.598	1	(A) disease free
ARHGEF9	Xq11.1	7 (3.63%)	0 (0.00%)	>10	0.598	1	(A) disease free
ARID4A	14q23.1	7 (3.63%)	0 (0.00%)	>10	0.598	1	(A) disease free
ARK2C		7 (3.63%)	0 (0.00%)	>10	0.598	1	(A) disease free
ARMC2	6q21	7 (3.63%)	1 (3.33%)	0.12	1	1	(A) disease free
ARMH4	14q23.1	7 (3.63%)	1 (3.33%)	0.12	1	1	(A) disease free
ARSK	5q15	7 (3.63%)	0 (0.00%)	>10	0.598	1	(A) disease free
ARSL	Xp22.33	7 (3.63%)	1 (3.33%)	0.12	1	1	(A) disease free
ASTN2	9q33.1	7 (3.63%)	1 (3.33%)	0.12	1	1	(A) disease free
ASZ1	7q31.2	7 (3.63%)	0 (0.00%)	>10	0.598	1	(A) disease free
ATG4D	19p13.2	7 (3.63%)	0 (0.00%)	>10	0.598	1	(A) disease free
ATN1	12p13.31	7 (3.63%)	0 (0.00%)	>10	0.598	1	(A) disease free
ATP13A4	3q29	7 (3.63%)	0 (0.00%)	>10	0.598	1	(A) disease free
ATP1B2	17p13.1	7 (3.63%)	0 (0.00%)	>10	0.598	1	(A) disease free
ATP1B4	Xq24	7 (3.63%)	0 (0.00%)	>10	0.598	1	(A) disease free
ATP2A3	17p13.2	7 (3.63%)	0 (0.00%)	>10	0.598	1	(A) disease free
ATP4B	13q34	7 (3.63%)	3 (10.00%)	-1.46	0.137	1	(B) Relapse group
ATP6V0A4	7q34	7 (3.63%)	3 (10.00%)	-1.46	0.137	1	(B) Relapse group
ATP6V1H	8q11.23	7 (3.63%)	0 (0.00%)	>10	0.598	1	(A) disease free
ATP7A	Xq21.1	7 (3.63%)	0 (0.00%)	>10	0.598	1	(A) disease free
ATP8B3	19p13.3	7 (3.63%)	1 (3.33%)	0.12	1	1	(A) disease free
ATXN7L1	7q22.3	7 (3.63%)	0 (0.00%)	>10	0.598	1	(A) disease free
AVPR1A	12q14.2	7 (3.63%)	0 (0.00%)	>10	0.598	1	(A) disease free
AXL	19q13.2	7 (3.63%)	0 (0.00%)	>10	0.598	1	(A) disease free
B4GALNT4	11p15.5	7 (3.63%)	1 (3.33%)	0.12	1	1	(A) disease free
BACE2	21q22.2-q22.3	7 (3.63%)	1 (3.33%)	0.12	1	1	(A) disease free
BAIAP3	16p13.3	7 (3.63%)	1 (3.33%)	0.12	1	1	(A) disease free
BANP	16q24.2	7 (3.63%)	0 (0.00%)	>10	0.598	1	(A) disease free
BARHL2	1p22.2	7 (3.63%)	0 (0.00%)	>10	0.598	1	(A) disease free
BAZ1A	14q13.1-q13.2	7 (3.63%)	2 (6.67%)	-0.88	0.347	1	(B) Relapse group
BCL11A	2p16.1	7 (3.63%)	0 (0.00%)	>10	0.598	1	(A) disease free
BCL6	3q27.3	7 (3.63%)	0 (0.00%)	>10	0.598	1	(A) disease free
BICC1	10q21.1	7 (3.63%)	1 (3.33%)	0.12	1	1	(A) disease free
BLTP3B		7 (3.63%)	2 (6.67%)	-0.88	0.347	1	(B) Relapse group
BMP10	2p13.3	7 (3.63%)	2 (6.67%)	-0.88	0.347	1	(B) Relapse group
BMP2K	4q21.21	7 (3.63%)	0 (0.00%)	>10	0.598	1	(A) disease free
BMP3	4q21.21	7 (3.63%)	1 (3.33%)	0.12	1	1	(A) disease free
BMP5	6p12.1	7 (3.63%)	0 (0.00%)	>10	0.598	1	(A) disease free
BNIP3L	8p21.2	7 (3.63%)	2 (6.67%)	-0.88	0.347	1	(B) Relapse group
BRCA1	17q21.31	7 (3.63%)	0 (0.00%)	>10	0.598	1	(A) disease free
BRD2	6p21.32	7 (3.63%)	0 (0.00%)	>10	0.598	1	(A) disease free
BRD3	9q34.2	7 (3.63%)	2 (6.67%)	-0.88	0.347	1	(B) Relapse group
BRDT	1p22.1	7 (3.63%)	0 (0.00%)	>10	0.598	1	(A) disease free
BRPF3	6p21.31	7 (3.63%)	1 (3.33%)	0.12	1	1	(A) disease free
BUB1B	15q15.1	7 (3.63%)	0 (0.00%)	>10	0.598	1	(A) disease free
C12ORF4	12p13.32	7 (3.63%)	2 (6.67%)	-0.88	0.347	1	(B) Relapse group
C16ORF96	16p13.3	7 (3.63%)	0 (0.00%)	>10	0.598	1	(A) disease free
C2ORF81	2p13.1	7 (3.63%)	0 (0.00%)	>10	0.598	1	(A) disease free
C3ORF20	3p25.1	7 (3.63%)	2 (6.67%)	-0.88	0.347	1	(B) Relapse group
C8A	1p32.2	7 (3.63%)	1 (3.33%)	0.12	1	1	(A) disease free
C9	5p13.1	7 (3.63%)	2 (6.67%)	-0.88	0.347	1	(B) Relapse group
CAB39L	13q14.2	7 (3.63%)	2 (6.67%)	-0.88	0.347	1	(B) Relapse group
CABS1	4q13.3	7 (3.63%)	1 (3.33%)	0.12	1	1	(A) disease free
CADM3	1q23.2	7 (3.63%)	1 (3.33%)	0.12	1	1	(A) disease free
CAMKK1	17p13.2	7 (3.63%)	0 (0.00%)	>10	0.598	1	(A) disease free
CAMSAP3	19p13.2	7 (3.63%)	0 (0.00%)	>10	0.598	1	(A) disease free
CAPN15	16p13.3	7 (3.63%)	0 (0.00%)	>10	0.598	1	(A) disease free
CAPN7	3p25.1	7 (3.63%)	0 (0.00%)	>10	0.598	1	(A) disease free
CAPSL	5p13.2	7 (3.63%)	1 (3.33%)	0.12	1	1	(A) disease free
CARMIL2	16q22.1	7 (3.63%)	0 (0.00%)	>10	0.598	1	(A) disease free
CASP5	11q22.3	7 (3.63%)	0 (0.00%)	>10	0.598	1	(A) disease free
CATSPER4	1p36.11	7 (3.63%)	2 (6.67%)	-0.88	0.347	1	(B) Relapse group
CATSPERE	1q44	7 (3.63%)	3 (10.00%)	-1.46	0.137	1	(B) Relapse group
CBLIF	11q12.1	7 (3.63%)	0 (0.00%)	>10	0.598	1	(A) disease free
CCDC125	5q13.2	7 (3.63%)	1 (3.33%)	0.12	1	1	(A) disease free
CCDC138	2q13	7 (3.63%)	0 (0.00%)	>10	0.598	1	(A) disease free
CCDC146	7q11.23	7 (3.63%)	2 (6.67%)	-0.88	0.347	1	(B) Relapse group
CCDC148	2q24.1	7 (3.63%)	0 (0.00%)	>10	0.598	1	(A) disease free
CCDC18	1p22.1	7 (3.63%)	1 (3.33%)	0.12	1	1	(A) disease free
CCDC25	8p21.1	7 (3.63%)	1 (3.33%)	0.12	1	1	(A) disease free
CCDC42	17p13.1	7 (3.63%)	1 (3.33%)	0.12	1	1	(A) disease free
CCDC6	10q21.2	7 (3.63%)	2 (6.67%)	-0.88	0.347	1	(B) Relapse group
CCDC66	3p14.3	7 (3.63%)	1 (3.33%)	0.12	1	1	(A) disease free
CCDC82	11q21	7 (3.63%)	0 (0.00%)	>10	0.598	1	(A) disease free
CCDC87	11q13.2	7 (3.63%)	0 (0.00%)	>10	0.598	1	(A) disease free
CCNL2	1p36.33	7 (3.63%)	1 (3.33%)	0.12	1	1	(A) disease free
CCNT2	2q21.3	7 (3.63%)	1 (3.33%)	0.12	1	1	(A) disease free
CD19	16p11.2	7 (3.63%)	4 (13.33%)	-1.88	0.0449	1	(B) Relapse group
CD248	11q13.2	7 (3.63%)	0 (0.00%)	>10	0.598	1	(A) disease free
CD276	15q24.1	7 (3.63%)	0 (0.00%)	>10	0.598	1	(A) disease free
CDC25C	5q31.2	7 (3.63%)	0 (0.00%)	>10	0.598	1	(A) disease free
CDC6	17q21.2	7 (3.63%)	1 (3.33%)	0.12	1	1	(A) disease free
CDK11B	1p36.33	7 (3.63%)	2 (6.67%)	-0.88	0.347	1	(B) Relapse group
CDKL2	4q21.1	7 (3.63%)	0 (0.00%)	>10	0.598	1	(A) disease free
CDKN2AIP	4q35.1	7 (3.63%)	2 (6.67%)	-0.88	0.347	1	(B) Relapse group
CDR2	16p12.2	7 (3.63%)	2 (6.67%)	-0.88	0.347	1	(B) Relapse group
CEBPZ	2p22.2	7 (3.63%)	0 (0.00%)	>10	0.598	1	(A) disease free
CENPU	4q35.1	7 (3.63%)	2 (6.67%)	-0.88	0.347	1	(B) Relapse group
CEP63	3q22.2	7 (3.63%)	0 (0.00%)	>10	0.598	1	(A) disease free
CEP70	3q22.3	7 (3.63%)	0 (0.00%)	>10	0.598	1	(A) disease free
CEP72	5p15.33	7 (3.63%)	2 (6.67%)	-0.88	0.347	1	(B) Relapse group
CFAP100	3q21.3	7 (3.63%)	1 (3.33%)	0.12	1	1	(A) disease free
CFAP206	6q15	7 (3.63%)	1 (3.33%)	0.12	1	1	(A) disease free
CFAP210	2q31.1	7 (3.63%)	0 (0.00%)	>10	0.598	1	(A) disease free
CFAP45	1q23.2	7 (3.63%)	4 (13.33%)	-1.88	0.0449	1	(B) Relapse group
CFAP54	12q23.1	7 (3.63%)	2 (6.67%)	-0.88	0.347	1	(B) Relapse group
CFHR4	1q31.3	7 (3.63%)	2 (6.67%)	-0.88	0.347	1	(B) Relapse group
CHAT	10q11.23	7 (3.63%)	2 (6.67%)	-0.88	0.347	1	(B) Relapse group
CHEK2	22q12.1	7 (3.63%)	1 (3.33%)	0.12	1	1	(A) disease free
CHRNA5	15q25.1	7 (3.63%)	0 (0.00%)	>10	0.598	1	(A) disease free
CHRNA7	15q13.3	7 (3.63%)	0 (0.00%)	>10	0.598	1	(A) disease free
CHRNB1	17p13.1	7 (3.63%)	2 (6.67%)	-0.88	0.347	1	(B) Relapse group
CHST10	2q11.2	7 (3.63%)	1 (3.33%)	0.12	1	1	(A) disease free
CHST2	3q24	7 (3.63%)	1 (3.33%)	0.12	1	1	(A) disease free
CHUK	10q24.31	7 (3.63%)	2 (6.67%)	-0.88	0.347	1	(B) Relapse group
CIBAR1	8q22.1	7 (3.63%)	0 (0.00%)	>10	0.598	1	(A) disease free
CIBAR2	16q24.1	7 (3.63%)	0 (0.00%)	>10	0.598	1	(A) disease free
CIITA	16p13.13	7 (3.63%)	2 (6.67%)	-0.88	0.347	1	(B) Relapse group
CIP2A	3q13.13	7 (3.63%)	0 (0.00%)	>10	0.598	1	(A) disease free
CIT	12q24.23	7 (3.63%)	1 (3.33%)	0.12	1	1	(A) disease free
CKAP2L	2q14.1	7 (3.63%)	1 (3.33%)	0.12	1	1	(A) disease free
CLASP2	3p22.3	7 (3.63%)	2 (6.67%)	-0.88	0.347	1	(B) Relapse group
CLCN2	3q27.1	7 (3.63%)	1 (3.33%)	0.12	1	1	(A) disease free
CLCN3	4q33	7 (3.63%)	1 (3.33%)	0.12	1	1	(A) disease free
CLK1	2q33.1	7 (3.63%)	1 (3.33%)	0.12	1	1	(A) disease free
CLXN	8q11.21	7 (3.63%)	0 (0.00%)	>10	0.598	1	(A) disease free
CMAS	12p12.1	7 (3.63%)	0 (0.00%)	>10	0.598	1	(A) disease free
CMKLR1	12q23.3	7 (3.63%)	0 (0.00%)	>10	0.598	1	(A) disease free
CMTR1	6p21.2	7 (3.63%)	1 (3.33%)	0.12	1	1	(A) disease free
CNKSR1	1p36.11	7 (3.63%)	2 (6.67%)	-0.88	0.347	1	(B) Relapse group
CNNM1	10q24.2	7 (3.63%)	2 (6.67%)	-0.88	0.347	1	(B) Relapse group
CNTNAP1	17q21.2	7 (3.63%)	1 (3.33%)	0.12	1	1	(A) disease free
CNTROB	17p13.1	7 (3.63%)	2 (6.67%)	-0.88	0.347	1	(B) Relapse group
COG3	13q14.13	7 (3.63%)	2 (6.67%)	-0.88	0.347	1	(B) Relapse group
COG6	13q14.11	7 (3.63%)	2 (6.67%)	-0.88	0.347	1	(B) Relapse group
COL13A1	10q22.1	7 (3.63%)	1 (3.33%)	0.12	1	1	(A) disease free
COL1A1	17q21.33	7 (3.63%)	1 (3.33%)	0.12	1	1	(A) disease free
COLEC10	8q24.12	7 (3.63%)	0 (0.00%)	>10	0.598	1	(A) disease free
COMMD10	5q23.1	7 (3.63%)	0 (0.00%)	>10	0.598	1	(A) disease free
COPB2	3q23	7 (3.63%)	0 (0.00%)	>10	0.598	1	(A) disease free
COX6C	8q22.2	7 (3.63%)	0 (0.00%)	>10	0.598	1	(A) disease free
CPA6	8q13.2	7 (3.63%)	0 (0.00%)	>10	0.598	1	(A) disease free
CPNE3	8q21.3	7 (3.63%)	2 (6.67%)	-0.88	0.347	1	(B) Relapse group
CPVL	7p14.3	7 (3.63%)	0 (0.00%)	>10	0.598	1	(A) disease free
CPXM1	20p13	7 (3.63%)	2 (6.67%)	-0.88	0.347	1	(B) Relapse group
CRB2	9q33.3	7 (3.63%)	0 (0.00%)	>10	0.598	1	(A) disease free
CRBN	3p26.2	7 (3.63%)	1 (3.33%)	0.12	1	1	(A) disease free
CRYBB1	22q12.1	7 (3.63%)	0 (0.00%)	>10	0.598	1	(A) disease free
CSF2RA	Xp22.32 and Yp11.3	7 (3.63%)	2 (6.67%)	-0.88	0.347	1	(B) Relapse group
CSNK2A1	20p13	7 (3.63%)	0 (0.00%)	>10	0.598	1	(A) disease free
CTDNEP1	17p13.1	7 (3.63%)	0 (0.00%)	>10	0.598	1	(A) disease free
CTDSPL2	15q15.3-q21.1	7 (3.63%)	0 (0.00%)	>10	0.598	1	(A) disease free
CTSF	11q13.2	7 (3.63%)	1 (3.33%)	0.12	1	1	(A) disease free
CUL1	7q36.1	7 (3.63%)	0 (0.00%)	>10	0.598	1	(A) disease free
CUL2	10p11.21	7 (3.63%)	1 (3.33%)	0.12	1	1	(A) disease free
CUL5	11q22.3	7 (3.63%)	2 (6.67%)	-0.88	0.347	1	(B) Relapse group
CWC27	5q12.3	7 (3.63%)	1 (3.33%)	0.12	1	1	(A) disease free
CYFIP1	15q11.2	7 (3.63%)	0 (0.00%)	>10	0.598	1	(A) disease free
CYP1B1	2p22.2	7 (3.63%)	1 (3.33%)	0.12	1	1	(A) disease free
CYP3A7	7q22.1	7 (3.63%)	0 (0.00%)	>10	0.598	1	(A) disease free
CYP4Z1	1p33	7 (3.63%)	1 (3.33%)	0.12	1	1	(A) disease free
CYP8B1	3p22.1	7 (3.63%)	0 (0.00%)	>10	0.598	1	(A) disease free
CYRIB	8q24.21	7 (3.63%)	0 (0.00%)	>10	0.598	1	(A) disease free
DACH1	13q21.33	7 (3.63%)	1 (3.33%)	0.12	1	1	(A) disease free
DACT1	14q23.1	7 (3.63%)	0 (0.00%)	>10	0.598	1	(A) disease free
DAO	12q24.11	7 (3.63%)	1 (3.33%)	0.12	1	1	(A) disease free
DCAF12L1	Xq25	7 (3.63%)	2 (6.67%)	-0.88	0.347	1	(B) Relapse group
DCAF5	14q24.1	7 (3.63%)	1 (3.33%)	0.12	1	1	(A) disease free
DCAF6	1q24.2	7 (3.63%)	3 (10.00%)	-1.46	0.137	1	(B) Relapse group
DCBLD2	3q12.1	7 (3.63%)	0 (0.00%)	>10	0.598	1	(A) disease free
DCT	13q32.1	7 (3.63%)	4 (13.33%)	-1.88	0.0449	1	(B) Relapse group
DDIAS	11q14.1	7 (3.63%)	1 (3.33%)	0.12	1	1	(A) disease free
DDX47	12p13.1	7 (3.63%)	0 (0.00%)	>10	0.598	1	(A) disease free
DEPTOR	8q24.12	7 (3.63%)	1 (3.33%)	0.12	1	1	(A) disease free
DET1	15q26.1	7 (3.63%)	2 (6.67%)	-0.88	0.347	1	(B) Relapse group
DGKA	12q13.2	7 (3.63%)	0 (0.00%)	>10	0.598	1	(A) disease free
DGKZ	11p11.2	7 (3.63%)	1 (3.33%)	0.12	1	1	(A) disease free
DHTKD1	10p14	7 (3.63%)	1 (3.33%)	0.12	1	1	(A) disease free
DHX15	4p15.2	7 (3.63%)	1 (3.33%)	0.12	1	1	(A) disease free
DHX32	10q26.2	7 (3.63%)	0 (0.00%)	>10	0.598	1	(A) disease free
DHX33	17p13.2	7 (3.63%)	1 (3.33%)	0.12	1	1	(A) disease free
DHX36	3q25.2	7 (3.63%)	0 (0.00%)	>10	0.598	1	(A) disease free
DHX58	17q21.2	7 (3.63%)	0 (0.00%)	>10	0.598	1	(A) disease free
DHX8	17q21.31	7 (3.63%)	1 (3.33%)	0.12	1	1	(A) disease free
DIS3L	15q22.31	7 (3.63%)	1 (3.33%)	0.12	1	1	(A) disease free
DIS3L2	2q37.1	7 (3.63%)	0 (0.00%)	>10	0.598	1	(A) disease free
DISC1	1q42.2	7 (3.63%)	1 (3.33%)	0.12	1	1	(A) disease free
DLG3	Xq13.1	7 (3.63%)	0 (0.00%)	>10	0.598	1	(A) disease free
DNAAF4	15q21.3	7 (3.63%)	0 (0.00%)	>10	0.598	1	(A) disease free
DNAJC11	1p36.31	7 (3.63%)	1 (3.33%)	0.12	1	1	(A) disease free
DNAJC3	13q32.1	7 (3.63%)	3 (10.00%)	-1.46	0.137	1	(B) Relapse group
DNM1L	12p11.21	7 (3.63%)	0 (0.00%)	>10	0.598	1	(A) disease free
DPH6	15q14	7 (3.63%)	0 (0.00%)	>10	0.598	1	(A) disease free
DSE	6q22.1	7 (3.63%)	0 (0.00%)	>10	0.598	1	(A) disease free
DSG1	18q12.1	7 (3.63%)	1 (3.33%)	0.12	1	1	(A) disease free
DSG3	18q12.1	7 (3.63%)	1 (3.33%)	0.12	1	1	(A) disease free
DTWD2	5q23.1	7 (3.63%)	0 (0.00%)	>10	0.598	1	(A) disease free
DUOXA1	15q21.1	7 (3.63%)	0 (0.00%)	>10	0.598	1	(A) disease free
DYNC2LI1	2p21	7 (3.63%)	0 (0.00%)	>10	0.598	1	(A) disease free
DYRK1B	19q13.2	7 (3.63%)	0 (0.00%)	>10	0.598	1	(A) disease free
DZIP3	3q13.13	7 (3.63%)	2 (6.67%)	-0.88	0.347	1	(B) Relapse group
EEF1D	8q24.3	7 (3.63%)	1 (3.33%)	0.12	1	1	(A) disease free
EFCAB3	17q23.2	7 (3.63%)	0 (0.00%)	>10	0.598	1	(A) disease free
EFHC2	Xp11.3	7 (3.63%)	2 (6.67%)	-0.88	0.347	1	(B) Relapse group
EGFL6	Xp22.2	7 (3.63%)	1 (3.33%)	0.12	1	1	(A) disease free
EGFLAM	5p13.2-p13.1	7 (3.63%)	4 (13.33%)	-1.88	0.0449	1	(B) Relapse group
EHD2	19q13.33	7 (3.63%)	2 (6.67%)	-0.88	0.347	1	(B) Relapse group
EHD3	2p23.1	7 (3.63%)	1 (3.33%)	0.12	1	1	(A) disease free
EIF2A	3q25.1	7 (3.63%)	1 (3.33%)	0.12	1	1	(A) disease free
EIF4EBP1	8p11.23	7 (3.63%)	0 (0.00%)	>10	0.598	1	(A) disease free
EIF4ENIF1	22q12.2	7 (3.63%)	1 (3.33%)	0.12	1	1	(A) disease free
ELAPOR1	1p13.3	7 (3.63%)	0 (0.00%)	>10	0.598	1	(A) disease free
ELAPOR2	7q21.12	7 (3.63%)	0 (0.00%)	>10	0.598	1	(A) disease free
ELN	7q11.23	7 (3.63%)	1 (3.33%)	0.12	1	1	(A) disease free
ELOA3P	18q21.1	7 (3.63%)	0 (0.00%)	>10	0.598	1	(A) disease free
EMC1	1p36.13	7 (3.63%)	1 (3.33%)	0.12	1	1	(A) disease free
EMILIN2	18p11.32-p11.31	7 (3.63%)	0 (0.00%)	>10	0.598	1	(A) disease free
ENG	9q34.11	7 (3.63%)	0 (0.00%)	>10	0.598	1	(A) disease free
ENPP5	6p21.1	7 (3.63%)	2 (6.67%)	-0.88	0.347	1	(B) Relapse group
ENTPD6	20p11.21	7 (3.63%)	3 (10.00%)	-1.46	0.137	1	(B) Relapse group
EPAS1	2p21	7 (3.63%)	0 (0.00%)	>10	0.598	1	(A) disease free
EPHA4	2q36.1	7 (3.63%)	1 (3.33%)	0.12	1	1	(A) disease free
EPHA8	1p36.12	7 (3.63%)	4 (13.33%)	-1.88	0.0449	1	(B) Relapse group
EPN1	19q13.42	7 (3.63%)	0 (0.00%)	>10	0.598	1	(A) disease free
ERCC6L	Xq13.1	7 (3.63%)	0 (0.00%)	>10	0.598	1	(A) disease free
ERN1	17q23.3	7 (3.63%)	0 (0.00%)	>10	0.598	1	(A) disease free
ESRRG	1q41	7 (3.63%)	1 (3.33%)	0.12	1	1	(A) disease free
EXOC6B	2p13.2	7 (3.63%)	1 (3.33%)	0.12	1	1	(A) disease free
F7	13q34	7 (3.63%)	4 (13.33%)	-1.88	0.0449	1	(B) Relapse group
F9	Xq27.1	7 (3.63%)	1 (3.33%)	0.12	1	1	(A) disease free
FAM120C	Xp11.22	7 (3.63%)	1 (3.33%)	0.12	1	1	(A) disease free
FAM161A	2p15	7 (3.63%)	1 (3.33%)	0.12	1	1	(A) disease free
FAM161B	14q24.3	7 (3.63%)	0 (0.00%)	>10	0.598	1	(A) disease free
FAM169A	5q13.3	7 (3.63%)	1 (3.33%)	0.12	1	1	(A) disease free
FAM182A	20p11.1	7 (3.63%)	2 (6.67%)	-0.88	0.347	1	(B) Relapse group
FAM184B	4p15.32-p15.31	7 (3.63%)	2 (6.67%)	-0.88	0.347	1	(B) Relapse group
FAM186B	12q13.12	7 (3.63%)	0 (0.00%)	>10	0.598	1	(A) disease free
FAM200B	4p15.32	7 (3.63%)	2 (6.67%)	-0.88	0.347	1	(B) Relapse group
FAM20A	17q24.2	7 (3.63%)	1 (3.33%)	0.12	1	1	(A) disease free
FAM222B	17q11.2	7 (3.63%)	1 (3.33%)	0.12	1	1	(A) disease free
FAM81B	5q15	7 (3.63%)	0 (0.00%)	>10	0.598	1	(A) disease free
FAM83E	19q13.33	7 (3.63%)	1 (3.33%)	0.12	1	1	(A) disease free
FAM83G	17p11.2	7 (3.63%)	0 (0.00%)	>10	0.598	1	(A) disease free
FAM9A	Xp22.31	7 (3.63%)	2 (6.67%)	-0.88	0.347	1	(B) Relapse group
FBXL6	8q24.3	7 (3.63%)	1 (3.33%)	0.12	1	1	(A) disease free
FBXO15	18q22.3	7 (3.63%)	1 (3.33%)	0.12	1	1	(A) disease free
FBXO5	6q25.2	7 (3.63%)	0 (0.00%)	>10	0.598	1	(A) disease free
FBXW11	5q35.1	7 (3.63%)	1 (3.33%)	0.12	1	1	(A) disease free
FCAMR	1q32.1	7 (3.63%)	2 (6.67%)	-0.88	0.347	1	(B) Relapse group
FEM1C	5q22.3	7 (3.63%)	0 (0.00%)	>10	0.598	1	(A) disease free
FGF13	Xq26.3-q27.1	7 (3.63%)	0 (0.00%)	>10	0.598	1	(A) disease free
FGF5	4q21.21	7 (3.63%)	1 (3.33%)	0.12	1	1	(A) disease free
FMNL2	2q23.3	7 (3.63%)	0 (0.00%)	>10	0.598	1	(A) disease free
FMNL3	12q13.12	7 (3.63%)	2 (6.67%)	-0.88	0.347	1	(B) Relapse group
FNIP1	5q31.1	7 (3.63%)	0 (0.00%)	>10	0.598	1	(A) disease free
FOXN3	14q31.3-q32.11	7 (3.63%)	0 (0.00%)	>10	0.598	1	(A) disease free
FOXO1	13q14.11	7 (3.63%)	2 (6.67%)	-0.88	0.347	1	(B) Relapse group
FRRS1L	9q31.3	7 (3.63%)	0 (0.00%)	>10	0.598	1	(A) disease free
FSCB	14q21.2	7 (3.63%)	0 (0.00%)	>10	0.598	1	(A) disease free
FSCN3	7q32.1	7 (3.63%)	1 (3.33%)	0.12	1	1	(A) disease free
FSTL4	5q31.1	7 (3.63%)	1 (3.33%)	0.12	1	1	(A) disease free
FTMT	5q23.1	7 (3.63%)	0 (0.00%)	>10	0.598	1	(A) disease free
FUBP1	1p31.1	7 (3.63%)	0 (0.00%)	>10	0.598	1	(A) disease free
FUBP3	9q34.11-q34.12	7 (3.63%)	0 (0.00%)	>10	0.598	1	(A) disease free
FUT1	19q13.33	7 (3.63%)	0 (0.00%)	>10	0.598	1	(A) disease free
FYB2	1p32.2	7 (3.63%)	1 (3.33%)	0.12	1	1	(A) disease free
FYN	6q21	7 (3.63%)	0 (0.00%)	>10	0.598	1	(A) disease free
GAA	17q25.3	7 (3.63%)	0 (0.00%)	>10	0.598	1	(A) disease free
GABRG2	5q34	7 (3.63%)	1 (3.33%)	0.12	1	1	(A) disease free
GABRQ	Xq28	7 (3.63%)	0 (0.00%)	>10	0.598	1	(A) disease free
GANC	15q15.1	7 (3.63%)	1 (3.33%)	0.12	1	1	(A) disease free
GARIN4	1q32.3	7 (3.63%)	1 (3.33%)	0.12	1	1	(A) disease free
GARRE1	19q13.11	7 (3.63%)	2 (6.67%)	-0.88	0.347	1	(B) Relapse group
GBP1	1p22.2	7 (3.63%)	0 (0.00%)	>10	0.598	1	(A) disease free
GCNT4	5q13.3	7 (3.63%)	0 (0.00%)	>10	0.598	1	(A) disease free
GEMIN4	17p13.3	7 (3.63%)	0 (0.00%)	>10	0.598	1	(A) disease free
GFM1	3q25.32	7 (3.63%)	0 (0.00%)	>10	0.598	1	(A) disease free
GFM2	5q13.3	7 (3.63%)	0 (0.00%)	>10	0.598	1	(A) disease free
GGNBP2	17q12	7 (3.63%)	0 (0.00%)	>10	0.598	1	(A) disease free
GIGYF1	7q22.1	7 (3.63%)	1 (3.33%)	0.12	1	1	(A) disease free
GIMAP7	7q36.1	7 (3.63%)	0 (0.00%)	>10	0.598	1	(A) disease free
GJA1	6q22.31	7 (3.63%)	0 (0.00%)	>10	0.598	1	(A) disease free
GLG1	16q23.1	7 (3.63%)	0 (0.00%)	>10	0.598	1	(A) disease free
GLI4	8q24.3	7 (3.63%)	2 (6.67%)	-0.88	0.347	1	(B) Relapse group
GLOD4	17p13.3	7 (3.63%)	0 (0.00%)	>10	0.598	1	(A) disease free
GLP2R	17p13.1	7 (3.63%)	0 (0.00%)	>10	0.598	1	(A) disease free
GLRA1	5q33.1	7 (3.63%)	1 (3.33%)	0.12	1	1	(A) disease free
GLRB	4q32.1	7 (3.63%)	2 (6.67%)	-0.88	0.347	1	(B) Relapse group
GLRX	5q15	7 (3.63%)	0 (0.00%)	>10	0.598	1	(A) disease free
GLTPD2	17p13.2	7 (3.63%)	0 (0.00%)	>10	0.598	1	(A) disease free
GOLGA2	9q34.11	7 (3.63%)	0 (0.00%)	>10	0.598	1	(A) disease free
GOLGA7	8p11.21	7 (3.63%)	1 (3.33%)	0.12	1	1	(A) disease free
GOLIM4	3q26.2	7 (3.63%)	1 (3.33%)	0.12	1	1	(A) disease free
GP1BA	17p13.2	7 (3.63%)	0 (0.00%)	>10	0.598	1	(A) disease free
GPAA1	8q24.3	7 (3.63%)	1 (3.33%)	0.12	1	1	(A) disease free
GPLD1	6p22.3	7 (3.63%)	1 (3.33%)	0.12	1	1	(A) disease free
GPR101	Xq26.3	7 (3.63%)	0 (0.00%)	>10	0.598	1	(A) disease free
GPR139	16p12.3	7 (3.63%)	3 (10.00%)	-1.46	0.137	1	(B) Relapse group
GPR149	3q25.2	7 (3.63%)	2 (6.67%)	-0.88	0.347	1	(B) Relapse group
GPT	8q24.3	7 (3.63%)	1 (3.33%)	0.12	1	1	(A) disease free
GRB10	7p12.1	7 (3.63%)	0 (0.00%)	>10	0.598	1	(A) disease free
GRIN1	9q34.3	7 (3.63%)	0 (0.00%)	>10	0.598	1	(A) disease free
GRIPAP1	Xp11.23	7 (3.63%)	2 (6.67%)	-0.88	0.347	1	(B) Relapse group
GRM3	7q21.11-q21.12	7 (3.63%)	0 (0.00%)	>10	0.598	1	(A) disease free
GRTP1	13q34	7 (3.63%)	4 (13.33%)	-1.88	0.0449	1	(B) Relapse group
GRXCR1	4p13	7 (3.63%)	0 (0.00%)	>10	0.598	1	(A) disease free
GSE1	16q24.1	7 (3.63%)	1 (3.33%)	0.12	1	1	(A) disease free
GTF2IRD1	7q11.23	7 (3.63%)	0 (0.00%)	>10	0.598	1	(A) disease free
GUCY2D	17p13.1	7 (3.63%)	0 (0.00%)	>10	0.598	1	(A) disease free
GZMK	5q11.2	7 (3.63%)	0 (0.00%)	>10	0.598	1	(A) disease free
H1-4	6p22.2	7 (3.63%)	0 (0.00%)	>10	0.598	1	(A) disease free
HAL	12q23.1	7 (3.63%)	0 (0.00%)	>10	0.598	1	(A) disease free
HAUS6	9p22.1	7 (3.63%)	1 (3.33%)	0.12	1	1	(A) disease free
HCAR3	12q24.31	7 (3.63%)	0 (0.00%)	>10	0.598	1	(A) disease free
HCLS1	3q13.33	7 (3.63%)	1 (3.33%)	0.12	1	1	(A) disease free
HDAC6	Xp11.23	7 (3.63%)	1 (3.33%)	0.12	1	1	(A) disease free
HDC	15q21.2	7 (3.63%)	1 (3.33%)	0.12	1	1	(A) disease free
HDGFL1	6p22.3	7 (3.63%)	0 (0.00%)	>10	0.598	1	(A) disease free
HDHD5	22q11.1	7 (3.63%)	0 (0.00%)	>10	0.598	1	(A) disease free
HEATR4	14q24.3	7 (3.63%)	1 (3.33%)	0.12	1	1	(A) disease free
HEATR5A	14q12	7 (3.63%)	0 (0.00%)	>10	0.598	1	(A) disease free
HECTD2	10q23.32	7 (3.63%)	2 (6.67%)	-0.88	0.347	1	(B) Relapse group
HEPACAM2	7q21.2	7 (3.63%)	1 (3.33%)	0.12	1	1	(A) disease free
HERC5	4q22.1	7 (3.63%)	1 (3.33%)	0.12	1	1	(A) disease free
HEY2	6q22.31	7 (3.63%)	0 (0.00%)	>10	0.598	1	(A) disease free
HIC1	17p13.3	7 (3.63%)	0 (0.00%)	>10	0.598	1	(A) disease free
HIF1A	14q23.2	7 (3.63%)	1 (3.33%)	0.12	1	1	(A) disease free
HIPK2	7q34	7 (3.63%)	3 (10.00%)	-1.46	0.137	1	(B) Relapse group
HIPK3	11p13	7 (3.63%)	1 (3.33%)	0.12	1	1	(A) disease free
HLA-B	6p21.33	7 (3.63%)	0 (0.00%)	>10	0.598	1	(A) disease free
HMBOX1	8p21.1-p12	7 (3.63%)	3 (10.00%)	-1.46	0.137	1	(B) Relapse group
HMGXB3	5q32	7 (3.63%)	0 (0.00%)	>10	0.598	1	(A) disease free
HMMR	5q34	7 (3.63%)	1 (3.33%)	0.12	1	1	(A) disease free
HNF1B	17q12	7 (3.63%)	4 (13.33%)	-1.88	0.0449	1	(B) Relapse group
HPS3	3q24	7 (3.63%)	0 (0.00%)	>10	0.598	1	(A) disease free
HRH2	5q35.2	7 (3.63%)	0 (0.00%)	>10	0.598	1	(A) disease free
HS3ST3B1	17p12	7 (3.63%)	0 (0.00%)	>10	0.598	1	(A) disease free
HS3ST4	16p12.1	7 (3.63%)	2 (6.67%)	-0.88	0.347	1	(B) Relapse group
HSD3B1	1p12	7 (3.63%)	0 (0.00%)	>10	0.598	1	(A) disease free
HSP90AA1	14q32.31	7 (3.63%)	0 (0.00%)	>10	0.598	1	(A) disease free
HSP90B1	12q23.3	7 (3.63%)	0 (0.00%)	>10	0.598	1	(A) disease free
HSPA4L	4q28.1	7 (3.63%)	0 (0.00%)	>10	0.598	1	(A) disease free
HSPB3	5q11.2	7 (3.63%)	0 (0.00%)	>10	0.598	1	(A) disease free
HTATSF1	Xq26.3	7 (3.63%)	1 (3.33%)	0.12	1	1	(A) disease free
HTR1B	6q14.1	7 (3.63%)	1 (3.33%)	0.12	1	1	(A) disease free
HTR2A	13q14.2	7 (3.63%)	2 (6.67%)	-0.88	0.347	1	(B) Relapse group
HTR7	10q23.31	7 (3.63%)	2 (6.67%)	-0.88	0.347	1	(B) Relapse group
HTRA1	10q26.13	7 (3.63%)	0 (0.00%)	>10	0.598	1	(A) disease free
HYCC1		7 (3.63%)	2 (6.67%)	-0.88	0.347	1	(B) Relapse group
IARS1	9q22.31	7 (3.63%)	0 (0.00%)	>10	0.598	1	(A) disease free
IBSP	4q22.1	7 (3.63%)	0 (0.00%)	>10	0.598	1	(A) disease free
ICA1L	2q33.2	7 (3.63%)	0 (0.00%)	>10	0.598	1	(A) disease free
IDH2	15q26.1	7 (3.63%)	2 (6.67%)	-0.88	0.347	1	(B) Relapse group
IFFO1	12p13.31	7 (3.63%)	0 (0.00%)	>10	0.598	1	(A) disease free
IFIT2	10q23.31	7 (3.63%)	3 (10.00%)	-1.46	0.137	1	(B) Relapse group
IFT80	3q25.33	7 (3.63%)	2 (6.67%)	-0.88	0.347	1	(B) Relapse group
IGF2	11p15.5	7 (3.63%)	0 (0.00%)	>10	0.598	1	(A) disease free
IGF2BP1	17q21.32	7 (3.63%)	1 (3.33%)	0.12	1	1	(A) disease free
IGFBP4	17q21.2	7 (3.63%)	0 (0.00%)	>10	0.598	1	(A) disease free
IL1RL1	2q12.1	7 (3.63%)	2 (6.67%)	-0.88	0.347	1	(B) Relapse group
IL1RL2	2q12.1	7 (3.63%)	0 (0.00%)	>10	0.598	1	(A) disease free
IL2RA	10p15.1	7 (3.63%)	0 (0.00%)	>10	0.598	1	(A) disease free
ING2	4q35.1	7 (3.63%)	2 (6.67%)	-0.88	0.347	1	(B) Relapse group
INHA	2q35	7 (3.63%)	0 (0.00%)	>10	0.598	1	(A) disease free
INPP5K	17p13.3	7 (3.63%)	0 (0.00%)	>10	0.598	1	(A) disease free
INSM2	14q13.2	7 (3.63%)	0 (0.00%)	>10	0.598	1	(A) disease free
IP6K3	6p21.31	7 (3.63%)	0 (0.00%)	>10	0.598	1	(A) disease free
IQGAP2	5q13.3	7 (3.63%)	0 (0.00%)	>10	0.598	1	(A) disease free
[truncated: 18,405 more rows]
