# Supplementary material for: Poliovirus receptor (PVR) expression as a predictor of relapse in colorectal cancer: bioinformatics and virtual screening
Source: Exp Biol Med (Maywood). 2026 Feb 13;251:10745. doi: 10.3389/ebm.2026.10745 (PMC12945842; doi:10.3389/ebm.2026.10745)
Supplement: Supplementary file 7 [file Table6.xlsx]

## Sheet: PVR regression raw data
PVR	mR Expression	Diagnosis Age	Neoplasm Disease Stage American Joint Committee on Cancer Code	Aneuploidy Score	Buffa Hypoxia Score	Cancer Type Detailed	Disease Free (Months)	Disease Free Status	Fraction Genome Altered	MSI MANTIS Score	MSIsensor Score	Mutation Count	Overall Survival (Months)	Overall Survival Status	Neoplasm Disease Lymph Node Stage American Joint Committee on Cancer Code	American Joint Committee on Cancer Tumor Stage Code	Radiation Therapy	Ragnum Hypoxia Score	Sex	TMB (nonsynonymous)	Patient Weight	Winter Hypoxia Score
TCGA-CM-5341-01	8.65258	82	STAGE III	19		Colon Adenocarcinoma	29.0627	0:DiseaseFree	0.2701	0.3524	0	145	29.0627	0:LIVING	N1A	T2	No		Female	4.86667	80.2
TCGA-A6-2679-01	9.16531	73	STAGE II	23		Colon Adenocarcinoma	44.9091	0:DiseaseFree	0.3265	0.3403	0.19		44.9091	0:LIVING	N0	T3	No		Female		65.9
TCGA-AA-3522-01	9.31102	67	STAGE II	9		Colon Adenocarcinoma	37.0517	0:DiseaseFree	0.2992	0.3234	0.05	16	37.0517	0:LIVING	N0	T3	No		Male	1.03333
TCGA-AA-3980-01	9.42992	89	STAGE I			Colon Adenocarcinoma	27.0244	0:DiseaseFree		0.3103	0.38	96	27.0244	0:LIVING	N0	T2	No		Female	3.2
TCGA-CK-5912-01	9.55267	81	STAGE I	22	-3	Colon Adenocarcinoma	49.0844	0:DiseaseFree	0.4202	0.3783	1.79	62	49.0844	1:DECEASED	N0	T2	No	14	Male	2.06667		-26
TCGA-AA-3947-01	9.6628	60	STAGE II	0		Mucinous Adenocarcinoma of the Colon and Rectum	33.0079	0:DiseaseFree	0.0014	1.2515	40	2291	33.0079	0:LIVING	N0	T4	No		Female	76.8
TCGA-AA-3949-01	9.69319	87	STAGE III	3		Mucinous Adenocarcinoma of the Colon and Rectum	26.0052	0:DiseaseFree	0.0004	0.751	24.11	1164	26.0052	0:LIVING	N1	T3	No		Female	39
TCGA-AA-3524-01	9.71961	85	STAGE II	7		Colon Adenocarcinoma	36.0325	0:DiseaseFree	0.1879	0.3154	0.1	18	36.0325	0:LIVING	N0	T3	No		Male	0.6
TCGA-AG-3892-01	9.72239	57	STAGE I	0		Rectal Adenocarcinoma	13.019	0:DiseaseFree	0.0003	0.5876	0.08	2489	13.019	0:LIVING	N0	T1	No		Female	83.3667
TCGA-AZ-4313-01	9.83456	51	STAGE I	5	35	Colon Adenocarcinoma	75.9444	0:DiseaseFree	0.1381	0.7225			75.9444	0:LIVING	N0	T1	No	16	Female		57	40
TCGA-AA-3977-01	9.84561	65		0		Colon Adenocarcinoma	25.0189	0:DiseaseFree	0.0008	0.3545	0.37	3444	25.0189	0:LIVING	N0	T2	No		Male	115.3
TCGA-AA-3979-01	9.96072	84	STAGE II	12		Colon Adenocarcinoma	23.9997	0:DiseaseFree	0.2946	0.3186	1.51	129	23.9997	0:LIVING	N0	T3	No		Male	4.33333
TCGA-AA-3994-01	9.96238	69	STAGE III	7		Mucinous Adenocarcinoma of the Colon and Rectum	27.0244	0:DiseaseFree	0.2117	0.2838	0.99	178	27.0244	0:LIVING	N1	T3	No		Male	5.9
TCGA-AZ-4681-01	9.98556	79	STAGE II	11		Colon Adenocarcinoma	106.749	0:DiseaseFree	0.238	0.3537	0.02	79	106.749	0:LIVING	N0	T3	No		Female	2.66667	68
TCGA-AZ-5407-01	9.9887	51	STAGE I	7	23	Colon Adenocarcinoma	88.2073	0:DiseaseFree	0.1871	0.3611	0.46	89	88.2073	0:LIVING	N0	T1	No	10	Female	3		16
TCGA-AD-5900-01	9.99462	67	STAGE I	6	25	Mucinous Adenocarcinoma of the Colon and Rectum	12.1642	0:DiseaseFree	0.1197	0.9101	36.46	1474	12.1642	0:LIVING	N0	T2	No	12	Male	49.2667		24
TCGA-AA-3555-01	9.99649	81	STAGE II	0		Mucinous Adenocarcinoma of the Colon and Rectum	2.99175	1:Recurred/Progressed	0.0004		0.05		29.9504	0:LIVING	N0	T3	No		Female
TCGA-G4-6628-01	10.0032	78	STAGE I	2	19	Colon Adenocarcinoma	79.6923	0:DiseaseFree	0.0885	0.7863	19.28	1875	79.6923	0:LIVING	N0	T2	No	10	Male	62.8667	91	6
TCGA-AA-3542-01	10.0153	69	STAGE III	22		Colon Adenocarcinoma	12.9862	0:DiseaseFree	0.5186		0		12.9862	0:LIVING	N2	T3	No		Male
TCGA-A6-2676-01	10.0305	75	STAGE II	1		Colon Adenocarcinoma	42.9036	0:DiseaseFree	0.0434		17.34		42.9036	1:DECEASED	N0	T4	No		Female		45.9
TCGA-A6-2672-01	10.0472	82	STAGE III	1		Colon Adenocarcinoma	46.6515	0:DiseaseFree	0.0357	0.9618	31.87		46.6515	0:LIVING	N1	T3	No		Female		51.5
TCGA-AA-3548-01	10.0624	71	STAGE III	14		Colon Adenocarcinoma	33.9941	0:DiseaseFree	0.2886	0.3218	0.04	18	33.9941	0:LIVING	N2	T3	No		Female	0.6
TCGA-A6-2678-01	10.1055	43	STAGE III	7		Colon Adenocarcinoma	42.279	0:DiseaseFree	0.2501	0.36	0.64	26	42.279	0:LIVING	N1	T3	No		Female	1.73333	96.1
TCGA-AG-3591-01	10.1189	66	STAGE II	22	17	Rectal Adenocarcinoma	34.027	0:DiseaseFree	0.4369	0.3455	0.09	72	34.027	0:LIVING	N0	T3	Yes	10	Female	2.4		28
TCGA-A6-6649-01	10.1194	66	STAGE III	19	-3	Colon Adenocarcinoma	24.1641	0:DiseaseFree	0.1689	0.4012	0.19	119	24.1641	0:LIVING	N1B	T3	No	12	Male	3.96667	106	0
TCGA-AA-3681-01	10.1209	77	STAGE III	13		Colon Adenocarcinoma	5.9835	0:DiseaseFree	0.3097	0.263	0.52	100	5.9835	0:LIVING	N1	T3	No		Female	3.36667
TCGA-A6-3810-01	10.1674	62	STAGE II	22		Colon Adenocarcinoma	36.5256	0:DiseaseFree		0.3137	1.08	166	36.5256	0:LIVING	N0	T3	No		Male	5.53333	122.7
TCGA-AA-A02W-01	10.1889	73	STAGE I	21		Colon Adenocarcinoma	33.0407	1:Recurred/Progressed	0.4626	0.2652	0.77	92	40.9968	0:LIVING	N0	T2	No		Female	3.06667
TCGA-F5-6812-01	10.1943	67	STAGE II	11	-3	Rectal Adenocarcinoma	36.4928	0:DiseaseFree	0.3174	0.3556	0.01	88	36.4928	0:LIVING	N0	T3	No	-6	Male	2.9	90	-8
TCGA-QG-A5YX-01	10.2048	61	STAGE II	10	17	Colon Adenocarcinoma	32.975	0:DiseaseFree	0.2323	0.304	0.18	80	32.975	0:LIVING	N0	T3	No	16	Female	2.73333	68.49	10
TCGA-A6-4107-01	10.2129	57	STAGE III	27		Colon Adenocarcinoma	32.449	0:DiseaseFree	0.2565	0.3809	0.01	169	32.449	0:LIVING	N1B	T3	No		Female	11.1333	91.8
TCGA-AG-A002-01	10.2215	35	STAGE I	0		Rectal Adenocarcinoma	20.9751	0:DiseaseFree	0.0005	0.3178	0.46	11411	20.9751	0:LIVING	N0	T2	No		Male	382.633
TCGA-AA-3955-01	10.2247	38	STAGE III	15		Colon Adenocarcinoma	20.9751	0:DiseaseFree	0.3101	0.3279	0.16	131	20.9751	0:LIVING	N2A	T2	No		Male	4.46667
TCGA-AA-3866-01	10.2292	78	STAGE I	26		Colon Adenocarcinoma	17.0299	0:DiseaseFree	0.346	0.3267	0.43	100	17.0299	0:LIVING	N0	T2	No		Female	3.4
TCGA-DC-4745-01	10.2478	49	STAGE III	16	29	Rectal Adenocarcinoma	21.008	0:DiseaseFree	0.404	0.3391	0.66	66	21.008	0:LIVING	N1A	T3	No	12	Female	2.23333	93.8	14
TCGA-CA-5796-01	10.2566	52	STAGE II	4	-3	Mucinous Adenocarcinoma of the Colon and Rectum	12.3944	0:DiseaseFree	0.1135	0.3604	0.15	60	12.3944	0:LIVING	N0	T3	No	-14	Female	2.03333		-18
TCGA-AA-3544-01	10.2618	68	STAGE I	12		Colon Adenocarcinoma	14.0053	0:DiseaseFree	0.3123	0.3291	0	19	14.0053	0:LIVING	N0	T2	No		Male	0.633333
TCGA-CM-4744-01	10.2627	69	STAGE I	11	35	Colon Adenocarcinoma	20.0217	0:DiseaseFree	0.1898	0.3613	0.03	142	20.0217	0:LIVING	N0	T2	No	14	Male	4.7	89.7	38
TCGA-AA-3552-01	10.2734	85	STAGE III	25		Colon Adenocarcinoma	4.01091	1:Recurred/Progressed	0.4467		0.04		13.019	1:DECEASED	N2	T3	No		Male
TCGA-AG-3600-01	10.2749	62	STAGE III	18		Rectal Adenocarcinoma	6.04925	0:DiseaseFree	0.6084		0.1		6.04925	0:LIVING	N2	T3	Yes		Male
TCGA-AG-3728-01	10.2776	73	STAGE III	20		Rectal Adenocarcinoma	29.9832	0:DiseaseFree	0.4891	0.3413	0.43		29.9832	0:LIVING	N1	T3	No		Male
TCGA-AA-3877-01	10.2845	83	STAGE I	2		Mucinous Adenocarcinoma of the Colon and Rectum	31.0024	0:DiseaseFree	0.0559	0.8655	32.33	1083	31.0024	0:LIVING	N0	T1	No		Female	36.1667
TCGA-F5-6864-01	10.2847	74	STAGE III	10	-1	Rectal Adenocarcinoma	12.4601	0:DiseaseFree	0.2658	0.3486	0.19	136	12.4601	0:LIVING	N2A	T3	No	2	Female	4.53333	78	6
TCGA-AZ-4308-01	10.289	47	STAGE III	8		Colon Adenocarcinoma	109.281	0:DiseaseFree	0.1974	0.363	0.11	73	109.281	0:LIVING	N1	T3	No		Female	2.46667	73
TCGA-CA-6718-01	10.3059	46	STAGE II	2	19	Colon Adenocarcinoma	6.80541	1:Recurred/Progressed	0.1047	0.3722	0	3205	10.0602	1:DECEASED	N0	T3	No	18	Male	107.067	63	22
TCGA-CA-6717-01	10.317	57	STAGE II		27	Mucinous Adenocarcinoma of the Colon and Rectum	12.756	0:DiseaseFree	0	0.3653	0.01	9585	12.756	0:LIVING	N0	T3	No	18	Male	320.767	58	32
TCGA-AA-3675-01	10.328	84	STAGE II	3	29	Colon Adenocarcinoma	47.0461	0:DiseaseFree	0.0556	0.2618	0.31	77	47.0461	0:LIVING	N0	T3	No	20	Male	2.56667		26
TCGA-AA-3950-01	10.365	79	STAGE II	5		Mucinous Adenocarcinoma of the Colon and Rectum	23.9997	0:DiseaseFree	0.1008	0.75	25.38	127	23.9997	0:LIVING	N0	T3	No		Female	4.23333
TCGA-F4-6856-01	10.3691	45	STAGE I	0	25	Mucinous Adenocarcinoma of the Colon and Rectum	35.3092	0:DiseaseFree	0.0146	0.8729	27.56	963	35.3092	0:LIVING	N0	T2	No	24	Male	32.4667	61	14
TCGA-F5-6811-01	10.3792	72	STAGE II	18	-3	Rectal Adenocarcinoma	32.1859	0:DiseaseFree	0.3801	0.3549	0.35	84	32.1859	0:LIVING	N0	T3	No	12	Female	2.83333	88	-4
TCGA-NH-A50V-01	10.3902	69	STAGE III	10	3	Colon Adenocarcinoma	19.3313	0:DiseaseFree	0.1895	0.2879	0.32	146	19.3313	0:LIVING	N2A	T3	No	6	Male	4.86667	65.9	0
TCGA-AA-A00D-01	10.3919	70	STAGE I	8		Colon Adenocarcinoma	19.0025	0:DiseaseFree	0.1967		0		19.0025	0:LIVING	N0	T2	No		Male
TCGA-F4-6807-01	10.4054	51	STAGE III	9	9	Colon Adenocarcinoma	43.0351	0:DiseaseFree	0.2021	0.3514	0	155	43.0351	0:LIVING	N2B	T3	No	8	Female	5.16667	57	-2
TCGA-AA-3526-01	10.4081	57	STAGE I	5	39	Colon Adenocarcinoma	19.0683	0:DiseaseFree	0.1245	0.3851	1.33	25	19.0683	0:LIVING	N0	T2	No	26	Male	0.833333		32
TCGA-A6-6781-01	10.4121	43	STAGE III	0	35	Mucinous Adenocarcinoma of the Colon and Rectum	19.6601	0:DiseaseFree		0.771	25.58	1915	19.6601	0:LIVING	N1B	T4	No	8	Male	64.2	87.5	28
TCGA-AA-3842-01	10.4243	51	STAGE III	18		Colon Adenocarcinoma	13.019	1:Recurred/Progressed	0.4471	0.3246	0.68	87	37.0188	0:LIVING	N1	T2	No		Male	2.93333
TCGA-AA-3655-01	10.4273	68	STAGE II	5	25	Colon Adenocarcinoma	61.0185	0:DiseaseFree	0.1393	0.3473	0.2	75	61.0185	0:LIVING	N0	T3	No	14	Male	2.56667		24
TCGA-AY-A71X-01	10.4392	54	STAGE I	0	15	Colon Adenocarcinoma	19.3313	0:DiseaseFree	0.0607	0.3062	0.22	90	19.3313	0:LIVING	N0	T2	No	10	Female	3	130	20
TCGA-F5-6465-01	10.445	64	STAGE II	14	-3	Rectal Adenocarcinoma	49.5118	0:DiseaseFree	0.3351	0.3415	0	98	49.5118	0:LIVING	N0	T3	No	14	Female	3.3	62	0
TCGA-AD-6901-01	10.4598	78		25	3	Colon Adenocarcinoma	15.3861	1:Recurred/Progressed	0.2971	0.3533	0.18	223	22.4217	1:DECEASED	N0	T3	No	-14	Male	7.46667	69	6
TCGA-F4-6703-01	10.4608	64	STAGE II	4	23	Colon Adenocarcinoma	47.868	0:DiseaseFree	0	0.4396	1	530	47.868	0:LIVING	N0	T3	No	22	Male	17.8333	84	26
TCGA-AA-3710-01	10.4656	80	STAGE II	2		Colon Adenocarcinoma	26.9915	0:DiseaseFree	0.0505	0.8652	31.62		26.9915	0:LIVING	N0	T3	No		Female
TCGA-CA-5254-01	10.469	42	STAGE II	17	25	Colon Adenocarcinoma	12.6903	0:DiseaseFree	0.465	0.3896	0.53	181	12.6903	0:LIVING	N0	T3	No	14	Female	6.03333	55	28
TCGA-AH-6644-01	10.4782	73		31	9	Rectal Adenocarcinoma	27.5504	0:DiseaseFree	0.3061	0.3448	0.17	103	27.5504	0:LIVING	NX	T3	No	14	Male	3.5		6
TCGA-AY-6386-01	10.4795	66	STAGE III	2	37	Colon Adenocarcinoma	17.819	0:DiseaseFree	0.0544	0.327	0.27	99	17.819	0:LIVING	N1A	T3	No	28	Female	3.33333	86	30
TCGA-AA-3553-01	10.4816	61	STAGE I	22		Colon Adenocarcinoma	23.9997	0:DiseaseFree	0.4086		0		23.9997	0:LIVING	N0	T2	No		Female
TCGA-AH-6643-01	10.4871	50	STAGE III	19	19	Rectal Adenocarcinoma	33.7311	1:Recurred/Progressed	0.4515	0.3494	0.57	99	43.1995	1:DECEASED	N2B	T3	No	8	Male	3.33333	84.4	26
TCGA-F4-6569-01	10.4998	60	STAGE I	10	11	Colon Adenocarcinoma	35.7366	0:DiseaseFree	0.1586	0.3647	0.06	117	35.7366	0:LIVING	N0	T2	No	16	Male	3.96667	60	14
TCGA-AA-3858-01	10.5032	67	STAGE I	13		Colon Adenocarcinoma	31.0681	0:DiseaseFree	0.2739	0.2586	0.37	60	31.0681	0:LIVING	N0	T2	No		Male	2
TCGA-A6-5661-01	10.5049	80	STAGE II	0	31	Colon Adenocarcinoma	33.5339	0:DiseaseFree	0.0323		33.38	1269	33.5339	0:LIVING	N0	T3	No	22	Female	81.3333	69.1	34
TCGA-AA-3510-01	10.507	70	STAGE II	0		Colon Adenocarcinoma	63.9774	0:DiseaseFree	0.0002	0.341	0	3069	63.9774	0:LIVING	N0	T3	No		Male	102.933
TCGA-CK-5913-01	10.5138	58	STAGE II	2	33	Colon Adenocarcinoma	51.32	0:DiseaseFree	0.0595	0.9213	32.98	805	51.32	0:LIVING	N0	T3	No	20	Female	27.0333		34
TCGA-CM-4751-01	10.5179	62	STAGE III	8	35	Colon Adenocarcinoma	27.0244	0:DiseaseFree	0.1867	0.3606	0	90	27.0244	0:LIVING	N1B	T3	No	22	Male	3.03333	115	44
TCGA-A6-5660-01	10.5183	73	STAGE III	16	5	Colon Adenocarcinoma	29.1942	0:DiseaseFree	0.3504	0.3322	0.73	117	29.1942	0:LIVING	N2B	T3	No	14	Male	7.53333	94.4	14
TCGA-CM-4743-01	10.5215	69	STAGE II	0	35	Colon Adenocarcinoma	23.0463	0:DiseaseFree	0.0047	0.8182	23.82	1102	23.0463	0:LIVING	N0	T3	No	18	Male	36.8667	84.4	38
TCGA-G4-6293-01	10.5312	49	STAGE III	5	9	Colon Adenocarcinoma	133.182	0:DiseaseFree	0.109	0.3277	0.28	105	133.182	0:LIVING	N1	T3	No	6	Female	3.5	64.5	24
TCGA-AG-3893-01	10.5333	74	STAGE III	10		Rectal Adenocarcinoma	35.0133	0:DiseaseFree	0.2903	0.2849	0.56	116	35.0133	0:LIVING	N1	T3	No		Male	3.9
TCGA-AF-2691-01	10.5339	48	STAGE I	11		Rectal Adenocarcinoma	43.0351	0:DiseaseFree	0.1282	0.3267	1.16	34	43.0351	0:LIVING	N0	T1	No		Female	2.23333	52.4
TCGA-AA-3971-01	10.5357	58	STAGE III	17		Colon Adenocarcinoma	16.0765	0:DiseaseFree	0.4059	0.3362	0.49	79	16.0765	0:LIVING	N1	T3	No		Male	2.63333
TCGA-A6-6653-01	10.5392	82	STAGE I	1	37	Colon Adenocarcinoma	24.3942	0:DiseaseFree	0.0132	1.0708	33.02	1066	24.3942	0:LIVING	N0	T2	No	24	Male	35.6333	98.3	34
TCGA-AA-3854-01	10.5487	71	STAGE I	2		Mucinous Adenocarcinoma of the Colon and Rectum	36.0325	0:DiseaseFree	0.1273	0.2733	0.89	139	36.0325	0:LIVING	N0	T2	No		Female	4.66667
TCGA-CM-4746-01	10.5504	61	STAGE I	5		Colon Adenocarcinoma	37.0188	0:DiseaseFree	0.1196	0.8512	21.49	715	37.0188	0:LIVING	N0	T2	No		Male	24.1333	98
TCGA-AA-3561-01	10.551	72	STAGE II	9		Colon Adenocarcinoma	13.9396	0:DiseaseFree	0.2301	0.3413	0.27	17	13.9396	0:LIVING	N0	T3	No		Male	0.566667
TCGA-AG-3885-01	10.5557	71	STAGE III	16		Rectal Adenocarcinoma	17.9505	0:DiseaseFree	0.3742	0.3285	0.66	89	17.9505	0:LIVING	N1	T3	Yes		Female	2.96667
TCGA-AA-3685-01	10.5591	69	STAGE II	26	27	Colon Adenocarcinoma	37.0517	0:DiseaseFree	0.5316	0.2703	0.49	83	37.0517	0:LIVING	N0	T3	No	18	Male	2.76667		20
TCGA-AA-3831-01	10.5682	66	STAGE II	0		Colon Adenocarcinoma	17.9834	0:DiseaseFree	0.0012	0.276	1.61	104	17.9834	0:LIVING	N0	T3	No		Male	3.5
TCGA-F5-6571-01	10.576	62	STAGE II	11	-23	Rectal Adenocarcinoma	4.01091	1:Recurred/Progressed	0.2455	0.3388	0.35	83	42.3447	0:LIVING	N0	T3	No	-12	Female	2.76667	80	-26
TCGA-AD-6899-01	10.5783	84	STAGE III	20	29	Mucinous Adenocarcinoma of the Colon and Rectum	5.78624	0:DiseaseFree	0.2038	0.355	0.07	136	5.78624	1:DECEASED	N2B	T4	No	20	Male	4.56667	62	26
TCGA-AA-3495-01	10.5828	79	STAGE I	11	33	Colon Adenocarcinoma	37.0517	0:DiseaseFree	0.2107	0.3588			37.0517	0:LIVING	N0	T2	No	20	Male			32
TCGA-QG-A5Z2-01	10.5841	61	STAGE I	0	7	Colon Adenocarcinoma	31.2983	0:DiseaseFree	0.0002	0.86	19.29	1023	31.2983	0:LIVING	N0	T2	No	22	Male	34.4667	97.5	-6
TCGA-DT-5265-01	10.5932	51	STAGE II	7	35	Rectal Adenocarcinoma	12.6245	0:DiseaseFree	0.2911	0.3389	0.13	81	12.6245	0:LIVING	N0	T3	Yes	12	Male	2.76667		26
TCGA-D5-6534-01	10.5972	62	STAGE II	13	-19	Mucinous Adenocarcinoma of the Colon and Rectum	43.2653	0:DiseaseFree	0.2042	0.3343	0.04	152	43.2653	0:LIVING	N0	T3	No	-14	Female	5.06667	94	-10
TCGA-AA-3673-01	10.601	53	STAGE II	11		Colon Adenocarcinoma	50.0378	0:DiseaseFree	0.2291	0.284	0.51	71	50.0378	0:LIVING	N0	T3	No		Female	2.36667
TCGA-AA-A01T-01	10.6013	63	STAGE III	22		Colon Adenocarcinoma	33.0407	0:DiseaseFree	0.3861	0.3369	1.26	91	33.0407	0:LIVING	N1	T3	No		Female	3.03333
TCGA-CL-5917-01	10.6137	71	STAGE III	31	15	Rectal Adenocarcinoma	78.1142	0:DiseaseFree	0.3502	0.359	1.58	70	78.1142	0:LIVING	N2	T3	No	20	Female	2.33333		16
TCGA-AA-3986-01	10.6191	73	STAGE I	3		Colon Adenocarcinoma	19.0683	0:DiseaseFree	0.0551	0.3248	0.09	85	19.0683	0:LIVING	N0	T2	No		Male	2.83333
TCGA-F4-6805-01	10.6212	58	STAGE II	5	29	Colon Adenocarcinoma	34.4215	0:DiseaseFree	0.1049	0.3882	0.03	68	34.4215	0:LIVING	N0	T3	No	24	Female	2.26667	60	22
TCGA-A6-6780-01	10.6328	74	STAGE II	2	35	Mucinous Adenocarcinoma of the Colon and Rectum	20.1203	0:DiseaseFree		1.1071	37.25	1179	20.1203	0:LIVING	N0	T3	No	22	Male	39.4333	64.1	36
TCGA-F4-6806-01	10.6358	59	STAGE I	1	1	Colon Adenocarcinoma	11.0465	1:Recurred/Progressed	0.1242	0.3957	0.1	103	41.4242	0:LIVING	N0	T2	No	0	Female	3.43333	70	-4
TCGA-AH-6547-01	10.6433	79		2	-23	Rectal Adenocarcinoma	2.4986	0:DiseaseFree	0	0.3524	0	12	2.4986	1:DECEASED	N0	T3	No	-16	Female	0.4		-34
TCGA-AH-6903-01	10.6445	46	STAGE III	2	17	Rectal Adenocarcinoma	19.4628	0:DiseaseFree	0.0329	0.3374	0.01	68	19.4628	0:LIVING	N1B	T3	No	18	Male	2.3	74.8	16
TCGA-AA-A024-01	10.6507	81	STAGE II	0		Mucinous Adenocarcinoma of the Colon and Rectum	39.0571	0:DiseaseFree	0.0006	0.2567	0.75	79	39.0571	1:DECEASED	N0	T3	No		Male	2.66667
TCGA-A6-6137-01	10.656	55	STAGE III	8	7	Colon Adenocarcinoma	27.0901	0:DiseaseFree	0.1679	0.3386	0.08	115	27.0901	0:LIVING	N1C	T3	No	16	Male	3.73333	93	6
TCGA-AA-3833-01	10.678	63	STAGE II	0		Colon Adenocarcinoma	15.945	0:DiseaseFree	0.0002	0.9553	27.18	578	15.945	0:LIVING	N0	T3	No		Female	19.1333
TCGA-QG-A5YW-01	10.687	55	STAGE III	21	27	Mucinous Adenocarcinoma of the Colon and Rectum	29.4572	0:DiseaseFree	0.4458	0.2723	0.47	148	29.4572	0:LIVING	N2B	T3	No	16	Female	4.93333	84.37	40
TCGA-CK-6747-01	10.6972	87	STAGE II	0	25	Colon Adenocarcinoma	82.947	0:DiseaseFree	0.0004	0.3727	0.64	171	82.947	0:LIVING	N0	T3	No	22	Female	5.8		26
TCGA-AA-A010-01	10.7109	46	STAGE II	0		Colon Adenocarcinoma	34.9804	0:DiseaseFree	0.0056	0.3765	4.19	7491	34.9804	0:LIVING	N0	T4	No		Female	250.7
TCGA-AA-3660-01	10.7124	51	STAGE II	15	27	Colon Adenocarcinoma	78.0813	0:DiseaseFree	0.3384	0.3366	0.3	130	78.0813	0:LIVING	N0	T3	No	16	Female	4.36667		36
TCGA-AG-3732-01	10.7134	78	STAGE I	13	-13	Rectal Adenocarcinoma	32.975	0:DiseaseFree	0.3005	0.3066	0.34	78	32.975	0:LIVING	N0	T2	No	8	Female	2.6		-24
TCGA-AF-2687-01	10.7135	57	STAGE III	24	25	Rectal Adenocarcinoma	41.6543	1:Recurred/Progressed	0.2505	0.3529	0.08	98	46.9145	0:LIVING	N2	T3	Yes	26	Male	3.26667	68.2	48
TCGA-F4-6460-01	10.7235	51	STAGE III	20	13	Colon Adenocarcinoma	10.2903	1:Recurred/Progressed	0.5944	0.3437	0.24	127	31.9558	1:DECEASED	N1	T3	No	12	Female	4.3	73	4
TCGA-A6-6782-01	10.7301	82	STAGE II	11	15	Colon Adenocarcinoma	20.2847	0:DiseaseFree	0.2152	0.3922	0	126	20.2847	0:LIVING	N0	T4	No	12	Male	4.13333	63.2	-2
TCGA-AA-3663-01	10.7364	42	STAGE II	4	33	Colon Adenocarcinoma	6.96979	0:DiseaseFree	0.0983	1.2565	41.51	1934	6.96979	0:LIVING	N0	T3	No	18	Male	64.8667		28
TCGA-AG-4022-01	10.7364	59	STAGE II	31	7	Rectal Adenocarcinoma	46.0269	0:DiseaseFree	0.1848	0.3436	0.25	84	46.0269	0:LIVING	N0	T3	Yes	0	Female	2.8		-6
TCGA-AA-A02Y-01	10.7406	73	STAGE I	8	21	Colon Adenocarcinoma	39.9776	0:DiseaseFree	0.1905	0.3389	0.38	110	39.9776	0:LIVING	N0	T2	No	16	Male	3.63333		26
TCGA-AG-3593-01	10.7479	72	STAGE II	25		Rectal Adenocarcinoma	34.027	0:DiseaseFree	0.4804		0		34.027	0:LIVING	N0	T3	Yes		Female
TCGA-DC-4749-01	10.7532	57	STAGE I	20	27	Rectal Adenocarcinoma	25.0518	0:DiseaseFree	0.4852	0.3406	0.31	67	25.0518	0:LIVING	N0	T2	No	22	Male	2.3	87.1	26
TCGA-AA-3968-01	10.754	55	STAGE I	16		Colon Adenocarcinoma	21.9943	0:DiseaseFree	0.5075	0.331	0.22	134	21.9943	0:LIVING	N0	T2	No		Female	4.53333
TCGA-AZ-6599-01	10.7631	72	STAGE I	0	-5	Colon Adenocarcinoma	6.77253	0:DiseaseFree	0.006	0.3766	0.14	226	6.77253	1:DECEASED	N0	T2	No	6	Male	7.73333		-10
TCGA-AF-3911-01	10.7634	48	STAGE III	20	31	Rectal Adenocarcinoma	22.8491	1:Recurred/Progressed	0.47	0.3559	0.15	82	37.742	0:LIVING	N2	T3	Yes	20	Male	2.73333	94.5	28
TCGA-AA-3560-01	10.7724	72	STAGE III	12		Colon Adenocarcinoma	19.9888	0:DiseaseFree	0.4374	0.3648	0.03	19	19.9888	0:LIVING	N2	T3	No		Female	0.633333
TCGA-AA-3549-01	10.7966	69	STAGE I	8		Colon Adenocarcinoma	21.008	0:DiseaseFree	0.2247	0.2966	0	18	21.008	0:LIVING	N0	T2	Yes		Male	0.6
TCGA-AA-3502-01	10.8053	73	STAGE I	5	13	Colon Adenocarcinoma	35.0133	0:DiseaseFree	0.1218	0.3387	0.19	168	35.0133	0:LIVING	N0	T2	No	12	Male	5.66667		2
TCGA-AA-3864-01	10.8061	71	STAGE II	0		Colon Adenocarcinoma	52.9967	0:DiseaseFree	0.0008	0.8915	23.86	2440	52.9967	0:LIVING	N0	T3	No		Male	81.7667
TCGA-WS-AB45-01	10.8157	52	STAGE II	7	-3	Mucinous Adenocarcinoma of the Colon and Rectum	70.0266	0:DiseaseFree	0.0053	0.6782	24.48	2512	70.0266	0:LIVING	N0	T3	No	10	Female	84.3333	34	-12
TCGA-D5-5537-01	10.8176	83	STAGE II	19	13	Colon Adenocarcinoma	23.7367	1:Recurred/Progressed	0.4083	0.3494	0.42	94	45.4022	1:DECEASED	N2	T3	No	14	Male	3.16667	75	6
TCGA-CM-4752-01	10.8209	58	STAGE II	28		Colon Adenocarcinoma	13.019	0:DiseaseFree	0.4029	0.3498	0.02	121	13.019	0:LIVING	N0	T3	No		Male	4.03333	71.2
TCGA-F5-6814-01	10.8212	57	STAGE II	0	37	Rectal Adenocarcinoma	37.1831	0:DiseaseFree	0.0284	0.3409	0.34	9459	37.1831	0:LIVING	N0	T3	No	20	Male	316.767	61	38
TCGA-CM-4750-01	10.8269	34	STAGE III	22		Colon Adenocarcinoma	8.02183	0:DiseaseFree	0.2858	0.3583	0.18	83	8.02183	0:LIVING	N1B	T1	No		Female	2.76667	84.5
TCGA-CK-4948-01	10.8407	45	STAGE III	20	27	Colon Adenocarcinoma	148.009	0:DiseaseFree	0.1586	0.3486	0.22	98	148.009	0:LIVING	N1	T3	No	24	Female	3.3		46
TCGA-AG-3894-01	10.8407	65	STAGE II	3		Rectal Adenocarcinoma	14.0053	0:DiseaseFree	0.0548	0.2675	0.09	89	14.0053	0:LIVING	N0	T3	Yes		Male	3.06667
TCGA-AG-A00C-01	10.841	49	STAGE III	7		Rectal Adenocarcinoma	6.01637	0:DiseaseFree	0.12	0.5582	0.91	127	6.01637	0:LIVING	N1	T3	Yes		Female	4.3
TCGA-NH-A5IV-01	10.8467	90	STAGE II	0	-3	Colon Adenocarcinoma	19.3313	0:DiseaseFree	0.0008	1.2012	41.02	2380	19.3313	0:LIVING	N0	T3	No	10	Female	79.8333	49.5	6
TCGA-AG-4008-01	10.8473	63	STAGE II	14		Rectal Adenocarcinoma	17.0299	0:DiseaseFree	0.2393	0.2652	0.37	85	17.0299	0:LIVING	N0	T3	No		Male	2.8
TCGA-AA-3976-01	10.861	70	STAGE III	22		Colon Adenocarcinoma	26.0052	0:DiseaseFree	0.4991	0.3308	0.3	84	26.0052	0:LIVING	N1	T2	No		Male	2.8
TCGA-CL-5918-01	10.8878	90	STAGE II	12	19	Rectal Adenocarcinoma	7.16704	0:DiseaseFree	0.2572	0.3446	0.61	117	7.16704	0:LIVING	N0	T3	No	10	Female	3.9		0
TCGA-AA-A01K-01	10.8888	74	STAGE III	12		Colon Adenocarcinoma	31.0024	0:DiseaseFree	0.3157	0.2795	1.3		31.0024	0:LIVING	N2	T3	No		Female
TCGA-4T-AA8H-01	10.8916	42	STAGE II	18	15	Mucinous Adenocarcinoma of the Colon and Rectum	12.6574	0:DiseaseFree	0.2816	0.3144	0.17	120	12.6574	0:LIVING	N0	T3	No	14	Female	4	107.956	-4
TCGA-AD-6895-01	10.9093	84	STAGE III	0	21	Colon Adenocarcinoma	25.0847	0:DiseaseFree	0.0019	0.8416	23.11	1538	25.0847	0:LIVING	N1A	T3	No	18	Male	51.5667	68	36
TCGA-AG-A008-01	10.9181	50	STAGE I	17		Rectal Adenocarcinoma	13.9396	0:DiseaseFree	0.726	0.6176	27.36	66	13.9396	0:LIVING	N0	T2	No		Female	2.2
TCGA-AA-3538-01	10.9185	54	STAGE I	10		Colon Adenocarcinoma	26.0052	0:DiseaseFree	0.338	0.3368	0	15	26.0052	0:LIVING	N0	T2	No		Female	0.5
TCGA-AG-3909-01	10.9233	69	STAGE III	20		Rectal Adenocarcinoma	19.9888	0:DiseaseFree	0.3082	0.2612	0.72	71	19.9888	0:LIVING	N1	T3	No		Female	2.4
TCGA-AF-6655-01	10.9306	66	STAGE III	19	21	Rectal Adenocarcinoma	20.0217	0:DiseaseFree	0.3195	0.3465	0.16	64	20.0217	0:LIVING	N1	T2	No	12	Male	2.16667	53.2	22
TCGA-AZ-6598-01	10.9378	77	STAGE II	11	33	Colon Adenocarcinoma	49.4132	0:DiseaseFree	0.2696	1.3777	43.27	2308	49.4132	1:DECEASED	N0	T3	No	12	Female	77.8333		22
TCGA-CA-5256-01	10.9506	54	STAGE II	22	27	Colon Adenocarcinoma	12.4601	0:DiseaseFree	0.4695	0.3522	0.07	72	12.4601	0:LIVING	N0	T3	No	16	Female	2.43333	52	20
TCGA-AA-A01I-01	10.9695	76	STAGE I	9		Colon Adenocarcinoma	31.0024	0:DiseaseFree	0.2417	0.2695	0.87	103	31.0024	0:LIVING	N0	T2	No		Male	3.43333
TCGA-AA-A00E-01	10.9695	65	STAGE II	0		Colon Adenocarcinoma	30.0161	0:DiseaseFree	0.0216		14.23		30.0161	0:LIVING	N0	T3	No		Male
TCGA-QL-A97D-01	10.9709	84	STAGE I	21	15	Colon Adenocarcinoma	21.8956	0:DiseaseFree	0.2828	0.3204	0.56	211	21.8956	0:LIVING	N0	T2	No	12	Female	7.1		20
TCGA-AG-A00Y-01	10.974	68	STAGE II	8		Rectal Adenocarcinoma	4.04379	1:Recurred/Progressed	0.2973	0.2637	0.85	324	23.0134	0:LIVING	N0	T3	No		Male	10.9667
TCGA-F4-6808-01	10.9826	54	STAGE I	14	25	Colon Adenocarcinoma	33.6654	0:DiseaseFree	0.2891	0.3566	0.12	121	33.6654	0:LIVING	N0	T1	No	6	Female	4.1	70	22
TCGA-D5-5540-01	10.9903	73	STAGE II	12	25	Colon Adenocarcinoma	56.0871	0:DiseaseFree	0.2999	0.3281	0.88	110	56.0871	0:LIVING	N0	T3	No	20	Male	3.7	83	26
TCGA-AY-A54L-01	10.9965	74	STAGE I	27	29	Colon Adenocarcinoma	13.019	1:Recurred/Progressed	0.1997	0.2932	0.39	139	17.2601	0:LIVING	N0	T2	No	18	Female	4.73333	68	34
TCGA-AA-A029-01	11.0005	67	STAGE II	13		Colon Adenocarcinoma	51.9775	0:DiseaseFree	0.2676	0.2837	2.01		51.9775	0:LIVING	N0	T3	No		Male
TCGA-A6-2675-01	11.0024	78	STAGE II	21	3	Colon Adenocarcinoma	43.4297	0:DiseaseFree	0.2208	0.363	0.05	88	43.4297	0:LIVING	N0	T3	No	-8	Male	5.83333	71.3	6
TCGA-D5-5541-01	11.0105	63	STAGE III	12	23	Colon Adenocarcinoma	55.9227	0:DiseaseFree	0.3206	0.328	0.51	59	55.9227	0:LIVING	N1A	T3	No	20	Male	2	81	16
TCGA-AD-6888-01	11.0123	73	STAGE III	30	29	Colon Adenocarcinoma	11.2766	1:Recurred/Progressed	0.1853	0.3466	0.13	104	15.5176	1:DECEASED	N1B	T3	No	14	Male	3.5	96	24
TCGA-AA-3530-01	11.0193	80	STAGE I	6		Colon Adenocarcinoma	19.0683	0:DiseaseFree	0.1065	0.3164	0.4	86	19.0683	0:LIVING	N0	T2	No		Male	2.86667
TCGA-AD-6889-01	11.0194	76	STAGE II	0	41	Colon Adenocarcinoma	49.8406	1:Recurred/Progressed	0.0008	1.3414	40.44	1704	83.2429	1:DECEASED	N0	T3	No	20	Male	57.4		48
TCGA-AA-3667-01	11.0219	36	STAGE I	12		Colon Adenocarcinoma	14.0053	0:DiseaseFree	0.2932	0.2649	0.71	71	14.0053	0:LIVING	N0	T2	No		Female	2.36667
TCGA-T9-A92H-01	11.0265	82	STAGE II	11	41	Colon Adenocarcinoma	2.66298	1:Recurred/Progressed	0.1742	0.317	0.4	159	11.9012	0:LIVING	N0	T3	No	26	Male	5.33333	63.9	18
TCGA-AA-3534-01	11.0391	78	STAGE II	16		Colon Adenocarcinoma	28.9969	0:DiseaseFree	0.7359	0.3252	0.16	20	28.9969	0:LIVING	N0	T3	No		Female	0.666667
TCGA-A6-2686-01	11.0395	81	STAGE II	19	39	Colon Adenocarcinoma	37.0188	0:DiseaseFree	0.3306	1.2375	41.35	2138	37.0188	1:DECEASED	N0	T3	No	18	Female	135.767	61.4	42
TCGA-AA-3519-01	11.0401	63	STAGE III	16		Colon Adenocarcinoma	9.07387	0:DiseaseFree	0.3694	0.3647	0.69	21	9.07387	0:LIVING	N1	T3	No		Male	1.33333
TCGA-CA-5797-01	11.0441	56	STAGE II	17	23	Colon Adenocarcinoma	12.5916	0:DiseaseFree	0.415	0.3554	0.61	59	12.5916	0:LIVING	N0	T3	No	14	Male	2		30
TCGA-AD-6965-01	11.049	62	STAGE III	18	35	Colon Adenocarcinoma	21.3039	1:Recurred/Progressed	0.3464	0.3643	0.33	109	26.4655	0:LIVING	N2B	T4	No	22	Male	3.63333	95	36
TCGA-AA-3819-01	11.0532	41	STAGE II	6		Colon Adenocarcinoma	25.0189	0:DiseaseFree	0.1242	0.261	0.25	177	25.0189	0:LIVING	N0	T3	No		Female	6.03333
TCGA-A6-5657-01	11.0543	65	STAGE III	8	27	Colon Adenocarcinoma	31.6271	0:DiseaseFree	0.0871	0.3201	0.13	101	31.6271	0:LIVING	N1	T3	No	16	Male	6.63333	99.6	22
TCGA-AA-3975-01	11.0552	80	STAGE I	11		Colon Adenocarcinoma	34.0599	0:DiseaseFree	0.2591	0.3404	0.21	145	34.0599	0:LIVING	N0	T2	No		Male	4.9
TCGA-AD-6963-01	11.0639	58		19	27	Colon Adenocarcinoma	27.4189	0:DiseaseFree	0.1973	0.3442	0.02	75	27.4189	0:LIVING	N0	T3	No	16	Male	2.43333	107	24
TCGA-A6-5656-01	11.0685	74	STAGE I	10	9	Colon Adenocarcinoma	32.9092	0:DiseaseFree		0.3197	15.42	107	32.9092	0:LIVING	N0	T2	No	10	Male	3.6	76.6	-2
TCGA-AH-6897-01	11.073	48	STAGE I	13	35	Rectal Adenocarcinoma	26.4326	0:DiseaseFree	0.3045	0.344	0.22	97	26.4326	0:LIVING	N0	T2	No	26	Male	3.33333	86.4	40
TCGA-AY-6197-01	11.0834	60	STAGE II	3	31	Colon Adenocarcinoma	21.4354	0:DiseaseFree	0.0897	0.965	31.61	1057	21.4354	0:LIVING	N0	T3	No	24	Male	35.2667	158	40
TCGA-G4-6627-01	11.0846	84	STAGE II	7	25	Colon Adenocarcinoma	32.975	1:Recurred/Progressed	0.0213	0.3582	0.02	98	74.7937	0:LIVING	N0	T3	No	12	Male	3.23333	80	24
TCGA-AA-3812-01	11.0877	82	STAGE II	13		Colon Adenocarcinoma	25.0518	1:Recurred/Progressed	0.0678	0.2659	0.18	107	35.0462	0:LIVING	N0	T3	No		Female	3.6
TCGA-AA-A017-01	11.0886	57	STAGE II	9		Colon Adenocarcinoma	15.0245	0:DiseaseFree	0.231	0.28	1.19	54	15.0245	0:LIVING	N0	T3	No		Female	1.83333
TCGA-AA-3837-01	11.0941	67	STAGE II	16		Mucinous Adenocarcinoma of the Colon and Rectum	38.9913	0:DiseaseFree	0.2128	0.2784	0.82	118	38.9913	0:LIVING	N0	T3	No		Male	3.93333
TCGA-AA-A03J-01	11.0974	65	STAGE I	21		Colon Adenocarcinoma	40.9639	0:DiseaseFree	0.4677	0.3238	0.22	81	40.9639	0:LIVING	N0	T2	No		Female	2.66667
TCGA-G4-6309-01	11.1028	40	STAGE III	0	33	Colon Adenocarcinoma	71.5389	1:Recurred/Progressed	0.0008	0.9341	26.62	811	85.4785	0:LIVING	N1	T3	No	20	Female	27.2	65.4	36
TCGA-AZ-6603-01	11.1158	77		27	9	Colon Adenocarcinoma	29.5558	0:DiseaseFree	0.4096	0.3686	0.35	77	29.5558	1:DECEASED	N1	T2	No	12	Female	2.56667		-4
TCGA-AA-3678-01	11.1285	60	STAGE III	9		Colon Adenocarcinoma	47.0132	0:DiseaseFree	0.2924	0.2741	0.65	66	47.0132	0:LIVING	N1	T2	No		Female	2.2
TCGA-AA-A00U-01	11.1357	50	STAGE III	7		Colon Adenocarcinoma	17.0299	0:DiseaseFree	0.1412		0.03		17.0299	0:LIVING	N1	T3	No		Male
TCGA-CM-4748-01	11.1414	53	STAGE III	0		Mucinous Adenocarcinoma of the Colon and Rectum	26.0381	0:DiseaseFree	0.0119	0.365	0.04	66	26.0381	0:LIVING	N1A	T4A	No		Male	2.23333	89.8
TCGA-AA-A00Q-01	11.1489	66	STAGE III	22		Colon Adenocarcinoma	42.016	0:DiseaseFree	0.2482		0		42.016	0:LIVING	N1	T4	No		Female
TCGA-NH-A50T-01	11.152	68	STAGE II	19	33	Colon Adenocarcinoma	18.1806	0:DiseaseFree	0.4128	0.2912	0.31	119	18.1806	0:LIVING	N0	T3	No	18	Female	4.03333	73.5	34
TCGA-CK-4950-01	11.1678	68	STAGE III	8	29	Mucinous Adenocarcinoma of the Colon and Rectum	85.4456	0:DiseaseFree	0.2115	0.3697	0.31	154	85.4456	0:LIVING	N1	T3	No	14	Female	5.1		22
TCGA-A6-A56B-01	11.1715	57	STAGE III	11	13	Colon Adenocarcinoma	55.1665	1:Recurred/Progressed	0.4576	0.3073	0.22	84	56.2514	1:DECEASED	N1	T3	No	6	Male	2.8	77.2	16
TCGA-A6-6140-01	11.1716	62	STAGE II	14	25	Colon Adenocarcinoma	24.1312	0:DiseaseFree	0.2804	0.3659			24.1312	0:LIVING	N0	T3	No	22	Male		78.9	4
TCGA-CA-5255-01	11.1765	45	STAGE II	18	33	Colon Adenocarcinoma	12.3615	0:DiseaseFree	0.1646	0.3805	0.07	52	12.3615	0:LIVING	N0	T3	Yes	20	Male	1.73333	56	22
TCGA-A6-2681-01	11.1921	73	STAGE II	13		Colon Adenocarcinoma	37.8078	1:Recurred/Progressed	0.3353	0.3456	0.13	130	45.5995	0:LIVING	N0	T3	No		Female	8.66667	79.6
TCGA-AA-3511-01	11.1939	64	STAGE II	19	15	Colon Adenocarcinoma	1.93971	1:Recurred/Progressed	0.3049	0.391	0.06	122	6.96979	0:LIVING	N0	T4	No	10	Male	4.03333		2
TCGA-A6-A5ZU-01	11.1956	59	STAGE III		3	Colon Adenocarcinoma	9.63277	0:DiseaseFree	0.4935		2.59		9.63277	0:LIVING	N1	T3	No	-6	Male		99.1	10
TCGA-F4-6855-01	11.2022	70	STAGE II	15	-5	Colon Adenocarcinoma	47.4077	0:DiseaseFree	0.3419	0.3419	0.03	99	47.4077	0:LIVING	N0	T3	No	4	Female	3.3	80	2
TCGA-CA-6716-01	11.2132	65	STAGE II	21	5	Colon Adenocarcinoma	12.1971	0:DiseaseFree	0.2082	0.3773	0.56	135	12.1971	0:LIVING	N0	T3	No	2	Male	4.56667	58	-8
TCGA-AD-6548-01	11.2315	81	STAGE I	4	35	Colon Adenocarcinoma	21.3696	0:DiseaseFree	0.0752	0.4334	0.02	119	21.3696	0:LIVING	N0	T2	No	26	Female	4.03333	78.6	42
TCGA-AA-A00Z-01	11.2651	70	STAGE II	10		Colon Adenocarcinoma	21.9943	0:DiseaseFree	0.1737	0.3206	0	14	21.9943	0:LIVING	N0	T3	No		Male	0.466667
TCGA-AF-A56L-01	11.2798	48	STAGE III	20	19	Rectal Adenocarcinoma	65.9828	0:DiseaseFree	0.1725	0.3287	0.22	116	65.9828	0:LIVING	N2	T3	No	14	Female	3.86667	74.3	14
TCGA-A6-6654-01	11.2876	65	STAGE III	26	11	Colon Adenocarcinoma	23.8682	0:DiseaseFree	0.1377	0.3351	0.07	169	23.8682	0:LIVING	N1	T3	No	20	Female	5.66667	97.4	12
TCGA-F5-6861-01	11.3026	60	STAGE II	4	23	Rectal Adenocarcinoma	38.1366	0:DiseaseFree	0.0696	0.3338	0	95	38.1366	0:LIVING	N0	T3	No	16	Female	3.2	64	26
TCGA-AA-3517-01	11.3037	60	STAGE II	21		Colon Adenocarcinoma	26.9915	1:Recurred/Progressed	0.371	0.3204	0.26	11	38.9913	0:LIVING	N0	T3	No		Male	0.733333
TCGA-QG-A5YV-01	11.3189	64	STAGE III	18	29	Colon Adenocarcinoma	42.7721	0:DiseaseFree	0.4264	0.2586	0	162	42.7721	0:LIVING	N1A	T4	No	16	Female	5.46667	109.226	30
TCGA-AA-A004-01	11.3465	76	STAGE II	10		Colon Adenocarcinoma	13.9396	0:DiseaseFree	0.3077	0.2846	0.84	67	13.9396	0:LIVING	N0	T3	No		Male	2.2
TCGA-D5-6533-01	11.3537	68	STAGE III	21	7	Colon Adenocarcinoma	25.4792	0:DiseaseFree	0.5398	0.3337	0.52	142	25.4792	0:LIVING	N0	T4	No	18	Female	4.86667	51	-10
TCGA-A6-5666-01	11.3654	78	STAGE II	11	29	Colon Adenocarcinoma	16.7341	1:Recurred/Progressed	0.2756	0.3139	1	91	32.712	0:LIVING	N0	T4	No	22	Male	5.93333	95.4	18
TCGA-AD-6890-01	11.3944	65		9	35	Colon Adenocarcinoma	24.5258	0:DiseaseFree	0.1853	0.3483	0.03	100	24.5258	0:LIVING	N0	T1	No	18	Male	3.33333		36
TCGA-3L-AA1B-01	11.4316	61	STAGE I	19	5	Colon Adenocarcinoma	15.6163	0:DiseaseFree	0.1127	0.3057	0.05	120	15.6163	0:LIVING	N0	T2	No	4	Female	4.03333	63.3	-12
TCGA-A6-2680-01	11.4467	72	STAGE II	18		Colon Adenocarcinoma	35.1119	0:DiseaseFree	0.3938	0.3468			35.1119	0:LIVING	N0	T3	No		Female		52.6
TCGA-A6-5667-01	11.449	40	STAGE III	22	19	Colon Adenocarcinoma	29.1613	0:DiseaseFree	0.5465	0.3604	1.11	58	29.1613	0:LIVING	N1A	T3	No	14	Female	3.76667	76	18
TCGA-AA-3841-01	11.4558	66	STAGE II	18		Colon Adenocarcinoma	36.953	0:DiseaseFree	0.4617	0.2896	0.79	67	36.953	0:LIVING	N0	T3	No		Male	2.23333
TCGA-AA-A00L-01	11.4954	66	STAGE II	9		Colon Adenocarcinoma	38.0379	0:DiseaseFree	0.1802		0		38.0379	0:LIVING	N0	T3	No		Male
TCGA-F4-6463-01	11.5135	51	STAGE II	4	13	Mucinous Adenocarcinoma of the Colon and Rectum	35.7366	0:DiseaseFree	0.1206	0.3302	0.14	69	35.7366	0:LIVING	N0	T3	No	20	Male	2.33333	62	28
TCGA-A6-5659-01	11.5411	82	STAGE I	12	25	Colon Adenocarcinoma	30.4435	0:DiseaseFree		0.4614	1	201	30.4435	0:LIVING	N0	T2	No	22	Male	13.5	117.1	22
TCGA-AF-A56K-01	11.5551	56	STAGE II	14	7	Rectal Adenocarcinoma	40.0105	1:Recurred/Progressed	0.2761	0.3197	0.29	88	86.6292	0:LIVING	N0	T3	No	8	Male	2.93333	145.5	12
TCGA-AG-3609-01	11.5565	65	STAGE III	24		Rectal Adenocarcinoma	19.9888	0:DiseaseFree	0.7741		0.03		19.9888	0:LIVING	N2	T3	No		Female
TCGA-AF-A56N-01	11.6365	47	STAGE II	6	17	Rectal Adenocarcinoma	11.8355	0:DiseaseFree	0.1391	0.3275	0.54	131	11.8355	0:LIVING	N0	T3	Yes	20	Female	4.3	78.1	16
TCGA-AA-3531-01	11.6371	75	STAGE II	6		Colon Adenocarcinoma	34.027	0:DiseaseFree	0.2786	0.3268	0.86	18	34.027	0:LIVING	N0	T3	No		Female	1.16667
TCGA-CL-4957-01	11.6563	79		13	23	Rectal Adenocarcinoma	13.9725	0:DiseaseFree	0.3134	0.3362	0.05	78	13.9725	0:LIVING	N1	T3	No	16	Female	2.63333		20
TCGA-AD-A5EK-01	11.6937	51	STAGE I	25	7	Colon Adenocarcinoma	16.4382	0:DiseaseFree	0.9127	0.2808	0.32	72	16.4382	0:LIVING	N0	T2	No	6	Male	2.43333	100	10
TCGA-CA-6715-01	11.7027	63	STAGE III	11	29	Colon Adenocarcinoma	12.5916	0:DiseaseFree	0.2808	0.3669	0.11	96	12.5916	0:LIVING	N1	T3	No	22	Male	3.23333	57	22
TCGA-F4-6854-01	11.7126	77	STAGE II	10	23	Colon Adenocarcinoma	0.526022	0:DiseaseFree	0.2267	0.3387	0.1	110	0.526022	0:LIVING	N0	T3	No	12	Female	3.8	66	12
TCGA-SS-A7HO-01	11.7338	44	STAGE II	18	7	Colon Adenocarcinoma	16.6354	1:Recurred/Progressed	0.3774	0.3318	1.19	145	60.1309	0:LIVING	N0	T4	No	14	Female	4.83333	97.5	4
TCGA-AA-A01G-01	11.7805	63	STAGE II	12		Mucinous Adenocarcinoma of the Colon and Rectum	11.9999	0:DiseaseFree	0.1787		0		11.9999	0:LIVING	N0	T3	No		Male
TCGA-AY-A69D-01	12.1134	55	STAGE II	23	15	Colon Adenocarcinoma	17.8519	0:DiseaseFree	0.508	0.3161	0.21	185	17.8519	0:LIVING	N0	T3	No	16	Female	6.23333	103	14
Mean	10.7149
Median	10.7268

## Sheet: low PVR
PVR	mR Expression	Diagnosis Age	Neoplasm Disease Stage American Joint Committee on Cancer Code	Aneuploidy Score	Buffa Hypoxia Score	Cancer Type Detailed	Disease Free (Months)	Disease Free Status	Fraction Genome Altered	MSI MANTIS Score	MSIsensor Score	Mutation Count	Overall Survival (Months)	Overall Survival Status	Neoplasm Disease Lymph Node Stage American Joint Committee on Cancer Code	American Joint Committee on Cancer Tumor Stage Code	Radiation Therapy	Ragnum Hypoxia Score	Sex	TMB (nonsynonymous)	Patient Weight	Winter Hypoxia Score
TCGA-CM-5341-01	8.65258	82	STAGE III	19		Colon Adenocarcinoma	29.0627	0:DiseaseFree	0.2701	0.3524	0	145	29.0627	0:LIVING	N1A	T2	No		Female	4.86667	80.2
TCGA-A6-2679-01	9.16531	73	STAGE II	23		Colon Adenocarcinoma	44.9091	0:DiseaseFree	0.3265	0.3403	0.19		44.9091	0:LIVING	N0	T3	No		Female		65.9
TCGA-AA-3522-01	9.31102	67	STAGE II	9		Colon Adenocarcinoma	37.0517	0:DiseaseFree	0.2992	0.3234	0.05	16	37.0517	0:LIVING	N0	T3	No		Male	1.03333
TCGA-AA-3980-01	9.42992	89	STAGE I			Colon Adenocarcinoma	27.0244	0:DiseaseFree		0.3103	0.38	96	27.0244	0:LIVING	N0	T2	No		Female	3.2
TCGA-AA-3524-01	9.71961	85	STAGE II	7		Colon Adenocarcinoma	36.0325	0:DiseaseFree	0.1879	0.3154	0.1	18	36.0325	0:LIVING	N0	T3	No		Male	0.6
TCGA-AZ-4313-01	9.83456	51	STAGE I	5	35	Colon Adenocarcinoma	75.9444	0:DiseaseFree	0.1381	0.7225			75.9444	0:LIVING	N0	T1	No	16	Female		57	40
TCGA-AA-3977-01	9.84561	65		0		Colon Adenocarcinoma	25.0189	0:DiseaseFree	0.0008	0.3545	0.37	3444	25.0189	0:LIVING	N0	T2	No		Male	115.3
TCGA-AA-3979-01	9.96072	84	STAGE II	12		Colon Adenocarcinoma	23.9997	0:DiseaseFree	0.2946	0.3186	1.51	129	23.9997	0:LIVING	N0	T3	No		Male	4.33333
TCGA-AZ-4681-01	9.98556	79	STAGE II	11		Colon Adenocarcinoma	106.749	0:DiseaseFree	0.238	0.3537	0.02	79	106.749	0:LIVING	N0	T3	No		Female	2.66667	68
TCGA-AZ-5407-01	9.9887	51	STAGE I	7	23	Colon Adenocarcinoma	88.2073	0:DiseaseFree	0.1871	0.3611	0.46	89	88.2073	0:LIVING	N0	T1	No	10	Female	3		16
TCGA-G4-6628-01	10.0032	78	STAGE I	2	19	Colon Adenocarcinoma	79.6923	0:DiseaseFree	0.0885	0.7863	19.28	1875	79.6923	0:LIVING	N0	T2	No	10	Male	62.8667	91	6
TCGA-AA-3542-01	10.0153	69	STAGE III	22		Colon Adenocarcinoma	12.9862	0:DiseaseFree	0.5186		0		12.9862	0:LIVING	N2	T3	No		Male
TCGA-A6-2672-01	10.0472	82	STAGE III	1		Colon Adenocarcinoma	46.6515	0:DiseaseFree	0.0357	0.9618	31.87		46.6515	0:LIVING	N1	T3	No		Female		51.5
TCGA-AA-3548-01	10.0624	71	STAGE III	14		Colon Adenocarcinoma	33.9941	0:DiseaseFree	0.2886	0.3218	0.04	18	33.9941	0:LIVING	N2	T3	No		Female	0.6
TCGA-A6-2678-01	10.1055	43	STAGE III	7		Colon Adenocarcinoma	42.279	0:DiseaseFree	0.2501	0.36	0.64	26	42.279	0:LIVING	N1	T3	No		Female	1.73333	96.1
TCGA-A6-6649-01	10.1194	66	STAGE III	19	-3	Colon Adenocarcinoma	24.1641	0:DiseaseFree	0.1689	0.4012	0.19	119	24.1641	0:LIVING	N1B	T3	No	12	Male	3.96667	106	0
TCGA-AA-3681-01	10.1209	77	STAGE III	13		Colon Adenocarcinoma	5.9835	0:DiseaseFree	0.3097	0.263	0.52	100	5.9835	0:LIVING	N1	T3	No		Female	3.36667
TCGA-A6-3810-01	10.1674	62	STAGE II	22		Colon Adenocarcinoma	36.5256	0:DiseaseFree		0.3137	1.08	166	36.5256	0:LIVING	N0	T3	No		Male	5.53333	122.7
TCGA-AA-A02W-01	10.1889	73	STAGE I	21		Colon Adenocarcinoma	33.0407	1:Recurred/Progressed	0.4626	0.2652	0.77	92	40.9968	0:LIVING	N0	T2	No		Female	3.06667
TCGA-QG-A5YX-01	10.2048	61	STAGE II	10	17	Colon Adenocarcinoma	32.975	0:DiseaseFree	0.2323	0.304	0.18	80	32.975	0:LIVING	N0	T3	No	16	Female	2.73333	68.49	10
TCGA-A6-4107-01	10.2129	57	STAGE III	27		Colon Adenocarcinoma	32.449	0:DiseaseFree	0.2565	0.3809	0.01	169	32.449	0:LIVING	N1B	T3	No		Female	11.1333	91.8
TCGA-AA-3955-01	10.2247	38	STAGE III	15		Colon Adenocarcinoma	20.9751	0:DiseaseFree	0.3101	0.3279	0.16	131	20.9751	0:LIVING	N2A	T2	No		Male	4.46667
TCGA-AA-3866-01	10.2292	78	STAGE I	26		Colon Adenocarcinoma	17.0299	0:DiseaseFree	0.346	0.3267	0.43	100	17.0299	0:LIVING	N0	T2	No		Female	3.4
TCGA-AA-3544-01	10.2618	68	STAGE I	12		Colon Adenocarcinoma	14.0053	0:DiseaseFree	0.3123	0.3291	0	19	14.0053	0:LIVING	N0	T2	No		Male	0.633333
TCGA-CM-4744-01	10.2627	69	STAGE I	11	35	Colon Adenocarcinoma	20.0217	0:DiseaseFree	0.1898	0.3613	0.03	142	20.0217	0:LIVING	N0	T2	No	14	Male	4.7	89.7	38
TCGA-AZ-4308-01	10.289	47	STAGE III	8		Colon Adenocarcinoma	109.281	0:DiseaseFree	0.1974	0.363	0.11	73	109.281	0:LIVING	N1	T3	No		Female	2.46667	73
TCGA-AA-3675-01	10.328	84	STAGE II	3	29	Colon Adenocarcinoma	47.0461	0:DiseaseFree	0.0556	0.2618	0.31	77	47.0461	0:LIVING	N0	T3	No	20	Male	2.56667		26
TCGA-NH-A50V-01	10.3902	69	STAGE III	10	3	Colon Adenocarcinoma	19.3313	0:DiseaseFree	0.1895	0.2879	0.32	146	19.3313	0:LIVING	N2A	T3	No	6	Male	4.86667	65.9	0
TCGA-AA-A00D-01	10.3919	70	STAGE I	8		Colon Adenocarcinoma	19.0025	0:DiseaseFree	0.1967		0		19.0025	0:LIVING	N0	T2	No		Male
TCGA-F4-6807-01	10.4054	51	STAGE III	9	9	Colon Adenocarcinoma	43.0351	0:DiseaseFree	0.2021	0.3514	0	155	43.0351	0:LIVING	N2B	T3	No	8	Female	5.16667	57	-2
TCGA-AA-3526-01	10.4081	57	STAGE I	5	39	Colon Adenocarcinoma	19.0683	0:DiseaseFree	0.1245	0.3851	1.33	25	19.0683	0:LIVING	N0	T2	No	26	Male	0.833333		32
TCGA-AA-3842-01	10.4243	51	STAGE III	18		Colon Adenocarcinoma	13.019	1:Recurred/Progressed	0.4471	0.3246	0.68	87	37.0188	0:LIVING	N1	T2	No		Male	2.93333
TCGA-AA-3655-01	10.4273	68	STAGE II	5	25	Colon Adenocarcinoma	61.0185	0:DiseaseFree	0.1393	0.3473	0.2	75	61.0185	0:LIVING	N0	T3	No	14	Male	2.56667		24
TCGA-AY-A71X-01	10.4392	54	STAGE I	0	15	Colon Adenocarcinoma	19.3313	0:DiseaseFree	0.0607	0.3062	0.22	90	19.3313	0:LIVING	N0	T2	No	10	Female	3	130	20
TCGA-F4-6703-01	10.4608	64	STAGE II	4	23	Colon Adenocarcinoma	47.868	0:DiseaseFree	0	0.4396	1	530	47.868	0:LIVING	N0	T3	No	22	Male	17.8333	84	26
TCGA-AA-3710-01	10.4656	80	STAGE II	2		Colon Adenocarcinoma	26.9915	0:DiseaseFree	0.0505	0.8652	31.62		26.9915	0:LIVING	N0	T3	No		Female
TCGA-CA-5254-01	10.469	42	STAGE II	17	25	Colon Adenocarcinoma	12.6903	0:DiseaseFree	0.465	0.3896	0.53	181	12.6903	0:LIVING	N0	T3	No	14	Female	6.03333	55	28
TCGA-AY-6386-01	10.4795	66	STAGE III	2	37	Colon Adenocarcinoma	17.819	0:DiseaseFree	0.0544	0.327	0.27	99	17.819	0:LIVING	N1A	T3	No	28	Female	3.33333	86	30
TCGA-AA-3553-01	10.4816	61	STAGE I	22		Colon Adenocarcinoma	23.9997	0:DiseaseFree	0.4086		0		23.9997	0:LIVING	N0	T2	No		Female
TCGA-F4-6569-01	10.4998	60	STAGE I	10	11	Colon Adenocarcinoma	35.7366	0:DiseaseFree	0.1586	0.3647	0.06	117	35.7366	0:LIVING	N0	T2	No	16	Male	3.96667	60	14
TCGA-AA-3858-01	10.5032	67	STAGE I	13		Colon Adenocarcinoma	31.0681	0:DiseaseFree	0.2739	0.2586	0.37	60	31.0681	0:LIVING	N0	T2	No		Male	2
TCGA-A6-5661-01	10.5049	80	STAGE II	0	31	Colon Adenocarcinoma	33.5339	0:DiseaseFree	0.0323		33.38	1269	33.5339	0:LIVING	N0	T3	No	22	Female	81.3333	69.1	34
TCGA-AA-3510-01	10.507	70	STAGE II	0		Colon Adenocarcinoma	63.9774	0:DiseaseFree	0.0002	0.341	0	3069	63.9774	0:LIVING	N0	T3	No		Male	102.933
TCGA-CK-5913-01	10.5138	58	STAGE II	2	33	Colon Adenocarcinoma	51.32	0:DiseaseFree	0.0595	0.9213	32.98	805	51.32	0:LIVING	N0	T3	No	20	Female	27.0333		34
TCGA-CM-4751-01	10.5179	62	STAGE III	8	35	Colon Adenocarcinoma	27.0244	0:DiseaseFree	0.1867	0.3606	0	90	27.0244	0:LIVING	N1B	T3	No	22	Male	3.03333	115	44
TCGA-A6-5660-01	10.5183	73	STAGE III	16	5	Colon Adenocarcinoma	29.1942	0:DiseaseFree	0.3504	0.3322	0.73	117	29.1942	0:LIVING	N2B	T3	No	14	Male	7.53333	94.4	14
TCGA-CM-4743-01	10.5215	69	STAGE II	0	35	Colon Adenocarcinoma	23.0463	0:DiseaseFree	0.0047	0.8182	23.82	1102	23.0463	0:LIVING	N0	T3	No	18	Male	36.8667	84.4	38
TCGA-G4-6293-01	10.5312	49	STAGE III	5	9	Colon Adenocarcinoma	133.182	0:DiseaseFree	0.109	0.3277	0.28	105	133.182	0:LIVING	N1	T3	No	6	Female	3.5	64.5	24
TCGA-AA-3971-01	10.5357	58	STAGE III	17		Colon Adenocarcinoma	16.0765	0:DiseaseFree	0.4059	0.3362	0.49	79	16.0765	0:LIVING	N1	T3	No		Male	2.63333
TCGA-A6-6653-01	10.5392	82	STAGE I	1	37	Colon Adenocarcinoma	24.3942	0:DiseaseFree	0.0132	1.0708	33.02	1066	24.3942	0:LIVING	N0	T2	No	24	Male	35.6333	98.3	34
TCGA-CM-4746-01	10.5504	61	STAGE I	5		Colon Adenocarcinoma	37.0188	0:DiseaseFree	0.1196	0.8512	21.49	715	37.0188	0:LIVING	N0	T2	No		Male	24.1333	98
TCGA-AA-3561-01	10.551	72	STAGE II	9		Colon Adenocarcinoma	13.9396	0:DiseaseFree	0.2301	0.3413	0.27	17	13.9396	0:LIVING	N0	T3	No		Male	0.566667
TCGA-AA-3685-01	10.5591	69	STAGE II	26	27	Colon Adenocarcinoma	37.0517	0:DiseaseFree	0.5316	0.2703	0.49	83	37.0517	0:LIVING	N0	T3	No	18	Male	2.76667		20
TCGA-AA-3831-01	10.5682	66	STAGE II	0		Colon Adenocarcinoma	17.9834	0:DiseaseFree	0.0012	0.276	1.61	104	17.9834	0:LIVING	N0	T3	No		Male	3.5
TCGA-AA-3495-01	10.5828	79	STAGE I	11	33	Colon Adenocarcinoma	37.0517	0:DiseaseFree	0.2107	0.3588			37.0517	0:LIVING	N0	T2	No	20	Male			32
TCGA-QG-A5Z2-01	10.5841	61	STAGE I	0	7	Colon Adenocarcinoma	31.2983	0:DiseaseFree	0.0002	0.86	19.29	1023	31.2983	0:LIVING	N0	T2	No	22	Male	34.4667	97.5	-6
TCGA-AA-3673-01	10.601	53	STAGE II	11		Colon Adenocarcinoma	50.0378	0:DiseaseFree	0.2291	0.284	0.51	71	50.0378	0:LIVING	N0	T3	No		Female	2.36667
TCGA-AA-A01T-01	10.6013	63	STAGE III	22		Colon Adenocarcinoma	33.0407	0:DiseaseFree	0.3861	0.3369	1.26	91	33.0407	0:LIVING	N1	T3	No		Female	3.03333
TCGA-AA-3986-01	10.6191	73	STAGE I	3		Colon Adenocarcinoma	19.0683	0:DiseaseFree	0.0551	0.3248	0.09	85	19.0683	0:LIVING	N0	T2	No		Male	2.83333
TCGA-F4-6805-01	10.6212	58	STAGE II	5	29	Colon Adenocarcinoma	34.4215	0:DiseaseFree	0.1049	0.3882	0.03	68	34.4215	0:LIVING	N0	T3	No	24	Female	2.26667	60	22
TCGA-F4-6806-01	10.6358	59	STAGE I	1	1	Colon Adenocarcinoma	11.0465	1:Recurred/Progressed	0.1242	0.3957	0.1	103	41.4242	0:LIVING	N0	T2	No	0	Female	3.43333	70	-4
TCGA-A6-6137-01	10.656	55	STAGE III	8	7	Colon Adenocarcinoma	27.0901	0:DiseaseFree	0.1679	0.3386	0.08	115	27.0901	0:LIVING	N1C	T3	No	16	Male	3.73333	93	6
TCGA-AA-3833-01	10.678	63	STAGE II	0		Colon Adenocarcinoma	15.945	0:DiseaseFree	0.0002	0.9553	27.18	578	15.945	0:LIVING	N0	T3	No		Female	19.1333
TCGA-CK-6747-01	10.6972	87	STAGE II	0	25	Colon Adenocarcinoma	82.947	0:DiseaseFree	0.0004	0.3727	0.64	171	82.947	0:LIVING	N0	T3	No	22	Female	5.8		26
TCGA-AA-A010-01	10.7109	46	STAGE II	0		Colon Adenocarcinoma	34.9804	0:DiseaseFree	0.0056	0.3765	4.19	7491	34.9804	0:LIVING	N0	T4	No		Female	250.7
TCGA-AA-3660-01	10.7124	51	STAGE II	15	27	Colon Adenocarcinoma	78.0813	0:DiseaseFree	0.3384	0.3366	0.3	130	78.0813	0:LIVING	N0	T3	No	16	Female	4.36667		36
TCGA-AA-3947-01	9.6628	60	STAGE II	0		Mucinous Adenocarcinoma of the Colon and Rectum	33.0079	0:DiseaseFree	0.0014	1.2515	40	2291	33.0079	0:LIVING	N0	T4	No		Female	76.8
TCGA-AA-3949-01	9.69319	87	STAGE III	3		Mucinous Adenocarcinoma of the Colon and Rectum	26.0052	0:DiseaseFree	0.0004	0.751	24.11	1164	26.0052	0:LIVING	N1	T3	No		Female	39
TCGA-AA-3994-01	9.96238	69	STAGE III	7		Mucinous Adenocarcinoma of the Colon and Rectum	27.0244	0:DiseaseFree	0.2117	0.2838	0.99	178	27.0244	0:LIVING	N1	T3	No		Male	5.9
TCGA-AD-5900-01	9.99462	67	STAGE I	6	25	Mucinous Adenocarcinoma of the Colon and Rectum	12.1642	0:DiseaseFree	0.1197	0.9101	36.46	1474	12.1642	0:LIVING	N0	T2	No	12	Male	49.2667		24
TCGA-AA-3555-01	9.99649	81	STAGE II	0		Mucinous Adenocarcinoma of the Colon and Rectum	2.99175	1:Recurred/Progressed	0.0004		0.05		29.9504	0:LIVING	N0	T3	No		Female
TCGA-CA-5796-01	10.2566	52	STAGE II	4	-3	Mucinous Adenocarcinoma of the Colon and Rectum	12.3944	0:DiseaseFree	0.1135	0.3604	0.15	60	12.3944	0:LIVING	N0	T3	No	-14	Female	2.03333		-18
TCGA-AA-3877-01	10.2845	83	STAGE I	2		Mucinous Adenocarcinoma of the Colon and Rectum	31.0024	0:DiseaseFree	0.0559	0.8655	32.33	1083	31.0024	0:LIVING	N0	T1	No		Female	36.1667
TCGA-CA-6717-01	10.317	57	STAGE II		27	Mucinous Adenocarcinoma of the Colon and Rectum	12.756	0:DiseaseFree	0	0.3653	0.01	9585	12.756	0:LIVING	N0	T3	No	18	Male	320.767	58	32
TCGA-AA-3950-01	10.365	79	STAGE II	5		Mucinous Adenocarcinoma of the Colon and Rectum	23.9997	0:DiseaseFree	0.1008	0.75	25.38	127	23.9997	0:LIVING	N0	T3	No		Female	4.23333
TCGA-F4-6856-01	10.3691	45	STAGE I	0	25	Mucinous Adenocarcinoma of the Colon and Rectum	35.3092	0:DiseaseFree	0.0146	0.8729	27.56	963	35.3092	0:LIVING	N0	T2	No	24	Male	32.4667	61	14
TCGA-A6-6781-01	10.4121	43	STAGE III	0	35	Mucinous Adenocarcinoma of the Colon and Rectum	19.6601	0:DiseaseFree		0.771	25.58	1915	19.6601	0:LIVING	N1B	T4	No	8	Male	64.2	87.5	28
TCGA-AA-3854-01	10.5487	71	STAGE I	2		Mucinous Adenocarcinoma of the Colon and Rectum	36.0325	0:DiseaseFree	0.1273	0.2733	0.89	139	36.0325	0:LIVING	N0	T2	No		Female	4.66667
TCGA-D5-6534-01	10.5972	62	STAGE II	13	-19	Mucinous Adenocarcinoma of the Colon and Rectum	43.2653	0:DiseaseFree	0.2042	0.3343	0.04	152	43.2653	0:LIVING	N0	T3	No	-14	Female	5.06667	94	-10
TCGA-A6-6780-01	10.6328	74	STAGE II	2	35	Mucinous Adenocarcinoma of the Colon and Rectum	20.1203	0:DiseaseFree		1.1071	37.25	1179	20.1203	0:LIVING	N0	T3	No	22	Male	39.4333	64.1	36
TCGA-QG-A5YW-01	10.687	55	STAGE III	21	27	Mucinous Adenocarcinoma of the Colon and Rectum	29.4572	0:DiseaseFree	0.4458	0.2723	0.47	148	29.4572	0:LIVING	N2B	T3	No	16	Female	4.93333	84.37	40
TCGA-AG-3892-01	9.72239	57	STAGE I	0		Rectal Adenocarcinoma	13.019	0:DiseaseFree	0.0003	0.5876	0.08	2489	13.019	0:LIVING	N0	T1	No		Female	83.3667
TCGA-AG-3591-01	10.1189	66	STAGE II	22	17	Rectal Adenocarcinoma	34.027	0:DiseaseFree	0.4369	0.3455	0.09	72	34.027	0:LIVING	N0	T3	Yes	10	Female	2.4		28
TCGA-F5-6812-01	10.1943	67	STAGE II	11	-3	Rectal Adenocarcinoma	36.4928	0:DiseaseFree	0.3174	0.3556	0.01	88	36.4928	0:LIVING	N0	T3	No	-6	Male	2.9	90	-8
TCGA-AG-A002-01	10.2215	35	STAGE I	0		Rectal Adenocarcinoma	20.9751	0:DiseaseFree	0.0005	0.3178	0.46	11411	20.9751	0:LIVING	N0	T2	No		Male	382.633
TCGA-DC-4745-01	10.2478	49	STAGE III	16	29	Rectal Adenocarcinoma	21.008	0:DiseaseFree	0.404	0.3391	0.66	66	21.008	0:LIVING	N1A	T3	No	12	Female	2.23333	93.8	14
TCGA-AG-3600-01	10.2749	62	STAGE III	18		Rectal Adenocarcinoma	6.04925	0:DiseaseFree	0.6084		0.1		6.04925	0:LIVING	N2	T3	Yes		Male
TCGA-AG-3728-01	10.2776	73	STAGE III	20		Rectal Adenocarcinoma	29.9832	0:DiseaseFree	0.4891	0.3413	0.43		29.9832	0:LIVING	N1	T3	No		Male
TCGA-F5-6864-01	10.2847	74	STAGE III	10	-1	Rectal Adenocarcinoma	12.4601	0:DiseaseFree	0.2658	0.3486	0.19	136	12.4601	0:LIVING	N2A	T3	No	2	Female	4.53333	78	6
TCGA-F5-6811-01	10.3792	72	STAGE II	18	-3	Rectal Adenocarcinoma	32.1859	0:DiseaseFree	0.3801	0.3549	0.35	84	32.1859	0:LIVING	N0	T3	No	12	Female	2.83333	88	-4
TCGA-F5-6465-01	10.445	64	STAGE II	14	-3	Rectal Adenocarcinoma	49.5118	0:DiseaseFree	0.3351	0.3415	0	98	49.5118	0:LIVING	N0	T3	No	14	Female	3.3	62	0
TCGA-AH-6644-01	10.4782	73		31	9	Rectal Adenocarcinoma	27.5504	0:DiseaseFree	0.3061	0.3448	0.17	103	27.5504	0:LIVING	NX	T3	No	14	Male	3.5		6
TCGA-AG-3893-01	10.5333	74	STAGE III	10		Rectal Adenocarcinoma	35.0133	0:DiseaseFree	0.2903	0.2849	0.56	116	35.0133	0:LIVING	N1	T3	No		Male	3.9
TCGA-AF-2691-01	10.5339	48	STAGE I	11		Rectal Adenocarcinoma	43.0351	0:DiseaseFree	0.1282	0.3267	1.16	34	43.0351	0:LIVING	N0	T1	No		Female	2.23333	52.4
TCGA-AG-3885-01	10.5557	71	STAGE III	16		Rectal Adenocarcinoma	17.9505	0:DiseaseFree	0.3742	0.3285	0.66	89	17.9505	0:LIVING	N1	T3	Yes		Female	2.96667
TCGA-F5-6571-01	10.576	62	STAGE II	11	-23	Rectal Adenocarcinoma	4.01091	1:Recurred/Progressed	0.2455	0.3388	0.35	83	42.3447	0:LIVING	N0	T3	No	-12	Female	2.76667	80	-26
TCGA-DT-5265-01	10.5932	51	STAGE II	7	35	Rectal Adenocarcinoma	12.6245	0:DiseaseFree	0.2911	0.3389	0.13	81	12.6245	0:LIVING	N0	T3	Yes	12	Male	2.76667		26
TCGA-CL-5917-01	10.6137	71	STAGE III	31	15	Rectal Adenocarcinoma	78.1142	0:DiseaseFree	0.3502	0.359	1.58	70	78.1142	0:LIVING	N2	T3	No	20	Female	2.33333		16
TCGA-AH-6903-01	10.6445	46	STAGE III	2	17	Rectal Adenocarcinoma	19.4628	0:DiseaseFree	0.0329	0.3374	0.01	68	19.4628	0:LIVING	N1B	T3	No	18	Male	2.3	74.8	16
TCGA-AG-3732-01	10.7134	78	STAGE I	13	-13	Rectal Adenocarcinoma	32.975	0:DiseaseFree	0.3005	0.3066	0.34	78	32.975	0:LIVING	N0	T2	No	8	Female	2.6		-24
TCGA-AF-2687-01	10.7135	57	STAGE III	24	25	Rectal Adenocarcinoma	41.6543	1:Recurred/Progressed	0.2505	0.3529	0.08	98	46.9145	0:LIVING	N2	T3	Yes	26	Male	3.26667	68.2	48
TCGA-CK-5912-01	9.55267	81	STAGE I	22	-3	Colon Adenocarcinoma	49.0844	0:DiseaseFree	0.4202	0.3783	1.79	62	49.0844	1:DECEASED	N0	T2	No	14	Male	2.06667		-26
TCGA-A6-2676-01	10.0305	75	STAGE II	1		Colon Adenocarcinoma	42.9036	0:DiseaseFree	0.0434		17.34		42.9036	1:DECEASED	N0	T4	No		Female		45.9
TCGA-AA-3552-01	10.2734	85	STAGE III	25		Colon Adenocarcinoma	4.01091	1:Recurred/Progressed	0.4467		0.04		13.019	1:DECEASED	N2	T3	No		Male
TCGA-CA-6718-01	10.3059	46	STAGE II	2	19	Colon Adenocarcinoma	6.80541	1:Recurred/Progressed	0.1047	0.3722	0	3205	10.0602	1:DECEASED	N0	T3	No	18	Male	107.067	63	22
TCGA-AD-6901-01	10.4598	78		25	3	Colon Adenocarcinoma	15.3861	1:Recurred/Progressed	0.2971	0.3533	0.18	223	22.4217	1:DECEASED	N0	T3	No	-14	Male	7.46667	69	6
TCGA-AD-6899-01	10.5783	84	STAGE III	20	29	Mucinous Adenocarcinoma of the Colon and Rectum	5.78624	0:DiseaseFree	0.2038	0.355	0.07	136	5.78624	1:DECEASED	N2B	T4	No	20	Male	4.56667	62	26
TCGA-AA-A024-01	10.6507	81	STAGE II	0		Mucinous Adenocarcinoma of the Colon and Rectum	39.0571	0:DiseaseFree	0.0006	0.2567	0.75	79	39.0571	1:DECEASED	N0	T3	No		Male	2.66667
TCGA-AH-6643-01	10.4871	50	STAGE III	19	19	Rectal Adenocarcinoma	33.7311	1:Recurred/Progressed	0.4515	0.3494	0.57	99	43.1995	1:DECEASED	N2B	T3	No	8	Male	3.33333	84.4	26
TCGA-AH-6547-01	10.6433	79		2	-23	Rectal Adenocarcinoma	2.4986	0:DiseaseFree	0	0.3524	0	12	2.4986	1:DECEASED	N0	T3	No	-16	Female	0.4		-34
						Colon Adenocarcinoma	71							0:LIVING	101
						Mucinous Adenocarcinoma of the Colon and Rectum	17							1:DECEASED	9
						Rectal Adenocarcinoma	22

## Sheet: high PVR
PVR	mR Expression	Diagnosis Age	Neoplasm Disease Stage American Joint Committee on Cancer Code	Aneuploidy Score	Buffa Hypoxia Score	Cancer Type Detailed	Disease Free (Months)	Disease Free Status	Fraction Genome Altered	MSI MANTIS Score	MSIsensor Score	Mutation Count	Overall Survival (Months)	Overall Survival Status	Neoplasm Disease Lymph Node Stage American Joint Committee on Cancer Code	American Joint Committee on Cancer Tumor Stage Code	Radiation Therapy	Ragnum Hypoxia Score	Sex	TMB (nonsynonymous)	Patient Weight	Winter Hypoxia Score
TCGA-A6-6782-01	10.7301	82	STAGE II	11	15	Colon Adenocarcinoma	20.2847	0:DiseaseFree	0.2152	0.3922	0	126	20.2847	0:LIVING	N0	T4	No	12	Male	4.13333	63.2	-2
TCGA-AA-3663-01	10.7364	42	STAGE II	4	33	Colon Adenocarcinoma	6.96979	0:DiseaseFree	0.0983	1.2565	41.51	1934	6.96979	0:LIVING	N0	T3	No	18	Male	64.8667		28
TCGA-AA-A02Y-01	10.7406	73	STAGE I	8	21	Colon Adenocarcinoma	39.9776	0:DiseaseFree	0.1905	0.3389	0.38	110	39.9776	0:LIVING	N0	T2	No	16	Male	3.63333		26
TCGA-AA-3968-01	10.754	55	STAGE I	16		Colon Adenocarcinoma	21.9943	0:DiseaseFree	0.5075	0.331	0.22	134	21.9943	0:LIVING	N0	T2	No		Female	4.53333
TCGA-AA-3560-01	10.7724	72	STAGE III	12		Colon Adenocarcinoma	19.9888	0:DiseaseFree	0.4374	0.3648	0.03	19	19.9888	0:LIVING	N2	T3	No		Female	0.633333
TCGA-AA-3549-01	10.7966	69	STAGE I	8		Colon Adenocarcinoma	21.008	0:DiseaseFree	0.2247	0.2966	0	18	21.008	0:LIVING	N0	T2	Yes		Male	0.6
TCGA-AA-3502-01	10.8053	73	STAGE I	5	13	Colon Adenocarcinoma	35.0133	0:DiseaseFree	0.1218	0.3387	0.19	168	35.0133	0:LIVING	N0	T2	No	12	Male	5.66667		2
TCGA-AA-3864-01	10.8061	71	STAGE II	0		Colon Adenocarcinoma	52.9967	0:DiseaseFree	0.0008	0.8915	23.86	2440	52.9967	0:LIVING	N0	T3	No		Male	81.7667
TCGA-CM-4752-01	10.8209	58	STAGE II	28		Colon Adenocarcinoma	13.019	0:DiseaseFree	0.4029	0.3498	0.02	121	13.019	0:LIVING	N0	T3	No		Male	4.03333	71.2
TCGA-CM-4750-01	10.8269	34	STAGE III	22		Colon Adenocarcinoma	8.02183	0:DiseaseFree	0.2858	0.3583	0.18	83	8.02183	0:LIVING	N1B	T1	No		Female	2.76667	84.5
TCGA-CK-4948-01	10.8407	45	STAGE III	20	27	Colon Adenocarcinoma	148.009	0:DiseaseFree	0.1586	0.3486	0.22	98	148.009	0:LIVING	N1	T3	No	24	Female	3.3		46
TCGA-NH-A5IV-01	10.8467	90	STAGE II	0	-3	Colon Adenocarcinoma	19.3313	0:DiseaseFree	0.0008	1.2012	41.02	2380	19.3313	0:LIVING	N0	T3	No	10	Female	79.8333	49.5	6
TCGA-AA-3976-01	10.861	70	STAGE III	22		Colon Adenocarcinoma	26.0052	0:DiseaseFree	0.4991	0.3308	0.3	84	26.0052	0:LIVING	N1	T2	No		Male	2.8
TCGA-AA-A01K-01	10.8888	74	STAGE III	12		Colon Adenocarcinoma	31.0024	0:DiseaseFree	0.3157	0.2795	1.3		31.0024	0:LIVING	N2	T3	No		Female
TCGA-AD-6895-01	10.9093	84	STAGE III	0	21	Colon Adenocarcinoma	25.0847	0:DiseaseFree	0.0019	0.8416	23.11	1538	25.0847	0:LIVING	N1A	T3	No	18	Male	51.5667	68	36
TCGA-AA-3538-01	10.9185	54	STAGE I	10		Colon Adenocarcinoma	26.0052	0:DiseaseFree	0.338	0.3368	0	15	26.0052	0:LIVING	N0	T2	No		Female	0.5
TCGA-CA-5256-01	10.9506	54	STAGE II	22	27	Colon Adenocarcinoma	12.4601	0:DiseaseFree	0.4695	0.3522	0.07	72	12.4601	0:LIVING	N0	T3	No	16	Female	2.43333	52	20
TCGA-AA-A01I-01	10.9695	76	STAGE I	9		Colon Adenocarcinoma	31.0024	0:DiseaseFree	0.2417	0.2695	0.87	103	31.0024	0:LIVING	N0	T2	No		Male	3.43333
TCGA-AA-A00E-01	10.9695	65	STAGE II	0		Colon Adenocarcinoma	30.0161	0:DiseaseFree	0.0216		14.23		30.0161	0:LIVING	N0	T3	No		Male
TCGA-QL-A97D-01	10.9709	84	STAGE I	21	15	Colon Adenocarcinoma	21.8956	0:DiseaseFree	0.2828	0.3204	0.56	211	21.8956	0:LIVING	N0	T2	No	12	Female	7.1		20
TCGA-F4-6808-01	10.9826	54	STAGE I	14	25	Colon Adenocarcinoma	33.6654	0:DiseaseFree	0.2891	0.3566	0.12	121	33.6654	0:LIVING	N0	T1	No	6	Female	4.1	70	22
TCGA-D5-5540-01	10.9903	73	STAGE II	12	25	Colon Adenocarcinoma	56.0871	0:DiseaseFree	0.2999	0.3281	0.88	110	56.0871	0:LIVING	N0	T3	No	20	Male	3.7	83	26
TCGA-AY-A54L-01	10.9965	74	STAGE I	27	29	Colon Adenocarcinoma	13.019	1:Recurred/Progressed	0.1997	0.2932	0.39	139	17.2601	0:LIVING	N0	T2	No	18	Female	4.73333	68	34
TCGA-AA-A029-01	11.0005	67	STAGE II	13		Colon Adenocarcinoma	51.9775	0:DiseaseFree	0.2676	0.2837	2.01		51.9775	0:LIVING	N0	T3	No		Male
TCGA-A6-2675-01	11.0024	78	STAGE II	21	3	Colon Adenocarcinoma	43.4297	0:DiseaseFree	0.2208	0.363	0.05	88	43.4297	0:LIVING	N0	T3	No	-8	Male	5.83333	71.3	6
TCGA-D5-5541-01	11.0105	63	STAGE III	12	23	Colon Adenocarcinoma	55.9227	0:DiseaseFree	0.3206	0.328	0.51	59	55.9227	0:LIVING	N1A	T3	No	20	Male	2	81	16
TCGA-AA-3530-01	11.0193	80	STAGE I	6		Colon Adenocarcinoma	19.0683	0:DiseaseFree	0.1065	0.3164	0.4	86	19.0683	0:LIVING	N0	T2	No		Male	2.86667
TCGA-AA-3667-01	11.0219	36	STAGE I	12		Colon Adenocarcinoma	14.0053	0:DiseaseFree	0.2932	0.2649	0.71	71	14.0053	0:LIVING	N0	T2	No		Female	2.36667
TCGA-T9-A92H-01	11.0265	82	STAGE II	11	41	Colon Adenocarcinoma	2.66298	1:Recurred/Progressed	0.1742	0.317	0.4	159	11.9012	0:LIVING	N0	T3	No	26	Male	5.33333	63.9	18
TCGA-AA-3534-01	11.0391	78	STAGE II	16		Colon Adenocarcinoma	28.9969	0:DiseaseFree	0.7359	0.3252	0.16	20	28.9969	0:LIVING	N0	T3	No		Female	0.666667
TCGA-AA-3519-01	11.0401	63	STAGE III	16		Colon Adenocarcinoma	9.07387	0:DiseaseFree	0.3694	0.3647	0.69	21	9.07387	0:LIVING	N1	T3	No		Male	1.33333
TCGA-CA-5797-01	11.0441	56	STAGE II	17	23	Colon Adenocarcinoma	12.5916	0:DiseaseFree	0.415	0.3554	0.61	59	12.5916	0:LIVING	N0	T3	No	14	Male	2		30
TCGA-AD-6965-01	11.049	62	STAGE III	18	35	Colon Adenocarcinoma	21.3039	1:Recurred/Progressed	0.3464	0.3643	0.33	109	26.4655	0:LIVING	N2B	T4	No	22	Male	3.63333	95	36
TCGA-AA-3819-01	11.0532	41	STAGE II	6		Colon Adenocarcinoma	25.0189	0:DiseaseFree	0.1242	0.261	0.25	177	25.0189	0:LIVING	N0	T3	No		Female	6.03333
TCGA-A6-5657-01	11.0543	65	STAGE III	8	27	Colon Adenocarcinoma	31.6271	0:DiseaseFree	0.0871	0.3201	0.13	101	31.6271	0:LIVING	N1	T3	No	16	Male	6.63333	99.6	22
TCGA-AA-3975-01	11.0552	80	STAGE I	11		Colon Adenocarcinoma	34.0599	0:DiseaseFree	0.2591	0.3404	0.21	145	34.0599	0:LIVING	N0	T2	No		Male	4.9
TCGA-AD-6963-01	11.0639	58		19	27	Colon Adenocarcinoma	27.4189	0:DiseaseFree	0.1973	0.3442	0.02	75	27.4189	0:LIVING	N0	T3	No	16	Male	2.43333	107	24
TCGA-A6-5656-01	11.0685	74	STAGE I	10	9	Colon Adenocarcinoma	32.9092	0:DiseaseFree		0.3197	15.42	107	32.9092	0:LIVING	N0	T2	No	10	Male	3.6	76.6	-2
TCGA-AY-6197-01	11.0834	60	STAGE II	3	31	Colon Adenocarcinoma	21.4354	0:DiseaseFree	0.0897	0.965	31.61	1057	21.4354	0:LIVING	N0	T3	No	24	Male	35.2667	158	40
TCGA-G4-6627-01	11.0846	84	STAGE II	7	25	Colon Adenocarcinoma	32.975	1:Recurred/Progressed	0.0213	0.3582	0.02	98	74.7937	0:LIVING	N0	T3	No	12	Male	3.23333	80	24
TCGA-AA-3812-01	11.0877	82	STAGE II	13		Colon Adenocarcinoma	25.0518	1:Recurred/Progressed	0.0678	0.2659	0.18	107	35.0462	0:LIVING	N0	T3	No		Female	3.6
TCGA-AA-A017-01	11.0886	57	STAGE II	9		Colon Adenocarcinoma	15.0245	0:DiseaseFree	0.231	0.28	1.19	54	15.0245	0:LIVING	N0	T3	No		Female	1.83333
TCGA-AA-A03J-01	11.0974	65	STAGE I	21		Colon Adenocarcinoma	40.9639	0:DiseaseFree	0.4677	0.3238	0.22	81	40.9639	0:LIVING	N0	T2	No		Female	2.66667
TCGA-G4-6309-01	11.1028	40	STAGE III	0	33	Colon Adenocarcinoma	71.5389	1:Recurred/Progressed	0.0008	0.9341	26.62	811	85.4785	0:LIVING	N1	T3	No	20	Female	27.2	65.4	36
TCGA-AA-3678-01	11.1285	60	STAGE III	9		Colon Adenocarcinoma	47.0132	0:DiseaseFree	0.2924	0.2741	0.65	66	47.0132	0:LIVING	N1	T2	No		Female	2.2
TCGA-AA-A00U-01	11.1357	50	STAGE III	7		Colon Adenocarcinoma	17.0299	0:DiseaseFree	0.1412		0.03		17.0299	0:LIVING	N1	T3	No		Male
TCGA-AA-A00Q-01	11.1489	66	STAGE III	22		Colon Adenocarcinoma	42.016	0:DiseaseFree	0.2482		0		42.016	0:LIVING	N1	T4	No		Female
TCGA-NH-A50T-01	11.152	68	STAGE II	19	33	Colon Adenocarcinoma	18.1806	0:DiseaseFree	0.4128	0.2912	0.31	119	18.1806	0:LIVING	N0	T3	No	18	Female	4.03333	73.5	34
TCGA-A6-6140-01	11.1716	62	STAGE II	14	25	Colon Adenocarcinoma	24.1312	0:DiseaseFree	0.2804	0.3659			24.1312	0:LIVING	N0	T3	No	22	Male		78.9	4
TCGA-CA-5255-01	11.1765	45	STAGE II	18	33	Colon Adenocarcinoma	12.3615	0:DiseaseFree	0.1646	0.3805	0.07	52	12.3615	0:LIVING	N0	T3	Yes	20	Male	1.73333	56	22
TCGA-A6-2681-01	11.1921	73	STAGE II	13		Colon Adenocarcinoma	37.8078	1:Recurred/Progressed	0.3353	0.3456	0.13	130	45.5995	0:LIVING	N0	T3	No		Female	8.66667	79.6
TCGA-AA-3511-01	11.1939	64	STAGE II	19	15	Colon Adenocarcinoma	1.93971	1:Recurred/Progressed	0.3049	0.391	0.06	122	6.96979	0:LIVING	N0	T4	No	10	Male	4.03333		2
TCGA-A6-A5ZU-01	11.1956	59	STAGE III		3	Colon Adenocarcinoma	9.63277	0:DiseaseFree	0.4935		2.59		9.63277	0:LIVING	N1	T3	No	-6	Male		99.1	10
TCGA-F4-6855-01	11.2022	70	STAGE II	15	-5	Colon Adenocarcinoma	47.4077	0:DiseaseFree	0.3419	0.3419	0.03	99	47.4077	0:LIVING	N0	T3	No	4	Female	3.3	80	2
TCGA-CA-6716-01	11.2132	65	STAGE II	21	5	Colon Adenocarcinoma	12.1971	0:DiseaseFree	0.2082	0.3773	0.56	135	12.1971	0:LIVING	N0	T3	No	2	Male	4.56667	58	-8
TCGA-AD-6548-01	11.2315	81	STAGE I	4	35	Colon Adenocarcinoma	21.3696	0:DiseaseFree	0.0752	0.4334	0.02	119	21.3696	0:LIVING	N0	T2	No	26	Female	4.03333	78.6	42
TCGA-AA-A00Z-01	11.2651	70	STAGE II	10		Colon Adenocarcinoma	21.9943	0:DiseaseFree	0.1737	0.3206	0	14	21.9943	0:LIVING	N0	T3	No		Male	0.466667
TCGA-A6-6654-01	11.2876	65	STAGE III	26	11	Colon Adenocarcinoma	23.8682	0:DiseaseFree	0.1377	0.3351	0.07	169	23.8682	0:LIVING	N1	T3	No	20	Female	5.66667	97.4	12
TCGA-AA-3517-01	11.3037	60	STAGE II	21		Colon Adenocarcinoma	26.9915	1:Recurred/Progressed	0.371	0.3204	0.26	11	38.9913	0:LIVING	N0	T3	No		Male	0.733333
TCGA-QG-A5YV-01	11.3189	64	STAGE III	18	29	Colon Adenocarcinoma	42.7721	0:DiseaseFree	0.4264	0.2586	0	162	42.7721	0:LIVING	N1A	T4	No	16	Female	5.46667	109.226	30
TCGA-AA-A004-01	11.3465	76	STAGE II	10		Colon Adenocarcinoma	13.9396	0:DiseaseFree	0.3077	0.2846	0.84	67	13.9396	0:LIVING	N0	T3	No		Male	2.2
TCGA-D5-6533-01	11.3537	68	STAGE III	21	7	Colon Adenocarcinoma	25.4792	0:DiseaseFree	0.5398	0.3337	0.52	142	25.4792	0:LIVING	N0	T4	No	18	Female	4.86667	51	-10
TCGA-A6-5666-01	11.3654	78	STAGE II	11	29	Colon Adenocarcinoma	16.7341	1:Recurred/Progressed	0.2756	0.3139	1	91	32.712	0:LIVING	N0	T4	No	22	Male	5.93333	95.4	18
TCGA-AD-6890-01	11.3944	65		9	35	Colon Adenocarcinoma	24.5258	0:DiseaseFree	0.1853	0.3483	0.03	100	24.5258	0:LIVING	N0	T1	No	18	Male	3.33333		36
TCGA-3L-AA1B-01	11.4316	61	STAGE I	19	5	Colon Adenocarcinoma	15.6163	0:DiseaseFree	0.1127	0.3057	0.05	120	15.6163	0:LIVING	N0	T2	No	4	Female	4.03333	63.3	-12
TCGA-A6-2680-01	11.4467	72	STAGE II	18		Colon Adenocarcinoma	35.1119	0:DiseaseFree	0.3938	0.3468			35.1119	0:LIVING	N0	T3	No		Female		52.6
TCGA-A6-5667-01	11.449	40	STAGE III	22	19	Colon Adenocarcinoma	29.1613	0:DiseaseFree	0.5465	0.3604	1.11	58	29.1613	0:LIVING	N1A	T3	No	14	Female	3.76667	76	18
TCGA-AA-3841-01	11.4558	66	STAGE II	18		Colon Adenocarcinoma	36.953	0:DiseaseFree	0.4617	0.2896	0.79	67	36.953	0:LIVING	N0	T3	No		Male	2.23333
TCGA-AA-A00L-01	11.4954	66	STAGE II	9		Colon Adenocarcinoma	38.0379	0:DiseaseFree	0.1802		0		38.0379	0:LIVING	N0	T3	No		Male
TCGA-A6-5659-01	11.5411	82	STAGE I	12	25	Colon Adenocarcinoma	30.4435	0:DiseaseFree		0.4614	1	201	30.4435	0:LIVING	N0	T2	No	22	Male	13.5	117.1	22
TCGA-AA-3531-01	11.6371	75	STAGE II	6		Colon Adenocarcinoma	34.027	0:DiseaseFree	0.2786	0.3268	0.86	18	34.027	0:LIVING	N0	T3	No		Female	1.16667
TCGA-AD-A5EK-01	11.6937	51	STAGE I	25	7	Colon Adenocarcinoma	16.4382	0:DiseaseFree	0.9127	0.2808	0.32	72	16.4382	0:LIVING	N0	T2	No	6	Male	2.43333	100	10
TCGA-CA-6715-01	11.7027	63	STAGE III	11	29	Colon Adenocarcinoma	12.5916	0:DiseaseFree	0.2808	0.3669	0.11	96	12.5916	0:LIVING	N1	T3	No	22	Male	3.23333	57	22
TCGA-F4-6854-01	11.7126	77	STAGE II	10	23	Colon Adenocarcinoma	0.526022	0:DiseaseFree	0.2267	0.3387	0.1	110	0.526022	0:LIVING	N0	T3	No	12	Female	3.8	66	12
TCGA-SS-A7HO-01	11.7338	44	STAGE II	18	7	Colon Adenocarcinoma	16.6354	1:Recurred/Progressed	0.3774	0.3318	1.19	145	60.1309	0:LIVING	N0	T4	No	14	Female	4.83333	97.5	4
TCGA-AY-A69D-01	12.1134	55	STAGE II	23	15	Colon Adenocarcinoma	17.8519	0:DiseaseFree	0.508	0.3161	0.21	185	17.8519	0:LIVING	N0	T3	No	16	Female	6.23333	103	14
TCGA-WS-AB45-01	10.8157	52	STAGE II	7	-3	Mucinous Adenocarcinoma of the Colon and Rectum	70.0266	0:DiseaseFree	0.0053	0.6782	24.48	2512	70.0266	0:LIVING	N0	T3	No	10	Female	84.3333	34	-12
TCGA-4T-AA8H-01	10.8916	42	STAGE II	18	15	Mucinous Adenocarcinoma of the Colon and Rectum	12.6574	0:DiseaseFree	0.2816	0.3144	0.17	120	12.6574	0:LIVING	N0	T3	No	14	Female	4	107.956	-4
TCGA-AA-3837-01	11.0941	67	STAGE II	16		Mucinous Adenocarcinoma of the Colon and Rectum	38.9913	0:DiseaseFree	0.2128	0.2784	0.82	118	38.9913	0:LIVING	N0	T3	No		Male	3.93333
TCGA-CM-4748-01	11.1414	53	STAGE III	0		Mucinous Adenocarcinoma of the Colon and Rectum	26.0381	0:DiseaseFree	0.0119	0.365	0.04	66	26.0381	0:LIVING	N1A	T4A	No		Male	2.23333	89.8
TCGA-CK-4950-01	11.1678	68	STAGE III	8	29	Mucinous Adenocarcinoma of the Colon and Rectum	85.4456	0:DiseaseFree	0.2115	0.3697	0.31	154	85.4456	0:LIVING	N1	T3	No	14	Female	5.1		22
TCGA-F4-6463-01	11.5135	51	STAGE II	4	13	Mucinous Adenocarcinoma of the Colon and Rectum	35.7366	0:DiseaseFree	0.1206	0.3302	0.14	69	35.7366	0:LIVING	N0	T3	No	20	Male	2.33333	62	28
TCGA-AA-A01G-01	11.7805	63	STAGE II	12		Mucinous Adenocarcinoma of the Colon and Rectum	11.9999	0:DiseaseFree	0.1787		0		11.9999	0:LIVING	N0	T3	No		Male
TCGA-AG-4022-01	10.7364	59	STAGE II	31	7	Rectal Adenocarcinoma	46.0269	0:DiseaseFree	0.1848	0.3436	0.25	84	46.0269	0:LIVING	N0	T3	Yes	0	Female	2.8		-6
TCGA-AG-3593-01	10.7479	72	STAGE II	25		Rectal Adenocarcinoma	34.027	0:DiseaseFree	0.4804		0		34.027	0:LIVING	N0	T3	Yes		Female
TCGA-DC-4749-01	10.7532	57	STAGE I	20	27	Rectal Adenocarcinoma	25.0518	0:DiseaseFree	0.4852	0.3406	0.31	67	25.0518	0:LIVING	N0	T2	No	22	Male	2.3	87.1	26
TCGA-AF-3911-01	10.7634	48	STAGE III	20	31	Rectal Adenocarcinoma	22.8491	1:Recurred/Progressed	0.47	0.3559	0.15	82	37.742	0:LIVING	N2	T3	Yes	20	Male	2.73333	94.5	28
TCGA-F5-6814-01	10.8212	57	STAGE II	0	37	Rectal Adenocarcinoma	37.1831	0:DiseaseFree	0.0284	0.3409	0.34	9459	37.1831	0:LIVING	N0	T3	No	20	Male	316.767	61	38
TCGA-AG-3894-01	10.8407	65	STAGE II	3		Rectal Adenocarcinoma	14.0053	0:DiseaseFree	0.0548	0.2675	0.09	89	14.0053	0:LIVING	N0	T3	Yes		Male	3.06667
TCGA-AG-A00C-01	10.841	49	STAGE III	7		Rectal Adenocarcinoma	6.01637	0:DiseaseFree	0.12	0.5582	0.91	127	6.01637	0:LIVING	N1	T3	Yes		Female	4.3
TCGA-AG-4008-01	10.8473	63	STAGE II	14		Rectal Adenocarcinoma	17.0299	0:DiseaseFree	0.2393	0.2652	0.37	85	17.0299	0:LIVING	N0	T3	No		Male	2.8
TCGA-CL-5918-01	10.8878	90	STAGE II	12	19	Rectal Adenocarcinoma	7.16704	0:DiseaseFree	0.2572	0.3446	0.61	117	7.16704	0:LIVING	N0	T3	No	10	Female	3.9		0
TCGA-AG-A008-01	10.9181	50	STAGE I	17		Rectal Adenocarcinoma	13.9396	0:DiseaseFree	0.726	0.6176	27.36	66	13.9396	0:LIVING	N0	T2	No		Female	2.2
TCGA-AG-3909-01	10.9233	69	STAGE III	20		Rectal Adenocarcinoma	19.9888	0:DiseaseFree	0.3082	0.2612	0.72	71	19.9888	0:LIVING	N1	T3	No		Female	2.4
TCGA-AF-6655-01	10.9306	66	STAGE III	19	21	Rectal Adenocarcinoma	20.0217	0:DiseaseFree	0.3195	0.3465	0.16	64	20.0217	0:LIVING	N1	T2	No	12	Male	2.16667	53.2	22
TCGA-AG-A00Y-01	10.974	68	STAGE II	8		Rectal Adenocarcinoma	4.04379	1:Recurred/Progressed	0.2973	0.2637	0.85	324	23.0134	0:LIVING	N0	T3	No		Male	10.9667
TCGA-AH-6897-01	11.073	48	STAGE I	13	35	Rectal Adenocarcinoma	26.4326	0:DiseaseFree	0.3045	0.344	0.22	97	26.4326	0:LIVING	N0	T2	No	26	Male	3.33333	86.4	40
TCGA-AF-A56L-01	11.2798	48	STAGE III	20	19	Rectal Adenocarcinoma	65.9828	0:DiseaseFree	0.1725	0.3287	0.22	116	65.9828	0:LIVING	N2	T3	No	14	Female	3.86667	74.3	14
TCGA-F5-6861-01	11.3026	60	STAGE II	4	23	Rectal Adenocarcinoma	38.1366	0:DiseaseFree	0.0696	0.3338	0	95	38.1366	0:LIVING	N0	T3	No	16	Female	3.2	64	26
TCGA-AF-A56K-01	11.5551	56	STAGE II	14	7	Rectal Adenocarcinoma	40.0105	1:Recurred/Progressed	0.2761	0.3197	0.29	88	86.6292	0:LIVING	N0	T3	No	8	Male	2.93333	145.5	12
TCGA-AG-3609-01	11.5565	65	STAGE III	24		Rectal Adenocarcinoma	19.9888	0:DiseaseFree	0.7741		0.03		19.9888	0:LIVING	N2	T3	No		Female
TCGA-AF-A56N-01	11.6365	47	STAGE II	6	17	Rectal Adenocarcinoma	11.8355	0:DiseaseFree	0.1391	0.3275	0.54	131	11.8355	0:LIVING	N0	T3	Yes	20	Female	4.3	78.1	16
TCGA-CL-4957-01	11.6563	79		13	23	Rectal Adenocarcinoma	13.9725	0:DiseaseFree	0.3134	0.3362	0.05	78	13.9725	0:LIVING	N1	T3	No	16	Female	2.63333		20
TCGA-F4-6460-01	10.7235	51	STAGE III	20	13	Colon Adenocarcinoma	10.2903	1:Recurred/Progressed	0.5944	0.3437	0.24	127	31.9558	1:DECEASED	N1	T3	No	12	Female	4.3	73	4
TCGA-AZ-6599-01	10.7631	72	STAGE I	0	-5	Colon Adenocarcinoma	6.77253	0:DiseaseFree	0.006	0.3766	0.14	226	6.77253	1:DECEASED	N0	T2	No	6	Male	7.73333		-10
TCGA-D5-5537-01	10.8176	83	STAGE II	19	13	Colon Adenocarcinoma	23.7367	1:Recurred/Progressed	0.4083	0.3494	0.42	94	45.4022	1:DECEASED	N2	T3	No	14	Male	3.16667	75	6
TCGA-AZ-6598-01	10.9378	77	STAGE II	11	33	Colon Adenocarcinoma	49.4132	0:DiseaseFree	0.2696	1.3777	43.27	2308	49.4132	1:DECEASED	N0	T3	No	12	Female	77.8333		22
TCGA-AD-6888-01	11.0123	73	STAGE III	30	29	Colon Adenocarcinoma	11.2766	1:Recurred/Progressed	0.1853	0.3466	0.13	104	15.5176	1:DECEASED	N1B	T3	No	14	Male	3.5	96	24
TCGA-AD-6889-01	11.0194	76	STAGE II	0	41	Colon Adenocarcinoma	49.8406	1:Recurred/Progressed	0.0008	1.3414	40.44	1704	83.2429	1:DECEASED	N0	T3	No	20	Male	57.4		48
TCGA-A6-2686-01	11.0395	81	STAGE II	19	39	Colon Adenocarcinoma	37.0188	0:DiseaseFree	0.3306	1.2375	41.35	2138	37.0188	1:DECEASED	N0	T3	No	18	Female	135.767	61.4	42
TCGA-AZ-6603-01	11.1158	77		27	9	Colon Adenocarcinoma	29.5558	0:DiseaseFree	0.4096	0.3686	0.35	77	29.5558	1:DECEASED	N1	T2	No	12	Female	2.56667		-4
TCGA-A6-A56B-01	11.1715	57	STAGE III	11	13	Colon Adenocarcinoma	55.1665	1:Recurred/Progressed	0.4576	0.3073	0.22	84	56.2514	1:DECEASED	N1	T3	No	6	Male	2.8	77.2	16
						Colon Adenocarcinoma	85							0:LIVING	103
						Mucinous Adenocarcinoma of the Colon and Rectum	7							1:DECEASED	9
						Rectal Adenocarcinoma	20
