# Supplementary material for: Poliovirus receptor (PVR) expression as a predictor of relapse in colorectal cancer: bioinformatics and virtual screening
Source: Exp Biol Med (Maywood). 2026 Feb 13;251:10745. doi: 10.3389/ebm.2026.10745 (PMC12945842; doi:10.3389/ebm.2026.10745)
Supplement: Supplementary file 8 [file Table4.xlsx]

## Sheet: Supplementary Table S3 . Methyl
Gene / Probe	(A) disease free	(B) Relapse group	(A) disease free	(B) Relapse group	Log Ratio	p-Value	q-Value	Higher in
ZNF649	0.13	0.05	0.18	0.03	0.08	5.09e-08	0.00115	(A) disease free
GPR31	0.87	0.91	0.08	0.03	-0.04	6.19e-07	0.007	(B) Relapse group
KIF24	0.83	0.9	0.14	0.04	-0.06	1.33e-06	0.00794	(B) Relapse group
CD3E	0.91	0.94	0.04	0.02	-0.02	1.41e-06	0.00794	(B) Relapse group
ZNF649	0.11	0.04	0.16	0.04	0.07	2.14e-06	0.00969	(A) disease free
NETO2	0.08	0.02	0.17	0.01	0.06	2.94e-06	0.0111	(A) disease free
HOXB8	0.12	0.06	0.17	0.02	0.06	5.28e-06	0.017	(A) disease free
ATAD3C	0.73	0.82	0.14	0.08	-0.09	6.78e-06	0.0191	(B) Relapse group
C1orf88	0.09	0.05	0.12	0.02	0.04	2.38e-05	0.0577	(A) disease free
TAF7	0.08	0.04	0.13	0.02	0.04	2.55e-05	0.0577	(A) disease free
HLCS	0.07	0.03	0.12	0.02	0.04	3.88e-05	0.079	(A) disease free
CCR7	0.57	0.67	0.18	0.11	-0.1	4.19e-05	0.079	(B) Relapse group
C10orf95	0.94	0.95	0.03	0.01	-0.01	5.59e-05	0.0971	(B) Relapse group
CCDC17	0.89	0.92	0.1	0.02	-0.03	9.05e-05	0.144	(B) Relapse group
CCNJ	0.07	0.04	0.08	0.02	0.03	9.59e-05	0.144	(A) disease free
MSX1	0.09	0.05	0.11	0.01	0.03	0.00011	0.155	(A) disease free
BRSK1	0.8	0.87	0.14	0.08	-0.07	0.000147	0.174	(B) Relapse group
MSX1	0.08	0.05	0.11	0.01	0.03	0.000151	0.174	(A) disease free
NA	0.92	0.94	0.06	0.02	-0.02	0.000156	0.174	(B) Relapse group
SLC26A11;SGSH	0.75	0.8	0.08	0.06	-0.05	0.000157	0.174	(B) Relapse group
TIGD2	0.81	0.86	0.13	0.05	-0.05	0.000162	0.174	(B) Relapse group
PRDM2	0.87	0.91	0.09	0.04	-0.04	0.000179	0.183	(B) Relapse group
FAM24B	0.82	0.9	0.18	0.09	-0.08	0.000203	0.199	(B) Relapse group
CARD9	0.93	0.95	0.07	0.01	-0.02	0.000215	0.203	(B) Relapse group
CDKN1C	0.07	0.05	0.08	0.01	0.02	0.000246	0.22	(A) disease free
TAF7	0.06	0.03	0.11	0.01	0.03	0.000266	0.22	(A) disease free
GTF2IRD1	0.85	0.89	0.07	0.04	-0.04	0.000275	0.22	(B) Relapse group
ZNF160	0.09	0.05	0.15	0.01	0.04	0.000283	0.22	(A) disease free
RASSF8	0.06	0.02	0.14	0.01	0.04	0.000293	0.22	(A) disease free
ABCA1	0.07	0.04	0.11	0.01	0.03	0.000301	0.22	(A) disease free
CD14	0.15	0.09	0.15	0.05	0.05	0.000302	0.22	(A) disease free
SLC25A35	0.86	0.89	0.07	0.03	-0.03	0.000357	0.244	(B) Relapse group
ZNF613	0.06	0.03	0.1	0.01	0.03	0.000373	0.244	(A) disease free
SCRN1	0.06	0.02	0.13	0.01	0.03	0.000391	0.244	(A) disease free
PGBD4;C15orf24	0.05	0.03	0.07	0.01	0.02	0.000394	0.244	(A) disease free
HEY2	0.18	0.1	0.2	0.08	0.08	0.000396	0.244	(A) disease free
HOXB8	0.23	0.15	0.22	0.09	0.08	0.0004	0.244	(A) disease free
C3AR1	0.89	0.92	0.08	0.04	-0.03	0.000439	0.261	(B) Relapse group
DNAJC5B	0.86	0.9	0.12	0.05	-0.05	0.000468	0.268	(B) Relapse group
LRRTM1;CTNNA2	0.2	0.11	0.22	0.12	0.1	0.000502	0.268	(A) disease free
SERPINA7	0.81	0.88	0.16	0.08	-0.07	0.000533	0.268	(B) Relapse group
TULP2	0.84	0.89	0.11	0.06	-0.05	0.000544	0.268	(B) Relapse group
PYY2	0.86	0.89	0.1	0.04	-0.04	0.000545	0.268	(B) Relapse group
KISS1R	0.12	0.08	0.13	0.02	0.03	0.000547	0.268	(A) disease free
FILIP1L;C3orf26	0.88	0.91	0.08	0.04	-0.03	0.000551	0.268	(B) Relapse group
RCN3	0.9	0.91	0.06	0.02	-0.02	0.00056	0.268	(B) Relapse group
LPIN2	0.82	0.87	0.14	0.06	-0.05	0.000561	0.268	(B) Relapse group
PROM1	0.93	0.95	0.05	0.01	-0.01	0.000569	0.268	(B) Relapse group
LIN54	0.05	0.06	0.01	0.01	-0.01	0.000598	0.273	(B) Relapse group
CXCR6;FYCO1	0.88	0.91	0.06	0.03	-0.03	0.000605	0.273	(B) Relapse group
SSPN	0.09	0.06	0.12	0.02	0.03	0.000646	0.283	(A) disease free
ARF6	0.04	0.03	0.05	0.01	0.01	0.000652	0.283	(A) disease free
GPR37L1	0.85	0.88	0.04	0.03	-0.02	0.000672	0.287	(B) Relapse group
BAI2	0.06	0.04	0.09	0.01	0.02	0.000714	0.299	(A) disease free
ANO6;PLEKHA9	0.08	0.05	0.12	0.01	0.03	0.000754	0.31	(A) disease free
AMIGO2	0.08	0.05	0.1	0.02	0.03	0.000793	0.313	(A) disease free
LCMT2;ADAL	0.09	0.06	0.11	0.02	0.03	0.000816	0.313	(A) disease free
CABYR	0.05	0.03	0.08	0.01	0.02	0.000816	0.313	(A) disease free
REEP1	0.09	0.05	0.12	0.03	0.03	0.000824	0.313	(A) disease free
LEF1;LOC641518	0.06	0.03	0.13	0.01	0.03	0.000835	0.313	(A) disease free
CDKL2	0.06	0.03	0.12	0.01	0.03	0.000846	0.313	(A) disease free
QRFP	0.78	0.83	0.1	0.06	-0.04	0.00087	0.317	(B) Relapse group
SBNO2	0.83	0.87	0.1	0.04	-0.04	0.000939	0.337	(B) Relapse group
GABRB1	0.16	0.09	0.2	0.09	0.07	0.00102	0.361	(A) disease free
APOBEC3A	0.62	0.71	0.19	0.13	-0.1	0.00104	0.362	(B) Relapse group
TIAF1;MYO18A	0.91	0.93	0.04	0.02	-0.02	0.00109	0.373	(B) Relapse group
HPX	0.84	0.87	0.08	0.04	-0.03	0.00111	0.373	(B) Relapse group
UBASH3A	0.85	0.89	0.07	0.04	-0.03	0.00113	0.376	(B) Relapse group
ZNF160	0.07	0.04	0.13	0.02	0.03	0.00117	0.377	(A) disease free
PGAP2;NUP98	0.92	0.93	0.04	0.01	-0.01	0.00117	0.377	(B) Relapse group
C1orf127	0.91	0.93	0.05	0.02	-0.02	0.00118	0.377	(B) Relapse group
SYNM	0.28	0.15	0.27	0.18	0.13	0.00126	0.395	(A) disease free
SH2D2A;NTRK1	0.74	0.78	0.08	0.05	-0.04	0.0013	0.402	(B) Relapse group
OSR1	0.1	0.07	0.11	0.02	0.03	0.00134	0.404	(A) disease free
GABRB1	0.13	0.07	0.16	0.07	0.06	0.00134	0.404	(A) disease free
PPM1A	0.93	0.94	0.04	0.02	-0.01	0.00141	0.415	(B) Relapse group
RBP5;CLSTN3	0.07	0.04	0.12	0.02	0.03	0.00142	0.415	(A) disease free
PPBP	0.89	0.91	0.05	0.02	-0.02	0.00144	0.415	(B) Relapse group
BRUNOL6	0.08	0.05	0.13	0.01	0.03	0.00145	0.415	(A) disease free
MAGI2	0.37	0.25	0.17	0.17	0.12	0.00148	0.419	(A) disease free
CLSTN3	0.06	0.03	0.11	0.01	0.03	0.00153	0.422	(A) disease free
ERBB2IP	0.08	0.05	0.13	0.02	0.03	0.00156	0.422	(A) disease free
SP6	0.76	0.81	0.12	0.07	-0.05	0.00156	0.422	(B) Relapse group
BLOC1S1	0.2	0.13	0.18	0.08	0.06	0.00158	0.422	(A) disease free
STAB1	0.67	0.73	0.11	0.09	-0.06	0.00159	0.422	(B) Relapse group
FAR2	0.87	0.9	0.06	0.04	-0.03	0.00169	0.44	(B) Relapse group
SLC4A3	0.07	0.05	0.1	0.02	0.03	0.0017	0.44	(A) disease free
GALR3	0.6	0.66	0.13	0.09	-0.07	0.00174	0.446	(B) Relapse group
CD79A	0.66	0.72	0.13	0.08	-0.06	0.00177	0.45	(B) Relapse group
SOX2;SOX2OT	0.09	0.05	0.13	0.05	0.04	0.0018	0.451	(A) disease free
ELK4	0.92	0.93	0.03	0.02	-0.01	0.00185	0.457	(B) Relapse group
IFIH1	0.05	0.05	0.01	0.01	0	0.00187	0.457	(A) disease free
TESSP1	0.82	0.86	0.09	0.05	-0.04	0.00188	0.457	(B) Relapse group
C11orf70	0.12	0.08	0.14	0.06	0.05	0.002	0.474	(A) disease free
C13orf27	0.07	0.04	0.13	0.02	0.03	0.00201	0.474	(A) disease free
CYP26A1	0.05	0.03	0.09	0.01	0.02	0.00202	0.474	(A) disease free
PER1	0.1	0.08	0.09	0.02	0.02	0.00209	0.487	(A) disease free
TSPAN2	0.13	0.09	0.16	0.04	0.04	0.00218	0.503	(A) disease free
RNASE11;RNASE12	0.76	0.83	0.16	0.11	-0.07	0.00221	0.504	(B) Relapse group
DOK2	0.79	0.83	0.11	0.06	-0.04	0.00225	0.504	(B) Relapse group
HIPK3	0.92	0.94	0.05	0.02	-0.02	0.00225	0.504	(B) Relapse group
PRH1;PRR4;TAS2R13	0.89	0.91	0.08	0.03	-0.03	0.00228	0.506	(B) Relapse group
MSX1	0.06	0.04	0.08	0.01	0.02	0.00231	0.507	(A) disease free
CHST13	0.08	0.06	0.09	0.03	0.02	0.00239	0.512	(A) disease free
GPR22;COG5	0.88	0.9	0.06	0.03	-0.02	0.00241	0.512	(B) Relapse group
KRT4	0.79	0.85	0.13	0.09	-0.06	0.00245	0.512	(B) Relapse group
LRRTM1;CTNNA2	0.21	0.11	0.22	0.14	0.09	0.00245	0.512	(A) disease free
PPM1M	0.66	0.74	0.17	0.11	-0.07	0.00246	0.512	(B) Relapse group
ARMC10;FBXL13	0.05	0.06	0.01	0.01	-0.01	0.00247	0.512	(B) Relapse group
STX10;IER2	0.44	0.52	0.13	0.14	-0.09	0.00257	0.524	(B) Relapse group
LTBP1	0.1	0.08	0.09	0.02	0.02	0.00257	0.524	(A) disease free
MIA2	0.54	0.43	0.2	0.16	0.1	0.00264	0.532	(A) disease free
NEIL3	0.05	0.04	0.02	0.01	0.01	0.00268	0.536	(A) disease free
SPTBN2	0.91	0.93	0.04	0.02	-0.01	0.00273	0.538	(B) Relapse group
HOXB9	0.05	0.05	0.02	0.01	0.01	0.00274	0.538	(A) disease free
CDKN1C	0.04	0.02	0.08	0.01	0.02	0.00282	0.538	(A) disease free
PDE9A	0.08	0.05	0.12	0.01	0.03	0.00283	0.538	(A) disease free
LCMT2;ADAL	0.06	0.03	0.11	0.01	0.02	0.00285	0.538	(A) disease free
PTPN13	0.07	0.04	0.1	0.01	0.02	0.00286	0.538	(A) disease free
PTPN7	0.71	0.75	0.09	0.07	-0.04	0.00291	0.538	(B) Relapse group
TCF20	0.85	0.87	0.05	0.03	-0.02	0.00291	0.538	(B) Relapse group
ECE1	0.06	0.04	0.08	0.01	0.02	0.00292	0.538	(A) disease free
GP9	0.91	0.92	0.03	0.01	-0.01	0.00297	0.538	(B) Relapse group
NKX3-2	0.12	0.06	0.18	0.07	0.06	0.00297	0.538	(A) disease free
IL19	0.91	0.94	0.08	0.03	-0.03	0.00297	0.538	(B) Relapse group
ART5	0.09	0.06	0.12	0.02	0.03	0.00304	0.544	(A) disease free
PIK3C2A	0.92	0.93	0.03	0.02	-0.01	0.00309	0.55	(B) Relapse group
KIAA0240	0.85	0.87	0.05	0.04	-0.03	0.00317	0.56	(B) Relapse group
KAAG1;DCDC2	0.16	0.08	0.23	0.12	0.08	0.00322	0.563	(A) disease free
NPY5R	0.19	0.11	0.18	0.13	0.08	0.00332	0.576	(A) disease free
STAC3	0.86	0.88	0.06	0.03	-0.02	0.00334	0.576	(B) Relapse group
EXD2	0.89	0.91	0.03	0.02	-0.01	0.00341	0.584	(B) Relapse group
NHEDC2	0.05	0.04	0.08	0.01	0.02	0.00348	0.591	(A) disease free
MSX1	0.05	0.04	0.08	0.01	0.02	0.00356	0.595	(A) disease free
NCKAP1L	0.6	0.67	0.16	0.12	-0.07	0.00356	0.595	(B) Relapse group
MYH10	0.06	0.03	0.12	0.02	0.03	0.00365	0.601	(A) disease free
ABCC10	0.81	0.84	0.08	0.04	-0.03	0.00366	0.601	(B) Relapse group
BBS10	0.11	0.07	0.14	0.06	0.04	0.00368	0.601	(A) disease free
BBS10	0.12	0.06	0.19	0.09	0.06	0.00372	0.601	(A) disease free
INHBC	0.95	0.95	0.02	0.01	-0.01	0.00375	0.601	(B) Relapse group
C3orf64	0.08	0.06	0.07	0.03	0.02	0.00375	0.601	(A) disease free
DND1	0.87	0.89	0.05	0.03	-0.02	0.0038	0.601	(B) Relapse group
WDR52	0.5	0.56	0.13	0.09	-0.06	0.0038	0.601	(B) Relapse group
CAV2	0.05	0.04	0.08	0.01	0.02	0.00395	0.614	(A) disease free
FAM171B	0.08	0.04	0.14	0.04	0.04	0.00396	0.614	(A) disease free
PPY	0.83	0.87	0.11	0.06	-0.04	0.00397	0.614	(B) Relapse group
SLC19A1	0.57	0.62	0.12	0.09	-0.05	0.004	0.615	(B) Relapse group
TLX1NB;TLX1	0.91	0.93	0.06	0.03	-0.02	0.00405	0.618	(B) Relapse group
SCD5	0.06	0.04	0.1	0.01	0.02	0.00407	0.618	(A) disease free
PRDX1	0.03	0.03	0	0.01	0	0.0041	0.618	(B) Relapse group
IL17B	0.7	0.76	0.15	0.1	-0.06	0.00416	0.618	(B) Relapse group
MEX3B	0.07	0.05	0.08	0.02	0.02	0.00416	0.618	(A) disease free
IL1A	0.92	0.93	0.04	0.02	-0.01	0.00434	0.641	(B) Relapse group
NNAT;BLCAP	0.87	0.9	0.1	0.05	-0.03	0.00438	0.642	(B) Relapse group
GLS2	0.07	0.05	0.11	0.01	0.02	0.0044	0.642	(A) disease free
MIR638;DNM2	0.03	0.02	0.03	0.01	0.01	0.00446	0.645	(A) disease free
HERC3	0.04	0.05	0.01	0.01	-0.01	0.00457	0.658	(B) Relapse group
STAC3	0.92	0.94	0.09	0.02	-0.02	0.00469	0.67	(B) Relapse group
PRSS12	0.09	0.07	0.07	0.02	0.02	0.00474	0.67	(A) disease free
TMED3	0.05	0.04	0.05	0.01	0.01	0.00477	0.67	(A) disease free
SMPD3	0.04	0.02	0.08	0.01	0.02	0.00477	0.67	(A) disease free
AP3M2	0.03	0.01	0.08	0	0.02	0.00481	0.671	(A) disease free
RASGEF1C	0.13	0.09	0.12	0.03	0.03	0.00487	0.675	(A) disease free
RAB6B	0.07	0.03	0.15	0.04	0.04	0.00493	0.676	(A) disease free
HSPA4	0.02	0.03	0	0	0	0.00494	0.676	(B) Relapse group
ASB2	0.78	0.82	0.13	0.07	-0.05	0.00496	0.676	(B) Relapse group
C1orf59	0.07	0.03	0.12	0.05	0.04	0.00514	0.696	(A) disease free
RABGAP1;GPR21	0.81	0.84	0.08	0.06	-0.03	0.00528	0.698	(B) Relapse group
CDKL2	0.06	0.04	0.12	0.01	0.02	0.00529	0.698	(A) disease free
TFPI	0.9	0.92	0.07	0.02	-0.02	0.0053	0.698	(B) Relapse group
C18orf1	0.11	0.09	0.09	0.02	0.02	0.00532	0.698	(A) disease free
CD160	0.77	0.82	0.13	0.1	-0.06	0.00542	0.698	(B) Relapse group
FLJ40125;RTN2	0.21	0.15	0.12	0.08	0.05	0.00543	0.698	(A) disease free
TNFRSF17	0.9	0.92	0.07	0.04	-0.02	0.00549	0.698	(B) Relapse group
LCLAT1	0.09	0.06	0.1	0.05	0.03	0.00558	0.698	(A) disease free
RBPMS	0.05	0.04	0.07	0.01	0.02	0.00559	0.698	(A) disease free
EFHA1	0.07	0.08	0.01	0.02	-0.01	0.00559	0.698	(B) Relapse group
LOC440335;SEPT12	0.83	0.86	0.06	0.04	-0.02	0.00563	0.698	(B) Relapse group
SLC29A1	0.05	0.04	0.07	0.01	0.02	0.00566	0.698	(A) disease free
TAP2	0.09	0.1	0.02	0.02	-0.01	0.00569	0.698	(B) Relapse group
C21orf29	0.06	0.05	0.05	0.01	0.01	0.00569	0.698	(A) disease free
UNC93A	0.61	0.68	0.16	0.13	-0.08	0.00572	0.698	(B) Relapse group
SHISA4	0.08	0.05	0.12	0.02	0.03	0.00574	0.698	(A) disease free
DDX3X	0.05	0.04	0.04	0.01	0.01	0.00577	0.698	(A) disease free
FAM91A1	0.77	0.82	0.1	0.07	-0.04	0.00578	0.698	(B) Relapse group
GNG4	0.21	0.1	0.26	0.18	0.11	0.00579	0.698	(A) disease free
EDAR	0.23	0.19	0.1	0.07	0.04	0.00579	0.698	(A) disease free
GALNTL4	0.05	0.04	0.07	0.01	0.02	0.00591	0.698	(A) disease free
RAET1E	0.89	0.91	0.04	0.03	-0.02	0.00592	0.698	(B) Relapse group
SIRPD	0.67	0.78	0.22	0.19	-0.11	0.00594	0.698	(B) Relapse group
PARP4	0.05	0.05	0.01	0.01	-0.01	0.00594	0.698	(B) Relapse group
TCTN2	0.05	0.04	0.02	0.01	0	0.00595	0.698	(A) disease free
SASH3	0.73	0.79	0.12	0.09	-0.05	0.00596	0.698	(B) Relapse group
C10orf10;RASSF4	0.3	0.39	0.16	0.15	-0.09	0.0061	0.706	(B) Relapse group
ACADL	0.22	0.11	0.26	0.18	0.11	0.00612	0.706	(A) disease free
C1orf150	0.73	0.8	0.16	0.12	-0.07	0.00612	0.706	(B) Relapse group
MAP6D1	0.06	0.04	0.09	0.01	0.02	0.00615	0.706	(A) disease free
HAS2AS;HAS2	0.06	0.04	0.11	0.01	0.02	0.00623	0.711	(A) disease free
RAI14	0.04	0.02	0.09	0	0.02	0.00628	0.714	(A) disease free
ZRANB1	0.84	0.86	0.08	0.04	-0.03	0.00641	0.715	(B) Relapse group
RCSD1	0.22	0.12	0.24	0.17	0.1	0.00642	0.715	(A) disease free
CLIP1	0.11	0.09	0.1	0.03	0.03	0.00643	0.715	(A) disease free
CCDC17	0.89	0.91	0.08	0.03	-0.02	0.00643	0.715	(B) Relapse group
DOC2A	0.08	0.06	0.09	0.03	0.02	0.0065	0.715	(A) disease free
SP4	0.06	0.07	0.02	0.02	-0.01	0.00657	0.715	(B) Relapse group
PCSK6	0.71	0.78	0.13	0.11	-0.06	0.00657	0.715	(B) Relapse group
ZKSCAN3;ZNF323	0.66	0.75	0.2	0.16	-0.09	0.00658	0.715	(B) Relapse group
AMHR2	0.91	0.93	0.04	0.02	-0.01	0.00658	0.715	(B) Relapse group
BST2	0.6	0.7	0.25	0.18	-0.11	0.00664	0.717	(B) Relapse group
ARHGAP25	0.67	0.73	0.14	0.1	-0.06	0.0067	0.717	(B) Relapse group
RUNX2;SUPT3H	0.14	0.12	0.08	0.03	0.02	0.00676	0.717	(A) disease free
SLC25A18	0.83	0.87	0.11	0.07	-0.04	0.00677	0.717	(B) Relapse group
FARP1	0.06	0.04	0.1	0.01	0.02	0.00679	0.717	(A) disease free
UPRT	0.17	0.12	0.11	0.08	0.04	0.00681	0.717	(A) disease free
PKD2L1	0.4	0.34	0.13	0.1	0.06	0.00687	0.717	(A) disease free
ZNF438	0.8	0.84	0.13	0.06	-0.04	0.00688	0.717	(B) Relapse group
TSPAN2	0.09	0.05	0.16	0.05	0.04	0.00695	0.717	(A) disease free
ATP8B1	0.42	0.5	0.14	0.13	-0.07	0.00697	0.717	(B) Relapse group
PCDH12	0.62	0.66	0.1	0.08	-0.04	0.007	0.717	(B) Relapse group
SFT2D3	0.38	0.32	0.15	0.12	0.07	0.007	0.717	(A) disease free
TMEM33	0.07	0.09	0.02	0.04	-0.02	0.00702	0.717	(B) Relapse group
ATP11C	0.54	0.63	0.21	0.16	-0.09	0.00707	0.72	(B) Relapse group
LTBP1	0.08	0.06	0.1	0.02	0.02	0.00714	0.723	(A) disease free
WWC2;C4orf38	0.04	0.02	0.11	0.01	0.02	0.0072	0.726	(A) disease free
ST3GAL5	0.05	0.03	0.08	0.01	0.02	0.00724	0.726	(A) disease free
KCNV2	0.93	0.94	0.04	0.01	-0.01	0.00726	0.726	(B) Relapse group
C13orf31;CCDC122	0.07	0.05	0.08	0.02	0.02	0.00735	0.731	(A) disease free
C14orf115	0.71	0.76	0.1	0.09	-0.05	0.00737	0.731	(B) Relapse group
EXD2	0.93	0.94	0.05	0.02	-0.01	0.00757	0.74	(B) Relapse group
CIZ1;DNM1	0.65	0.7	0.12	0.09	-0.05	0.00758	0.74	(B) Relapse group
IL13	0.9	0.92	0.03	0.03	-0.02	0.00759	0.74	(B) Relapse group
PTGFR	0.56	0.45	0.17	0.19	0.1	0.00766	0.74	(A) disease free
BARD1	0.16	0.13	0.13	0.04	0.03	0.00766	0.74	(A) disease free
HSD17B7	0.08	0.05	0.09	0.04	0.03	0.00768	0.74	(A) disease free
GLTP	0.19	0.26	0.1	0.13	-0.07	0.00774	0.74	(B) Relapse group
PSAT1	0.06	0.05	0.07	0.02	0.02	0.00775	0.74	(A) disease free
TRPC1	0.06	0.05	0.05	0.01	0.01	0.00777	0.74	(A) disease free
ZMYND10	0.03	0.02	0.07	0.01	0.01	0.00779	0.74	(A) disease free
CRYBA2	0.07	0.05	0.06	0.01	0.01	0.00785	0.742	(A) disease free
IDH3B	0.05	0.04	0.02	0.02	0.01	0.00788	0.742	(A) disease free
ARIH2	0.75	0.8	0.12	0.09	-0.05	0.00792	0.742	(B) Relapse group
STARD8	0.25	0.16	0.22	0.17	0.1	0.00797	0.744	(A) disease free
ICAM3	0.73	0.77	0.09	0.07	-0.04	0.008	0.744	(B) Relapse group
CCDC57	0.91	0.92	0.03	0.02	-0.01	0.00805	0.746	(B) Relapse group
SHANK2	0.74	0.8	0.13	0.11	-0.06	0.00815	0.752	(B) Relapse group
LOC84931	0.31	0.26	0.1	0.09	0.05	0.00823	0.756	(A) disease free
ALX4	0.52	0.39	0.19	0.23	0.12	0.00826	0.756	(A) disease free
ZNF750;TBCD	0.93	0.95	0.09	0.02	-0.02	0.00831	0.757	(B) Relapse group
IL24	0.74	0.8	0.13	0.1	-0.06	0.00835	0.757	(B) Relapse group
PCYT1B	0.27	0.19	0.21	0.15	0.09	0.00841	0.757	(A) disease free
EMCN	0.81	0.85	0.09	0.06	-0.03	0.00842	0.757	(B) Relapse group
MTERFD3	0.04	0.06	0.03	0.04	-0.02	0.00847	0.757	(B) Relapse group
PPP2R2C	0.75	0.65	0.14	0.18	0.09	0.00847	0.757	(A) disease free
NA	0.76	0.79	0.09	0.05	-0.03	0.00861	0.766	(B) Relapse group
CEACAM19	0.82	0.88	0.14	0.1	-0.06	0.00869	0.77	(B) Relapse group
C18orf1	0.04	0.02	0.09	0.01	0.02	0.00897	0.781	(A) disease free
TULP2	0.7	0.74	0.11	0.06	-0.04	0.00898	0.781	(B) Relapse group
MCM3	0.02	0.03	0.01	0.01	0	0.00898	0.781	(B) Relapse group
PCOLCE2	0.16	0.08	0.22	0.14	0.08	0.009	0.781	(A) disease free
SMAD1	0.08	0.09	0.02	0.03	-0.02	0.00901	0.781	(B) Relapse group
LRIG1	0.23	0.16	0.13	0.11	0.07	0.00902	0.781	(A) disease free
GJA4	0.16	0.09	0.17	0.11	0.07	0.0091	0.785	(A) disease free
EXOC6	0.86	0.89	0.1	0.05	-0.03	0.0092	0.791	(B) Relapse group
LEF1;LOC641518	0.04	0.03	0.08	0.01	0.02	0.00924	0.791	(A) disease free
SACM1L	0.04	0.03	0.05	0.02	0.01	0.00933	0.796	(A) disease free
ACSBG1	0.9	0.92	0.07	0.02	-0.02	0.00943	0.799	(B) Relapse group
KCNV2	0.95	0.95	0.02	0.01	-0.01	0.00944	0.799	(B) Relapse group
TIAM1	0.43	0.31	0.23	0.22	0.12	0.00968	0.813	(A) disease free
SH2D2A;NTRK1	0.33	0.41	0.14	0.15	-0.08	0.00968	0.813	(B) Relapse group
ZNF131	0.9	0.92	0.04	0.03	-0.02	0.00975	0.816	(B) Relapse group
CCL27	0.84	0.86	0.05	0.03	-0.02	0.00983	0.82	(B) Relapse group
ABCB5	0.82	0.88	0.16	0.1	-0.06	0.00988	0.821	(B) Relapse group
KCNMB4	0.05	0.03	0.1	0.01	0.02	0.00995	0.823	(A) disease free
ZHX3	0.9	0.92	0.08	0.04	-0.02	0.01	0.827	(B) Relapse group
ITFG3	0.04	0.05	0.01	0.01	0	0.0101	0.831	(B) Relapse group
ACTL7A	0.92	0.93	0.03	0.02	-0.01	0.0102	0.831	(B) Relapse group
MYPN	0.9	0.92	0.08	0.03	-0.02	0.0103	0.831	(B) Relapse group
GSTT1	0.08	0.04	0.13	0.06	0.04	0.0103	0.831	(A) disease free
VENTX	0.16	0.12	0.08	0.06	0.03	0.0103	0.831	(A) disease free
SMARCA4	0.04	0.05	0.01	0.01	-0.01	0.0103	0.831	(B) Relapse group
RGS2	0.05	0.03	0.09	0.01	0.02	0.0103	0.831	(A) disease free
BNIPL;PRUNE	0.9	0.92	0.07	0.02	-0.02	0.0104	0.831	(B) Relapse group
INS-IGF2;INS	0.56	0.64	0.15	0.15	-0.08	0.0105	0.836	(B) Relapse group
LRRC8C	0.11	0.06	0.17	0.06	0.04	0.0106	0.836	(A) disease free
LYPLAL1	0.03	0.02	0.05	0	0.01	0.0106	0.836	(A) disease free
C5orf44;TRIM23	0.02	0.03	0.01	0.01	-0.01	0.0106	0.836	(B) Relapse group
DNAJC15	0.91	0.93	0.05	0.02	-0.01	0.0106	0.836	(B) Relapse group
KCNQ1	0.55	0.64	0.18	0.16	-0.09	0.0108	0.836	(B) Relapse group
TNFAIP8L2	0.83	0.86	0.08	0.06	-0.03	0.0108	0.836	(B) Relapse group
UNKL	0.04	0.03	0.09	0.01	0.02	0.0108	0.836	(A) disease free
IL12A	0.04	0.02	0.1	0.01	0.02	0.0109	0.836	(A) disease free
PKP1	0.11	0.06	0.15	0.07	0.04	0.011	0.836	(A) disease free
HOXD13	0.12	0.08	0.14	0.07	0.04	0.011	0.836	(A) disease free
C1orf101	0.06	0.05	0.08	0.01	0.02	0.011	0.836	(A) disease free
KIAA0319L;NCDN	0.6	0.64	0.09	0.09	-0.05	0.0111	0.836	(B) Relapse group
CCND2	0.06	0.04	0.11	0.03	0.02	0.0111	0.836	(A) disease free
BRF2	0.03	0.04	0.01	0.01	0	0.0111	0.836	(B) Relapse group
C22orf31	0.87	0.89	0.09	0.04	-0.03	0.0112	0.836	(B) Relapse group
CD3D	0.83	0.86	0.09	0.06	-0.03	0.0112	0.836	(B) Relapse group
MFSD11;SFRS2	0.05	0.07	0.03	0.03	-0.02	0.0112	0.836	(B) Relapse group
EPO	0.38	0.26	0.26	0.23	0.12	0.0112	0.836	(A) disease free
BCOR	0.82	0.88	0.16	0.11	-0.06	0.0112	0.836	(B) Relapse group
CROT;TP53TG1	0.05	0.03	0.11	0.01	0.02	0.0112	0.836	(A) disease free
SNORD46;RPS8	0.04	0.04	0.01	0.01	-0.01	0.0113	0.838	(B) Relapse group
ART5	0.07	0.04	0.1	0.02	0.02	0.0114	0.838	(A) disease free
RGS10	0.62	0.71	0.24	0.17	-0.09	0.0114	0.838	(B) Relapse group
RER1;MORN1	0.05	0.06	0.02	0.03	-0.02	0.0114	0.838	(B) Relapse group
MARS	0.75	0.8	0.14	0.08	-0.05	0.0114	0.838	(B) Relapse group
FANCF	0.09	0.07	0.09	0.02	0.02	0.0115	0.838	(A) disease free
BCKDK	0.05	0.06	0.01	0.01	-0.01	0.0115	0.838	(B) Relapse group
GPATCH1	0.07	0.09	0.01	0.03	-0.02	0.0116	0.838	(B) Relapse group
FAM83F	0.72	0.75	0.09	0.07	-0.04	0.0116	0.838	(B) Relapse group
TRAPPC2L;GALNS	0.81	0.83	0.06	0.04	-0.02	0.0116	0.841	(B) Relapse group
MAP2K2	0.27	0.3	0.05	0.06	-0.03	0.0119	0.853	(B) Relapse group
FIGF;PIR	0.9	0.93	0.09	0.04	-0.03	0.0119	0.853	(B) Relapse group
APOL1	0.06	0.1	0.05	0.07	-0.04	0.0119	0.853	(B) Relapse group
KLRA1	0.94	0.95	0.03	0.01	-0.01	0.0121	0.853	(B) Relapse group
INTS9;HMBOX1	0.1	0.08	0.09	0.02	0.02	0.0121	0.853	(A) disease free
TXK	0.89	0.91	0.05	0.04	-0.02	0.0121	0.853	(B) Relapse group
ZSCAN21	0.63	0.52	0.22	0.21	0.11	0.0122	0.853	(A) disease free
FLT1	0.16	0.09	0.2	0.11	0.06	0.0123	0.853	(A) disease free
C9orf23	0.05	0.05	0.02	0.01	0.01	0.0123	0.853	(A) disease free
ASAP1	0.6	0.7	0.2	0.19	-0.1	0.0123	0.853	(B) Relapse group
CROT;TP53TG1	0.04	0.02	0.07	0	0.01	0.0123	0.853	(A) disease free
GLIPR2	0.09	0.07	0.1	0.03	0.02	0.0124	0.853	(A) disease free
KREMEN2	0.06	0.07	0.02	0.01	-0.01	0.0125	0.853	(B) Relapse group
MIR7-3;C19orf30	0.07	0.05	0.08	0.02	0.02	0.0125	0.853	(A) disease free
MEGF8	0.88	0.89	0.02	0.02	-0.01	0.0126	0.853	(B) Relapse group
IL12A	0.05	0.03	0.08	0.01	0.02	0.0126	0.853	(A) disease free
GTF2I	0.04	0.05	0.01	0.01	-0.01	0.0127	0.853	(B) Relapse group
DZIP1L	0.05	0.03	0.08	0.01	0.02	0.0127	0.853	(A) disease free
WDR52	0.69	0.74	0.14	0.09	-0.05	0.0127	0.853	(B) Relapse group
LOX	0.17	0.14	0.14	0.06	0.04	0.0127	0.853	(A) disease free
SP2	0.51	0.56	0.11	0.1	-0.05	0.0128	0.853	(B) Relapse group
ZNF133	0.08	0.1	0.03	0.04	-0.02	0.0128	0.853	(B) Relapse group
USP4	0.07	0.07	0.01	0.01	-0.01	0.0129	0.853	(B) Relapse group
IL18BP	0.52	0.59	0.15	0.13	-0.07	0.0129	0.853	(B) Relapse group
SERPINE2	0.05	0.03	0.07	0.01	0.01	0.013	0.853	(A) disease free
MICALL2	0.13	0.18	0.07	0.11	-0.05	0.013	0.853	(B) Relapse group
HERPUD2	0.05	0.03	0.06	0.01	0.01	0.013	0.853	(A) disease free
RFK	0.05	0.04	0.05	0.03	0.02	0.013	0.853	(A) disease free
TACC1	0.9	0.92	0.05	0.04	-0.02	0.0131	0.853	(B) Relapse group
GALNT3	0.72	0.77	0.1	0.09	-0.05	0.0131	0.853	(B) Relapse group
IL1R1	0.89	0.92	0.09	0.05	-0.03	0.0131	0.853	(B) Relapse group
DNASE1L3	0.94	0.95	0.02	0.01	-0.01	0.0132	0.853	(B) Relapse group
HTR4	0.28	0.19	0.24	0.15	0.08	0.0133	0.853	(A) disease free
NTSR2	0.32	0.25	0.18	0.15	0.08	0.0133	0.853	(A) disease free
DIMT1L	0.06	0.07	0.02	0.02	-0.01	0.0133	0.853	(B) Relapse group
GLB1L2	0.09	0.08	0.07	0.03	0.02	0.0134	0.853	(A) disease free
CDK5R1	0.05	0.04	0.07	0.01	0.01	0.0135	0.853	(A) disease free
KCTD8	0.21	0.12	0.22	0.16	0.09	0.0136	0.853	(A) disease free
ANO6;PLEKHA9	0.04	0.03	0.06	0.01	0.01	0.0137	0.853	(A) disease free
CRCT1	0.55	0.63	0.16	0.16	-0.08	0.0138	0.853	(B) Relapse group
PIGR	0.64	0.75	0.24	0.21	-0.11	0.0138	0.853	(B) Relapse group
MLF1	0.3	0.19	0.24	0.22	0.11	0.0138	0.853	(A) disease free
CD84	0.67	0.74	0.16	0.13	-0.07	0.0138	0.853	(B) Relapse group
KRTAP4-4	0.9	0.92	0.05	0.03	-0.02	0.0139	0.853	(B) Relapse group
SIAH1	0.06	0.05	0.02	0.01	0.01	0.0139	0.853	(A) disease free
LCP1	0.89	0.91	0.05	0.04	-0.02	0.0139	0.853	(B) Relapse group
TG;SLA	0.73	0.77	0.11	0.07	-0.04	0.0139	0.853	(B) Relapse group
CYTIP	0.8	0.84	0.1	0.08	-0.04	0.0139	0.853	(B) Relapse group
ZP2	0.77	0.68	0.14	0.17	0.09	0.0139	0.853	(A) disease free
CLSTN3	0.07	0.05	0.09	0.01	0.02	0.0139	0.853	(A) disease free
MLL2	0.82	0.86	0.12	0.08	-0.04	0.014	0.853	(B) Relapse group
PLA2G4C	0.05	0.04	0.04	0.01	0.01	0.014	0.853	(A) disease free
REEP1	0.13	0.11	0.09	0.04	0.02	0.014	0.853	(A) disease free
C15orf27	0.11	0.08	0.12	0.05	0.03	0.014	0.853	(A) disease free
SLC46A2	0.81	0.84	0.08	0.05	-0.03	0.0141	0.853	(B) Relapse group
PDGFRB	0.55	0.61	0.11	0.12	-0.06	0.0141	0.853	(B) Relapse group
STARD8	0.23	0.17	0.15	0.1	0.05	0.0142	0.853	(A) disease free
SLC35D2	0.09	0.07	0.07	0.03	0.02	0.0142	0.853	(A) disease free
CTHRC1	0.06	0.05	0.08	0.02	0.02	0.0142	0.853	(A) disease free
2025-09-05	0.1	0.06	0.13	0.06	0.03	0.0142	0.853	(A) disease free
ZFP112	0.1	0.07	0.08	0.05	0.03	0.0143	0.853	(A) disease free
PCOLCE2	0.1	0.04	0.18	0.12	0.06	0.0143	0.853	(A) disease free
RASL12	0.83	0.86	0.09	0.04	-0.03	0.0144	0.853	(B) Relapse group
CRYGC	0.84	0.87	0.08	0.05	-0.03	0.0146	0.853	(B) Relapse group
POLR2H	0.06	0.08	0.02	0.03	-0.02	0.0146	0.853	(B) Relapse group
CYC1	0.05	0.05	0.01	0.01	-0.01	0.0146	0.853	(B) Relapse group
GLO1	0.05	0.05	0.01	0.01	0	0.0146	0.853	(B) Relapse group
PITPNM2	0.41	0.48	0.14	0.13	-0.07	0.0146	0.853	(B) Relapse group
AMDHD1	0.53	0.61	0.17	0.17	-0.08	0.0147	0.853	(B) Relapse group
CAT	0.04	0.03	0.05	0.01	0.01	0.0148	0.853	(A) disease free
PRR4;TAS2R19;PRH1	0.91	0.93	0.05	0.03	-0.01	0.0148	0.853	(B) Relapse group
EVL	0.7	0.76	0.13	0.11	-0.06	0.0148	0.853	(B) Relapse group
ZSCAN21	0.06	0.07	0.02	0.03	-0.01	0.0148	0.853	(B) Relapse group
C2orf18	0.89	0.91	0.06	0.03	-0.02	0.0149	0.853	(B) Relapse group
EFNB1	0.15	0.1	0.13	0.09	0.05	0.0149	0.853	(A) disease free
ESRRA	0.27	0.3	0.05	0.06	-0.03	0.015	0.853	(B) Relapse group
FBXO33	0.02	0.01	0.01	0.01	0	0.015	0.853	(A) disease free
CCND2	0.06	0.04	0.08	0.01	0.01	0.0151	0.853	(A) disease free
MAN1A1	0.03	0.02	0.07	0	0.01	0.0151	0.853	(A) disease free
NKX6-3	0.07	0.05	0.08	0.04	0.02	0.0151	0.853	(A) disease free
ZNF266	0.05	0.03	0.08	0.03	0.02	0.0152	0.853	(A) disease free
C13orf28	0.63	0.54	0.19	0.19	0.1	0.0152	0.853	(A) disease free
POLR2E	0.05	0.06	0.02	0.02	-0.01	0.0152	0.853	(B) Relapse group
LAX1	0.66	0.72	0.13	0.1	-0.05	0.0152	0.853	(B) Relapse group
ACAA2;SCARNA17	0.06	0.05	0.07	0.01	0.01	0.0153	0.853	(A) disease free
TMED3	0.04	0.03	0.07	0	0.01	0.0154	0.853	(A) disease free
ZNF507	0.05	0.06	0.02	0.02	-0.01	0.0154	0.853	(B) Relapse group
NPM2	0.05	0.04	0.05	0.01	0.01	0.0155	0.853	(A) disease free
MYO1C	0.44	0.49	0.13	0.1	-0.05	0.0156	0.853	(B) Relapse group
LY6H	0.58	0.67	0.22	0.19	-0.1	0.0156	0.853	(B) Relapse group
FBXL4	0.06	0.08	0.02	0.02	-0.01	0.0157	0.853	(B) Relapse group
C14orf93	0.37	0.46	0.18	0.19	-0.09	0.0157	0.853	(B) Relapse group
GNMT	0.06	0.05	0.03	0.02	0.01	0.0157	0.853	(A) disease free
C14orf105	0.14	0.11	0.08	0.05	0.03	0.0158	0.853	(A) disease free
RGAG1;AMMECR1	0.3	0.22	0.2	0.16	0.08	0.0158	0.853	(A) disease free
PACRGL	0.03	0.03	0.01	0.01	0	0.0158	0.853	(B) Relapse group
PAX6	0.14	0.1	0.16	0.07	0.04	0.0159	0.853	(A) disease free
PSENEN;U2AF1L4	0.88	0.89	0.02	0.02	-0.01	0.0159	0.853	(B) Relapse group
GNAI1	0.05	0.03	0.1	0.02	0.02	0.016	0.853	(A) disease free
ZNF32	0.11	0.08	0.14	0.06	0.04	0.0161	0.853	(A) disease free
PIGR	0.38	0.49	0.21	0.22	-0.11	0.0163	0.853	(B) Relapse group
ZNF613	0.05	0.04	0.07	0.01	0.01	0.0163	0.853	(A) disease free
FAM24B	0.63	0.72	0.21	0.17	-0.09	0.0164	0.853	(B) Relapse group
PARP8	0.11	0.09	0.11	0.02	0.02	0.0164	0.853	(A) disease free
C17orf106;ACOX1	0.04	0.06	0.02	0.04	-0.02	0.0164	0.853	(B) Relapse group
SEMA7A	0.11	0.07	0.16	0.06	0.04	0.0165	0.853	(A) disease free
HLA-F	0.04	0.02	0.09	0.01	0.02	0.0165	0.853	(A) disease free
TRPM1	0.71	0.76	0.12	0.09	-0.05	0.0165	0.853	(B) Relapse group
LPIN1	0.18	0.24	0.06	0.11	-0.05	0.0166	0.853	(B) Relapse group
BCL2	0.8	0.84	0.12	0.07	-0.04	0.0166	0.853	(B) Relapse group
ZNF396	0.05	0.03	0.09	0.02	0.02	0.0166	0.853	(A) disease free
HHIP	0.3	0.21	0.25	0.17	0.09	0.0168	0.853	(A) disease free
MTL5	0.12	0.11	0.04	0.03	0.01	0.017	0.853	(A) disease free
MT2A	0.36	0.44	0.15	0.16	-0.08	0.0171	0.853	(B) Relapse group
RARRES2	0.62	0.68	0.13	0.11	-0.06	0.0171	0.853	(B) Relapse group
TNC	0.2	0.12	0.22	0.16	0.08	0.0172	0.853	(A) disease free
FUT4	0.03	0.04	0.01	0.01	-0.01	0.0172	0.853	(B) Relapse group
BGLAP	0.74	0.76	0.07	0.05	-0.02	0.0174	0.853	(B) Relapse group
DENND2D	0.46	0.53	0.17	0.15	-0.07	0.0174	0.853	(B) Relapse group
KIF24	0.93	0.94	0.04	0.01	-0.01	0.0174	0.853	(B) Relapse group
APEX1;OSGEP	0.08	0.13	0.05	0.09	-0.04	0.0175	0.853	(B) Relapse group
OR1A1	0.61	0.5	0.22	0.23	0.11	0.0175	0.853	(A) disease free
LMNB2	0.19	0.22	0.04	0.04	-0.02	0.0175	0.853	(B) Relapse group
STAT5A	0.47	0.57	0.18	0.2	-0.1	0.0176	0.853	(B) Relapse group
IL12RB2	0.25	0.16	0.23	0.19	0.09	0.0176	0.853	(A) disease free
C5orf25	0.03	0.02	0.07	0	0.01	0.0176	0.853	(A) disease free
C9orf89	0.32	0.37	0.1	0.11	-0.05	0.0177	0.853	(B) Relapse group
ARAP1	0.08	0.05	0.12	0.05	0.03	0.0177	0.853	(A) disease free
CALML3	0.84	0.86	0.05	0.04	-0.02	0.0177	0.853	(B) Relapse group
EEF1E1	0.03	0.03	0.01	0.01	0	0.0178	0.853	(B) Relapse group
C5orf28	0.83	0.86	0.11	0.05	-0.03	0.0178	0.853	(B) Relapse group
ATM;NPAT	0.02	0.02	0	0	0	0.0178	0.853	(B) Relapse group
HECTD2;LOC100188947	0.06	0.04	0.12	0.02	0.02	0.0178	0.853	(A) disease free
CHRM5	0.7	0.79	0.21	0.19	-0.09	0.0178	0.853	(B) Relapse group
TPM1	0.06	0.05	0.06	0.01	0.01	0.0179	0.853	(A) disease free
ALG14	0.02	0.04	0.02	0.03	-0.01	0.018	0.853	(B) Relapse group
RAB31	0.71	0.75	0.11	0.09	-0.04	0.018	0.853	(B) Relapse group
SERPINF2	0.64	0.71	0.16	0.14	-0.07	0.018	0.853	(B) Relapse group
PUM1	0.06	0.07	0.02	0.03	-0.01	0.0181	0.853	(B) Relapse group
FGF2	0.28	0.17	0.3	0.23	0.12	0.0181	0.853	(A) disease free
CPD	0.03	0.03	0.01	0.01	0	0.0182	0.853	(B) Relapse group
PLK2	0.07	0.07	0.02	0.01	0.01	0.0182	0.853	(A) disease free
MAP2K5	0.03	0.03	0.01	0.01	0	0.0183	0.853	(B) Relapse group
IFIT2	0.03	0.04	0.02	0.03	-0.01	0.0184	0.853	(B) Relapse group
TSPAN5	0.06	0.04	0.09	0.01	0.02	0.0184	0.853	(A) disease free
CIB3	0.77	0.8	0.09	0.05	-0.03	0.0184	0.853	(B) Relapse group
FAM73A	0.03	0.03	0.01	0.01	0	0.0185	0.853	(B) Relapse group
LRG1	0.41	0.49	0.16	0.18	-0.09	0.0186	0.853	(B) Relapse group
SETD2	0.83	0.85	0.05	0.04	-0.02	0.0186	0.853	(B) Relapse group
XPR1	0.04	0.04	0.01	0.01	-0.01	0.0186	0.853	(B) Relapse group
LAMB2	0.17	0.15	0.08	0.05	0.03	0.0186	0.853	(A) disease free
XKR6	0.21	0.13	0.21	0.16	0.08	0.0187	0.853	(A) disease free
ASB11	0.87	0.89	0.09	0.05	-0.03	0.0188	0.853	(B) Relapse group
DMRTB1	0.94	0.95	0.04	0.01	-0.01	0.0189	0.853	(B) Relapse group
MAT1A	0.12	0.1	0.08	0.04	0.02	0.0189	0.853	(A) disease free
CDH5	0.3	0.37	0.12	0.15	-0.07	0.0192	0.853	(B) Relapse group
RRBP1	0.05	0.05	0.01	0.01	-0.01	0.0192	0.853	(B) Relapse group
CCDC135	0.7	0.74	0.11	0.09	-0.04	0.0193	0.853	(B) Relapse group
ATP5J;GABPA	0.08	0.1	0.03	0.05	-0.02	0.0193	0.853	(B) Relapse group
MGC29506	0.82	0.83	0.05	0.03	-0.02	0.0193	0.853	(B) Relapse group
ATF6	0.05	0.06	0.02	0.02	-0.01	0.0193	0.853	(B) Relapse group
C7orf47	0.02	0.02	0	0	0	0.0193	0.853	(B) Relapse group
DCTD	0.06	0.07	0.01	0.02	-0.01	0.0194	0.853	(B) Relapse group
FOXN4	0.16	0.11	0.15	0.1	0.05	0.0194	0.853	(A) disease free
SYNC	0.14	0.22	0.12	0.18	-0.08	0.0195	0.853	(B) Relapse group
P2RX1	0.31	0.37	0.1	0.13	-0.06	0.0195	0.853	(B) Relapse group
KISS1R	0.13	0.1	0.11	0.05	0.03	0.0195	0.853	(A) disease free
CASD1	0.03	0.04	0.01	0.01	0	0.0196	0.853	(B) Relapse group
FCER1A	0.49	0.6	0.24	0.22	-0.11	0.0197	0.853	(B) Relapse group
IPO9	0.07	0.09	0.03	0.04	-0.02	0.0197	0.853	(B) Relapse group
ZNF341	0.04	0.05	0.01	0.01	-0.01	0.0198	0.853	(B) Relapse group
LIMK1	0.16	0.13	0.12	0.08	0.04	0.0199	0.853	(A) disease free
C3	0.67	0.6	0.1	0.15	0.07	0.0199	0.853	(A) disease free
ADNP	0.04	0.05	0.01	0.01	-0.01	0.0199	0.853	(B) Relapse group
CD164	0.07	0.09	0.03	0.04	-0.02	0.0199	0.853	(B) Relapse group
PEX14	0.04	0.05	0.01	0.01	0	0.02	0.853	(B) Relapse group
SPATA21	0.72	0.78	0.17	0.12	-0.06	0.02	0.853	(B) Relapse group
DLG2	0.25	0.17	0.22	0.15	0.08	0.0201	0.853	(A) disease free
STK33	0.34	0.22	0.29	0.25	0.12	0.0201	0.853	(A) disease free
PRCC	0.1	0.11	0.02	0.03	-0.01	0.0201	0.853	(B) Relapse group
CXCL6	0.65	0.57	0.16	0.18	0.08	0.0201	0.853	(A) disease free
NA	0.57	0.66	0.18	0.2	-0.09	0.0202	0.853	(B) Relapse group
FAM78A	0.69	0.74	0.13	0.09	-0.05	0.0202	0.853	(B) Relapse group
SCAND1	0.07	0.07	0.01	0.01	-0.01	0.0202	0.853	(B) Relapse group
PHF5A;ACO2	0.06	0.07	0.02	0.02	-0.01	0.0202	0.853	(B) Relapse group
AATK	0.51	0.58	0.15	0.15	-0.07	0.0203	0.853	(B) Relapse group
CCNH	0.04	0.05	0.02	0.02	-0.01	0.0203	0.853	(B) Relapse group
UBTF	0.11	0.17	0.05	0.12	-0.06	0.0204	0.853	(B) Relapse group
C20orf4	0.09	0.11	0.03	0.03	-0.02	0.0204	0.853	(B) Relapse group
ARF4	0.04	0.05	0.01	0.01	-0.01	0.0204	0.853	(B) Relapse group
KIR3DL3	0.93	0.94	0.05	0.01	-0.01	0.0205	0.853	(B) Relapse group
CD244	0.25	0.33	0.16	0.19	-0.09	0.0206	0.853	(B) Relapse group
TCF25	0.05	0.05	0.01	0.01	-0.01	0.0206	0.853	(B) Relapse group
ZFP36L1	0.03	0.03	0.01	0.01	0	0.0207	0.853	(B) Relapse group
NA	0.91	0.92	0.06	0.03	-0.02	0.0208	0.853	(B) Relapse group
SLCO2A1	0.03	0.02	0.09	0.01	0.01	0.0209	0.853	(A) disease free
HCP5	0.17	0.14	0.11	0.04	0.03	0.0209	0.853	(A) disease free
RCOR2	0.05	0.04	0.08	0.02	0.02	0.0209	0.853	(A) disease free
C1orf88	0.19	0.14	0.18	0.11	0.06	0.021	0.853	(A) disease free
IFT57	0.06	0.04	0.08	0.01	0.02	0.021	0.853	(A) disease free
CA6	0.8	0.84	0.11	0.08	-0.04	0.0211	0.853	(B) Relapse group
GEMIN6	0.03	0.03	0.01	0.01	0	0.0211	0.853	(B) Relapse group
CBX6	0.04	0.03	0.05	0.01	0.01	0.0211	0.853	(A) disease free
MYO7A	0.9	0.91	0.02	0.02	-0.01	0.0211	0.853	(B) Relapse group
BAG2	0.03	0.02	0.04	0	0.01	0.0212	0.853	(A) disease free
SEMA3C	0.05	0.04	0.02	0.02	0.01	0.0212	0.853	(A) disease free
MPHOSPH8	0.04	0.04	0.01	0.01	0	0.0216	0.853	(B) Relapse group
S100A5	0.85	0.88	0.05	0.05	-0.02	0.0216	0.853	(B) Relapse group
GALNT6	0.93	0.94	0.03	0.02	-0.01	0.0217	0.853	(B) Relapse group
HTR2C	0.63	0.7	0.18	0.14	-0.07	0.0217	0.853	(B) Relapse group
HDAC3;RELL2	0.02	0.03	0.01	0.01	-0.01	0.0218	0.853	(B) Relapse group
LEFTY2	0.57	0.64	0.14	0.13	-0.06	0.0219	0.853	(B) Relapse group
AIPL1	0.53	0.44	0.18	0.19	0.09	0.0219	0.853	(A) disease free
SLC4A11	0.64	0.7	0.17	0.12	-0.06	0.0219	0.853	(B) Relapse group
PTPRN2	0.07	0.06	0.02	0.01	0.01	0.022	0.853	(A) disease free
KRT5	0.7	0.77	0.19	0.16	-0.08	0.022	0.853	(B) Relapse group
DEK	0.04	0.05	0.01	0.01	0	0.0221	0.853	(B) Relapse group
STK35	0.06	0.07	0.01	0.02	-0.01	0.0221	0.853	(B) Relapse group
ARMCX1	0.58	0.44	0.26	0.32	0.15	0.0223	0.853	(A) disease free
NGFR	0.25	0.17	0.22	0.15	0.07	0.0223	0.853	(A) disease free
SUGT1P1;BAG1;CHMP5	0.03	0.04	0.02	0.02	-0.01	0.0225	0.853	(B) Relapse group
ILVBL	0.03	0.03	0.01	0.01	0	0.0225	0.853	(B) Relapse group
NAALAD2	0.55	0.44	0.18	0.24	0.11	0.0226	0.853	(A) disease free
HOXD1	0.05	0.03	0.11	0.04	0.02	0.0227	0.853	(A) disease free
NCKAP1L	0.82	0.85	0.09	0.07	-0.03	0.0227	0.853	(B) Relapse group
C14orf142;UBR7	0.05	0.05	0.01	0.01	-0.01	0.0227	0.853	(B) Relapse group
MIR933;ATF2	0.05	0.06	0.02	0.02	-0.01	0.0227	0.853	(B) Relapse group
ZNF207;MIR632	0.13	0.18	0.09	0.11	-0.05	0.0228	0.853	(B) Relapse group
CAMLG	0.08	0.06	0.11	0.03	0.02	0.0228	0.853	(A) disease free
EPB42	0.34	0.41	0.14	0.15	-0.07	0.0228	0.853	(B) Relapse group
TADA2A;ACACA	0.04	0.05	0.01	0.01	-0.01	0.0229	0.853	(B) Relapse group
SIL1	0.94	0.94	0.02	0.01	0	0.023	0.853	(B) Relapse group
ACTN1	0.05	0.07	0.02	0.03	-0.01	0.0231	0.853	(B) Relapse group
BST2	0.09	0.14	0.09	0.11	-0.05	0.0232	0.853	(B) Relapse group
COQ10B	0.04	0.05	0.01	0.02	-0.01	0.0232	0.853	(B) Relapse group
FGF9	0.05	0.06	0.01	0.02	-0.01	0.0234	0.853	(B) Relapse group
CENPA	0.21	0.14	0.21	0.14	0.07	0.0234	0.853	(A) disease free
RIN2	0.47	0.56	0.19	0.19	-0.09	0.0235	0.853	(B) Relapse group
DNAH3;LDAF1	0.17	0.15	0.06	0.06	0.03	0.0235	0.853	(A) disease free
KCNMB4	0.11	0.06	0.18	0.09	0.05	0.0235	0.853	(A) disease free
FAM125A	0.19	0.11	0.2	0.15	0.07	0.0236	0.853	(A) disease free
CISH	0.04	0.05	0.01	0.01	-0.01	0.0236	0.853	(B) Relapse group
LIMCH1	0.08	0.05	0.1	0.04	0.02	0.0236	0.853	(A) disease free
IL13	0.89	0.9	0.03	0.02	-0.01	0.0236	0.853	(B) Relapse group
PIK3C2B	0.84	0.87	0.08	0.04	-0.02	0.0236	0.853	(B) Relapse group
RINT1	0.04	0.04	0.01	0.01	0	0.0237	0.853	(A) disease free
PQLC1	0.05	0.04	0.06	0.01	0.01	0.0237	0.853	(A) disease free
ALX4	0.34	0.23	0.25	0.24	0.11	0.0237	0.853	(A) disease free
CALCA	0.23	0.15	0.22	0.17	0.08	0.0237	0.853	(A) disease free
NTRK1;INSRR	0.28	0.18	0.25	0.21	0.1	0.0237	0.853	(A) disease free
CLCN3	0.03	0.04	0.01	0.01	0	0.0238	0.853	(B) Relapse group
PPARGC1B	0.49	0.56	0.14	0.14	-0.07	0.0238	0.853	(B) Relapse group
ATPAF2;C17orf39	0.04	0.05	0.02	0.02	-0.01	0.0239	0.853	(B) Relapse group
NAB1	0.05	0.06	0.01	0.01	-0.01	0.0239	0.853	(B) Relapse group
ZMYND10	0.04	0.03	0.08	0.02	0.01	0.0239	0.853	(A) disease free
PPP1R8	0.03	0.03	0	0	0	0.0241	0.853	(B) Relapse group
MORG1;MAN2B1	0.05	0.05	0.03	0.01	0.01	0.0241	0.853	(A) disease free
SRPK3	0.27	0.2	0.17	0.16	0.08	0.0242	0.853	(A) disease free
LOX	0.13	0.08	0.18	0.09	0.05	0.0242	0.853	(A) disease free
NRP1	0.04	0.03	0.04	0.01	0.01	0.0242	0.853	(A) disease free
SLC12A5	0.64	0.56	0.17	0.18	0.08	0.0243	0.853	(A) disease free
CRELD1;IL17RC	0.09	0.1	0.03	0.04	-0.02	0.0243	0.853	(B) Relapse group
NOTCH4;GPSM3	0.03	0.04	0.01	0.01	-0.01	0.0243	0.853	(B) Relapse group
PNMA5	0.69	0.59	0.2	0.21	0.09	0.0244	0.853	(A) disease free
WDR76	0.04	0.06	0.03	0.05	-0.02	0.0244	0.853	(B) Relapse group
RASGRF2	0.08	0.05	0.12	0.03	0.02	0.0244	0.853	(A) disease free
FAM136A	0.08	0.09	0.02	0.03	-0.01	0.0244	0.853	(B) Relapse group
TTC18	0.06	0.05	0.07	0.01	0.01	0.0245	0.853	(A) disease free
DISC1;TSNAX-DISC1	0.04	0.03	0.02	0.01	0	0.0245	0.853	(A) disease free
RERG	0.4	0.29	0.27	0.25	0.11	0.0245	0.853	(A) disease free
VPS45	0.03	0.04	0.01	0.02	-0.01	0.0245	0.853	(B) Relapse group
IGFBP2	0.16	0.11	0.14	0.09	0.04	0.0246	0.853	(A) disease free
TUFM	0.03	0.04	0.01	0.01	-0.01	0.0246	0.853	(B) Relapse group
PAICS;PPAT	0.03	0.03	0.01	0.01	0	0.0246	0.853	(B) Relapse group
PCNXL2	0.76	0.8	0.11	0.08	-0.04	0.0247	0.853	(B) Relapse group
HDAC11	0.06	0.07	0.02	0.02	-0.01	0.0247	0.853	(B) Relapse group
SPAG8	0.04	0.03	0.06	0.01	0.01	0.0247	0.853	(A) disease free
COX4I1;COX4NB	0.07	0.08	0.01	0.01	-0.01	0.0247	0.853	(B) Relapse group
TSPAN32;C11orf21	0.6	0.65	0.12	0.11	-0.05	0.0249	0.853	(B) Relapse group
ATP13A2	0.07	0.08	0.01	0.02	-0.01	0.0249	0.853	(B) Relapse group
ZCCHC11	0.05	0.04	0.07	0.01	0.01	0.0249	0.853	(A) disease free
FRMD5	0.08	0.07	0.08	0.01	0.01	0.025	0.853	(A) disease free
KCNH2	0.08	0.04	0.16	0.06	0.04	0.025	0.853	(A) disease free
CASP8AP2	0.07	0.08	0.02	0.03	-0.01	0.0251	0.853	(B) Relapse group
GATC;TRIAP1	0.04	0.04	0.02	0.01	0.01	0.0251	0.853	(A) disease free
MAP2K1	0.08	0.13	0.06	0.11	-0.05	0.0251	0.853	(B) Relapse group
SMC1A;RIBC1	0.08	0.07	0.06	0.03	0.02	0.0252	0.853	(A) disease free
CORT;APITD1	0.86	0.89	0.1	0.06	-0.03	0.0252	0.853	(B) Relapse group
CLEC11A	0.26	0.19	0.19	0.15	0.07	0.0252	0.853	(A) disease free
CCDC14	0.9	0.92	0.08	0.03	-0.02	0.0252	0.853	(B) Relapse group
TM9SF2	0.07	0.08	0.02	0.02	-0.01	0.0253	0.853	(B) Relapse group
EIF2C2	0.02	0.02	0	0	0	0.0253	0.853	(B) Relapse group
PRMT2	0.13	0.11	0.09	0.03	0.02	0.0254	0.853	(A) disease free
C1orf87	0.22	0.17	0.19	0.11	0.05	0.0255	0.853	(A) disease free
PIF1	0.02	0.03	0.01	0.02	-0.01	0.0255	0.853	(B) Relapse group
FN1	0.16	0.09	0.2	0.14	0.07	0.0256	0.853	(A) disease free
LRRC8C	0.79	0.83	0.15	0.08	-0.04	0.0256	0.853	(B) Relapse group
GNMT	0.24	0.21	0.1	0.06	0.03	0.0256	0.853	(A) disease free
HBS1L	0.05	0.06	0.01	0.02	-0.01	0.0257	0.853	(B) Relapse group
SOX5	0.46	0.36	0.24	0.21	0.1	0.0258	0.853	(A) disease free
NFAM1	0.9	0.92	0.06	0.03	-0.02	0.0258	0.853	(B) Relapse group
UBXN8	0.09	0.13	0.04	0.1	-0.04	0.0258	0.853	(B) Relapse group
NCRNA00095	0.09	0.13	0.07	0.11	-0.05	0.0259	0.853	(B) Relapse group
MYB	0.05	0.06	0.01	0.04	-0.02	0.0259	0.853	(B) Relapse group
KCNQ1	0.42	0.51	0.2	0.19	-0.09	0.026	0.853	(B) Relapse group
EMILIN2	0.23	0.14	0.24	0.18	0.09	0.026	0.853	(A) disease free
ZNF566	0.08	0.06	0.07	0.02	0.02	0.0261	0.853	(A) disease free
SCUBE2	0.72	0.76	0.09	0.07	-0.03	0.0261	0.853	(B) Relapse group
GTPBP10	0.07	0.08	0.02	0.02	-0.01	0.0262	0.853	(B) Relapse group
PTP4A3	0.72	0.8	0.23	0.17	-0.08	0.0262	0.853	(B) Relapse group
PDE4D	0.62	0.71	0.22	0.21	-0.1	0.0262	0.853	(B) Relapse group
RHD	0.62	0.69	0.17	0.16	-0.07	0.0262	0.853	(B) Relapse group
C2orf24;FAM134A	0.06	0.08	0.03	0.04	-0.02	0.0263	0.853	(B) Relapse group
FRMD6	0.05	0.04	0.07	0.02	0.01	0.0263	0.853	(A) disease free
UBE2C	0.04	0.05	0.02	0.02	-0.01	0.0263	0.853	(B) Relapse group
TFDP1	0.11	0.17	0.07	0.13	-0.06	0.0263	0.853	(B) Relapse group
PCNP	0.05	0.06	0.01	0.01	-0.01	0.0263	0.853	(B) Relapse group
RLN1	0.23	0.2	0.12	0.07	0.04	0.0264	0.853	(A) disease free
VPREB1	0.1	0.15	0.09	0.11	-0.05	0.0264	0.853	(B) Relapse group
DKK1	0.26	0.17	0.23	0.18	0.08	0.0265	0.853	(A) disease free
LCN12	0.93	0.94	0.02	0.02	-0.01	0.0265	0.853	(B) Relapse group
VLDLR;FLJ35024	0.13	0.08	0.16	0.1	0.05	0.0265	0.853	(A) disease free
RUNX3	0.14	0.07	0.23	0.16	0.08	0.0265	0.853	(A) disease free
PROKR1	0.83	0.87	0.11	0.09	-0.04	0.0265	0.853	(B) Relapse group
ZWILCH;RPL4	0.05	0.06	0.01	0.02	-0.01	0.0267	0.853	(B) Relapse group
CALM2	0.03	0.03	0.01	0.01	0	0.0267	0.853	(B) Relapse group
ESPL1	0.04	0.05	0.02	0.03	-0.01	0.0267	0.853	(B) Relapse group
KRT27	0.52	0.61	0.22	0.18	-0.08	0.0268	0.853	(B) Relapse group
WDR51A	0.03	0.03	0.01	0.01	-0.01	0.0268	0.853	(B) Relapse group
SNAI2	0.2	0.12	0.2	0.16	0.08	0.0269	0.853	(A) disease free
RIT1	0.05	0.03	0.11	0.02	0.02	0.0269	0.853	(A) disease free
CAPN12	0.87	0.89	0.07	0.04	-0.02	0.027	0.853	(B) Relapse group
SIGLEC6	0.42	0.33	0.2	0.2	0.09	0.0271	0.853	(A) disease free
FAAH2	0.09	0.07	0.07	0.04	0.02	0.0271	0.853	(A) disease free
C15orf42	0.66	0.7	0.1	0.09	-0.04	0.0272	0.853	(B) Relapse group
INTS7;DTL	0.04	0.05	0.01	0.02	-0.01	0.0272	0.853	(B) Relapse group
CYP26A1	0.07	0.06	0.09	0.02	0.02	0.0273	0.853	(A) disease free
TTLL1	0.1	0.13	0.05	0.06	-0.03	0.0273	0.853	(B) Relapse group
SIRT7;MAFG	0.07	0.08	0.02	0.02	-0.01	0.0273	0.853	(B) Relapse group
BBC3	0.03	0.03	0.01	0.01	0	0.0273	0.853	(B) Relapse group
C1orf83;TMEM59	0.06	0.07	0.01	0.02	-0.01	0.0274	0.853	(B) Relapse group
CROT;TP53TG1	0.06	0.04	0.09	0.01	0.01	0.0274	0.853	(A) disease free
PAIP2	0.03	0.04	0.01	0.01	0	0.0275	0.853	(B) Relapse group
ERBB2IP	0.05	0.04	0.08	0.01	0.01	0.0276	0.853	(A) disease free
CCNA2	0.04	0.04	0.01	0.01	0	0.0276	0.853	(B) Relapse group
CDK8	0.04	0.04	0.01	0.02	-0.01	0.0276	0.853	(B) Relapse group
ATRNL1	0.2	0.13	0.24	0.15	0.07	0.0276	0.853	(A) disease free
FAM120B	0.17	0.14	0.1	0.06	0.03	0.0276	0.853	(A) disease free
CDCA4	0.02	0.02	0.01	0	0	0.0276	0.853	(A) disease free
CRYAA	0.44	0.49	0.15	0.12	-0.05	0.0279	0.853	(B) Relapse group
RAB8A	0.03	0.04	0.01	0.01	0	0.028	0.853	(B) Relapse group
CALB1	0.29	0.21	0.18	0.17	0.08	0.028	0.853	(A) disease free
IL2RB	0.89	0.92	0.1	0.05	-0.02	0.0281	0.853	(B) Relapse group
P2RY14;MED12L	0.72	0.77	0.16	0.11	-0.05	0.0282	0.853	(B) Relapse group
PPIC	0.05	0.04	0.03	0.02	0.01	0.0282	0.853	(A) disease free
PPT1	0.07	0.06	0.07	0.02	0.01	0.0283	0.853	(A) disease free
BCL2	0.85	0.87	0.07	0.06	-0.03	0.0283	0.853	(B) Relapse group
POLG	0.06	0.07	0.01	0.02	-0.01	0.0283	0.853	(B) Relapse group
CTSE	0.58	0.65	0.17	0.16	-0.07	0.0284	0.853	(B) Relapse group
NADSYN1	0.04	0.04	0.01	0.01	0	0.0284	0.853	(B) Relapse group
CHML;OPN3	0.92	0.93	0.03	0.02	-0.01	0.0285	0.853	(B) Relapse group
CACNA2D1	0.24	0.16	0.22	0.18	0.08	0.0287	0.853	(A) disease free
RPS6KL1	0.82	0.84	0.08	0.05	-0.02	0.0288	0.853	(B) Relapse group
EVI2B;NF1	0.36	0.48	0.27	0.26	-0.12	0.0289	0.853	(B) Relapse group
GRIN3A	0.15	0.07	0.25	0.16	0.08	0.0289	0.853	(A) disease free
DAPK1	0.05	0.04	0.07	0.02	0.01	0.029	0.853	(A) disease free
IL5	0.91	0.92	0.05	0.03	-0.02	0.029	0.853	(B) Relapse group
CYFIP2	0.35	0.42	0.14	0.15	-0.07	0.029	0.853	(B) Relapse group
MASTL;YME1L1	0.03	0.04	0.01	0.02	-0.01	0.029	0.853	(B) Relapse group
2025-09-05	0.88	0.9	0.1	0.04	-0.02	0.0291	0.853	(B) Relapse group
KCNK5	0.05	0.07	0.03	0.05	-0.02	0.0291	0.853	(B) Relapse group
BUB1	0.03	0.03	0.01	0.01	-0.01	0.0291	0.853	(B) Relapse group
C9orf114	0.02	0.02	0	0	0	0.0292	0.853	(B) Relapse group
ILDR2	0.07	0.06	0.04	0.01	0.01	0.0292	0.853	(A) disease free
PDCD2	0.09	0.09	0.02	0.01	-0.01	0.0293	0.853	(B) Relapse group
ZNF35	0.04	0.03	0.07	0.01	0.01	0.0293	0.853	(A) disease free
2025-09-01	0.55	0.6	0.11	0.11	-0.05	0.0293	0.853	(B) Relapse group
COCH	0.2	0.14	0.18	0.14	0.06	0.0293	0.853	(A) disease free
C7orf68	0.05	0.06	0.02	0.02	-0.01	0.0294	0.853	(B) Relapse group
LCK	0.55	0.59	0.1	0.09	-0.04	0.0294	0.853	(B) Relapse group
UTP3	0.01	0.02	0	0	0	0.0295	0.853	(B) Relapse group
MSX2	0.09	0.22	0.17	0.3	-0.13	0.0296	0.853	(B) Relapse group
CSF1	0.03	0.03	0.01	0.01	0	0.0296	0.853	(B) Relapse group
EXOSC2	0.86	0.88	0.09	0.05	-0.02	0.0296	0.853	(B) Relapse group
LOC256880;H2AFZ	0.03	0.04	0.01	0.01	-0.01	0.0297	0.853	(B) Relapse group
UHRF1	0.41	0.49	0.16	0.19	-0.08	0.0298	0.853	(B) Relapse group
RAB34	0.65	0.69	0.09	0.08	-0.03	0.0298	0.853	(B) Relapse group
TBC1D10C;PPP1CA	0.88	0.9	0.06	0.04	-0.02	0.0298	0.853	(B) Relapse group
TTPA	0.05	0.04	0.06	0.01	0.01	0.0298	0.853	(A) disease free
WSB1	0.02	0.02	0	0	0	0.0299	0.853	(B) Relapse group
ZNF606	0.6	0.64	0.12	0.1	-0.04	0.0301	0.853	(B) Relapse group
ZC4H2	0.22	0.16	0.16	0.13	0.06	0.0301	0.853	(A) disease free
RGS5	0.88	0.9	0.09	0.04	-0.02	0.0301	0.853	(B) Relapse group
SIRPG	0.14	0.19	0.12	0.13	-0.06	0.0302	0.853	(B) Relapse group
TP73	0.75	0.82	0.21	0.15	-0.07	0.0303	0.853	(B) Relapse group
SOX30	0.82	0.74	0.1	0.18	0.08	0.0303	0.853	(A) disease free
ZSCAN22	0.02	0.02	0	0	0	0.0303	0.853	(B) Relapse group
FAM119B	0.92	0.94	0.04	0.03	-0.01	0.0303	0.853	(B) Relapse group
SLC22A18	0.91	0.93	0.07	0.03	-0.02	0.0304	0.853	(B) Relapse group
ARMCX6	0.17	0.12	0.16	0.13	0.06	0.0304	0.853	(A) disease free
RAB4B	0.04	0.07	0.02	0.06	-0.02	0.0306	0.853	(B) Relapse group
ZNF611	0.89	0.92	0.11	0.06	-0.03	0.0306	0.853	(B) Relapse group
NFATC2	0.14	0.11	0.13	0.08	0.04	0.0307	0.853	(A) disease free
HDAC8	0.19	0.14	0.15	0.11	0.05	0.0308	0.853	(A) disease free
GLRX3	0.06	0.07	0.03	0.03	-0.01	0.0308	0.853	(B) Relapse group
SSBP4	0.07	0.07	0.01	0.01	0	0.031	0.853	(B) Relapse group
RASSF1	0.03	0.03	0.01	0.01	0	0.031	0.853	(B) Relapse group
ADAMTS13	0.48	0.53	0.12	0.11	-0.05	0.0311	0.853	(B) Relapse group
BATF3	0.03	0.02	0.09	0.01	0.01	0.0311	0.853	(A) disease free
HNRNPK;RMI1	0.03	0.04	0.01	0.02	-0.01	0.0311	0.853	(B) Relapse group
TP73	0.94	0.96	0.09	0.03	-0.02	0.0311	0.853	(B) Relapse group
CCT3;C1orf182	0.84	0.87	0.11	0.07	-0.03	0.0311	0.853	(B) Relapse group
ATP5O	0.07	0.09	0.02	0.03	-0.01	0.0313	0.853	(B) Relapse group
TACSTD2	0.15	0.21	0.11	0.13	-0.06	0.0313	0.853	(B) Relapse group
CD3D	0.77	0.8	0.07	0.06	-0.03	0.0313	0.853	(B) Relapse group
PISD	0.95	0.93	0.03	0.02	0.01	0.0314	0.853	(A) disease free
PGM2	0.05	0.05	0.01	0.01	-0.01	0.0315	0.853	(B) Relapse group
SH3BGRL3	0.03	0.03	0.01	0.01	0	0.0316	0.853	(B) Relapse group
KLK7	0.19	0.28	0.16	0.21	-0.09	0.0316	0.853	(B) Relapse group
TMED6	0.35	0.31	0.12	0.09	0.04	0.0316	0.853	(A) disease free
RBM18;MRRF	0.05	0.06	0.02	0.02	-0.01	0.0317	0.853	(B) Relapse group
OSTF1;C9orf95	0.15	0.12	0.14	0.06	0.03	0.0318	0.853	(A) disease free
OTX2	0.73	0.78	0.17	0.11	-0.05	0.0318	0.853	(B) Relapse group
SNORD45C;RABGGTB	0.04	0.04	0.01	0.01	-0.01	0.0318	0.853	(B) Relapse group
NA	0.85	0.89	0.12	0.1	-0.04	0.0318	0.853	(B) Relapse group
MAPRE2	0.08	0.1	0.03	0.05	-0.02	0.0319	0.853	(B) Relapse group
C7orf30	0.05	0.05	0.01	0.01	0	0.032	0.853	(B) Relapse group
CPNE6	0.87	0.89	0.06	0.03	-0.02	0.032	0.853	(B) Relapse group
CARKD	0.05	0.06	0.01	0.01	-0.01	0.032	0.853	(B) Relapse group
MYO1H	0.86	0.88	0.08	0.06	-0.03	0.0321	0.853	(B) Relapse group
GRPEL2	0.03	0.04	0.01	0.02	-0.01	0.0322	0.853	(B) Relapse group
CREB3L3	0.09	0.13	0.07	0.1	-0.04	0.0322	0.853	(B) Relapse group
WBP4	0.05	0.05	0.01	0.01	0	0.0323	0.853	(B) Relapse group
LOC100133612;C1orf174	0.04	0.04	0.01	0.01	0	0.0324	0.853	(B) Relapse group
RUSC2	0.07	0.06	0.05	0.02	0.01	0.0324	0.853	(A) disease free
ROGDI	0.05	0.05	0.01	0.01	-0.01	0.0324	0.853	(B) Relapse group
2025-09-07	0.06	0.04	0.09	0.03	0.02	0.0324	0.853	(A) disease free
HCLS1	0.64	0.68	0.11	0.09	-0.04	0.0324	0.853	(B) Relapse group
HR	0.15	0.13	0.09	0.05	0.03	0.0325	0.853	(A) disease free
PRKCDBP	0.23	0.16	0.19	0.15	0.07	0.0325	0.853	(A) disease free
HCCA2;CTSD	0.03	0.03	0.01	0.01	0	0.0325	0.853	(B) Relapse group
GOLT1A	0.5	0.42	0.19	0.18	0.08	0.0325	0.853	(A) disease free
KRTAP19-3	0.9	0.86	0.06	0.09	0.04	0.0325	0.853	(A) disease free
AVP	0.67	0.71	0.11	0.08	-0.04	0.0326	0.853	(B) Relapse group
HIST1H3B	0.02	0.03	0.01	0.01	0	0.0326	0.853	(B) Relapse group
PCBP3	0.58	0.66	0.22	0.19	-0.09	0.0326	0.853	(B) Relapse group
COPA;NCSTN	0.03	0.04	0.01	0.02	-0.01	0.0327	0.853	(B) Relapse group
TGFB1	0.07	0.05	0.11	0.04	0.02	0.0328	0.853	(A) disease free
CRTC1	0.01	0.02	0	0	0	0.0329	0.853	(B) Relapse group
CLDN9	0.82	0.86	0.13	0.07	-0.04	0.0329	0.853	(B) Relapse group
C9orf139;FUT7	0.73	0.76	0.08	0.06	-0.03	0.0329	0.853	(B) Relapse group
SLC12A9	0.03	0.03	0.01	0.01	0	0.033	0.853	(B) Relapse group
ARHGEF11	0.12	0.15	0.07	0.09	-0.04	0.033	0.853	(B) Relapse group
CYB5R4	0.07	0.1	0.05	0.08	-0.03	0.033	0.853	(B) Relapse group
TP53;WRAP53	0.04	0.04	0.01	0.01	0	0.0331	0.853	(B) Relapse group
CD52;UBXN11	0.72	0.76	0.09	0.07	-0.03	0.0331	0.853	(B) Relapse group
ACTA2	0.88	0.9	0.07	0.04	-0.02	0.0331	0.853	(B) Relapse group
BEND7	0.87	0.89	0.09	0.05	-0.02	0.0332	0.853	(B) Relapse group
RIMS3	0.74	0.78	0.13	0.08	-0.04	0.0332	0.853	(B) Relapse group
BHLHE22	0.45	0.36	0.2	0.21	0.09	0.0332	0.853	(A) disease free
CEP63;ANAPC13	0.09	0.13	0.05	0.1	-0.04	0.0333	0.853	(B) Relapse group
BRCA1;NBR2	0.74	0.64	0.25	0.23	0.1	0.0333	0.853	(A) disease free
KIF14	0.04	0.05	0.01	0.01	-0.01	0.0333	0.853	(B) Relapse group
TAS2R50;PRR4;PRH1	0.93	0.94	0.02	0.02	-0.01	0.0333	0.853	(B) Relapse group
CARD8	0.75	0.78	0.09	0.08	-0.03	0.0334	0.853	(B) Relapse group
POLR3G;MBLAC2	0.03	0.04	0.01	0.01	0	0.0334	0.853	(B) Relapse group
PIK3CB	0.92	0.93	0.03	0.02	-0.01	0.0335	0.853	(B) Relapse group
LNX2;POLR1D	0.08	0.1	0.04	0.05	-0.02	0.0335	0.853	(B) Relapse group
PIK3R2	0.02	0.02	0	0	0	0.0335	0.853	(B) Relapse group
STON2	0.75	0.81	0.17	0.15	-0.06	0.0335	0.853	(B) Relapse group
MTCH2	0.06	0.07	0.02	0.03	-0.01	0.0336	0.853	(B) Relapse group
SLC40A1	0.07	0.05	0.07	0.02	0.01	0.0337	0.853	(A) disease free
ESPNL	0.56	0.62	0.17	0.15	-0.07	0.0337	0.853	(B) Relapse group
SMC1A;RIBC1	0.06	0.05	0.08	0.02	0.01	0.0337	0.853	(A) disease free
RASD2	0.05	0.04	0.02	0.01	0.01	0.0337	0.853	(A) disease free
RIN1	0.05	0.04	0.04	0.01	0.01	0.0338	0.853	(A) disease free
CRHBP	0.77	0.82	0.15	0.12	-0.05	0.0338	0.853	(B) Relapse group
C17orf62	0.75	0.79	0.1	0.08	-0.04	0.0338	0.853	(B) Relapse group
STAT5B	0.03	0.03	0.02	0.01	0	0.0339	0.853	(A) disease free
VNN2	0.71	0.77	0.17	0.14	-0.06	0.0339	0.853	(B) Relapse group
HOXB7	0.05	0.06	0.02	0.03	-0.01	0.034	0.853	(B) Relapse group
RPL5	0.03	0.04	0.01	0.01	-0.01	0.034	0.853	(B) Relapse group
KPNA3	0.05	0.06	0.01	0.03	-0.01	0.034	0.853	(B) Relapse group
TRAF1	0.86	0.89	0.07	0.05	-0.02	0.034	0.853	(B) Relapse group
KAAG1;DCDC2	0.14	0.09	0.18	0.1	0.05	0.0341	0.853	(A) disease free
C9orf46	0.03	0.04	0	0.01	0	0.0341	0.853	(B) Relapse group
C9orf139;ABCA2	0.83	0.85	0.07	0.04	-0.02	0.0341	0.853	(B) Relapse group
TMEM17	0.04	0.02	0.09	0	0.01	0.0341	0.853	(A) disease free
HIST1H2AG;HIST1H2BJ	0.14	0.18	0.07	0.09	-0.04	0.0342	0.853	(B) Relapse group
TGFB3	0.78	0.82	0.12	0.08	-0.04	0.0343	0.853	(B) Relapse group
ZNF536	0.49	0.39	0.25	0.23	0.1	0.0344	0.853	(A) disease free
AMIGO2	0.09	0.06	0.11	0.05	0.03	0.0344	0.853	(A) disease free
GRSF1	0.03	0.03	0.01	0.01	0	0.0344	0.853	(B) Relapse group
MC3R	0.56	0.49	0.15	0.17	0.07	0.0344	0.853	(A) disease free
DOCK8	0.86	0.88	0.07	0.04	-0.02	0.0345	0.853	(B) Relapse group
GLIPR1L2	0.28	0.35	0.16	0.17	-0.07	0.0345	0.853	(B) Relapse group
SIVA1	0.03	0.03	0.01	0.01	0	0.0345	0.853	(B) Relapse group
RAD52	0.06	0.07	0.01	0.02	-0.01	0.0346	0.853	(B) Relapse group
C10orf125	0.67	0.76	0.22	0.21	-0.09	0.0346	0.853	(B) Relapse group
B3GALNT2	0.04	0.04	0.01	0.01	0	0.0347	0.853	(B) Relapse group
CLTA	0.08	0.09	0.02	0.02	-0.01	0.0347	0.853	(B) Relapse group
KCNIP2	0.72	0.76	0.13	0.1	-0.04	0.0347	0.853	(B) Relapse group
VSIG4	0.74	0.8	0.17	0.14	-0.06	0.0347	0.853	(B) Relapse group
C9orf68	0.13	0.1	0.1	0.05	0.03	0.0349	0.853	(A) disease free
ZNF432	0.18	0.13	0.17	0.13	0.06	0.0349	0.853	(A) disease free
GPRASP2	0.32	0.22	0.24	0.22	0.09	0.035	0.853	(A) disease free
ARX	0.68	0.72	0.12	0.09	-0.04	0.035	0.853	(B) Relapse group
OCIAD1	0.06	0.07	0.03	0.04	-0.02	0.0351	0.853	(B) Relapse group
ERICH1	0.02	0.02	0	0	0	0.0351	0.853	(B) Relapse group
HEXA;C15orf34	0.04	0.03	0.05	0.01	0.01	0.0351	0.853	(A) disease free
GPR171;MED12L	0.85	0.87	0.07	0.05	-0.02	0.0352	0.853	(B) Relapse group
SPATA5;NUDT6	0.15	0.24	0.07	0.2	-0.08	0.0352	0.853	(B) Relapse group
HNRNPK;RMI1	0.05	0.05	0.01	0.02	-0.01	0.0352	0.853	(B) Relapse group
FUBP1	0.06	0.08	0.03	0.04	-0.02	0.0352	0.853	(B) Relapse group
PRRG2	0.61	0.67	0.16	0.14	-0.06	0.0352	0.853	(B) Relapse group
NRP2	0.08	0.04	0.15	0.08	0.04	0.0353	0.853	(A) disease free
EFNA3	0.04	0.04	0.01	0.01	0	0.0353	0.853	(B) Relapse group
B4GALT1	0.02	0.02	0	0	0	0.0354	0.853	(B) Relapse group
ADRBK1	0.14	0.2	0.08	0.14	-0.06	0.0354	0.853	(B) Relapse group
DOCK1	0.92	0.93	0.03	0.02	-0.01	0.0354	0.853	(B) Relapse group
VNN1	0.16	0.23	0.15	0.17	-0.07	0.0355	0.853	(B) Relapse group
NDUFA4L2	0.04	0.06	0.02	0.04	-0.02	0.0355	0.853	(B) Relapse group
FANCF	0.06	0.04	0.08	0.01	0.01	0.0356	0.853	(A) disease free
KCNJ10	0.14	0.11	0.12	0.06	0.03	0.0356	0.853	(A) disease free
FAIM3	0.26	0.33	0.15	0.17	-0.07	0.0357	0.853	(B) Relapse group
CRLS1	0.03	0.03	0.01	0.01	0	0.0358	0.853	(B) Relapse group
PTH2R	0.49	0.54	0.15	0.11	-0.05	0.0358	0.853	(B) Relapse group
ST3GAL4	0.51	0.62	0.26	0.26	-0.11	0.0358	0.853	(B) Relapse group
PHACTR2	0.93	0.94	0.05	0.01	-0.01	0.0358	0.853	(B) Relapse group
KCNK16	0.67	0.74	0.17	0.15	-0.07	0.0359	0.853	(B) Relapse group
DMRT2	0.24	0.17	0.2	0.16	0.07	0.0359	0.853	(A) disease free
KRTAP19-3	0.73	0.62	0.21	0.27	0.11	0.0359	0.853	(A) disease free
ZMPSTE24	0.04	0.05	0.01	0.01	0	0.036	0.853	(B) Relapse group
CHRD	0.48	0.53	0.12	0.11	-0.05	0.036	0.853	(B) Relapse group
IFITM2	0.27	0.33	0.12	0.14	-0.06	0.0361	0.853	(B) Relapse group
GUCY1A2	0.37	0.25	0.28	0.27	0.12	0.0361	0.853	(A) disease free
PHF1	0.05	0.06	0.01	0.01	-0.01	0.0361	0.853	(B) Relapse group
ZNF503;C10orf41	0.05	0.04	0.07	0.01	0.01	0.0362	0.853	(A) disease free
KRT13	0.89	0.9	0.05	0.04	-0.02	0.0362	0.853	(B) Relapse group
PHF20L1	0.02	0.03	0.01	0.01	0	0.0362	0.853	(B) Relapse group
EDNRB	0.56	0.61	0.13	0.12	-0.05	0.0362	0.853	(B) Relapse group
CDC26;PRPF4	0.03	0.04	0.01	0.02	-0.01	0.0363	0.853	(B) Relapse group
CHN2	0.31	0.25	0.2	0.14	0.06	0.0363	0.853	(A) disease free
CCIN	0.65	0.7	0.14	0.13	-0.06	0.0363	0.853	(B) Relapse group
ALDH9A1	0.04	0.04	0.01	0.01	-0.01	0.0364	0.853	(B) Relapse group
C4orf21;LARP7	0.05	0.06	0.01	0.01	-0.01	0.0365	0.853	(B) Relapse group
CCDC120	0.7	0.77	0.16	0.16	-0.07	0.0365	0.853	(B) Relapse group
DLL1	0.07	0.06	0.09	0.02	0.02	0.0366	0.853	(A) disease free
WNT9B	0.15	0.08	0.21	0.15	0.07	0.0366	0.853	(A) disease free
FKBP1A	0.06	0.06	0.02	0.01	-0.01	0.0367	0.853	(B) Relapse group
ZNF563	0.04	0.05	0.02	0.03	-0.01	0.0367	0.853	(B) Relapse group
CCDC90A	0.04	0.04	0.01	0.01	0	0.0367	0.853	(B) Relapse group
NLRC5	0.81	0.84	0.11	0.06	-0.03	0.0367	0.853	(B) Relapse group
BIN2	0.86	0.88	0.07	0.05	-0.02	0.0367	0.853	(B) Relapse group
REN	0.61	0.68	0.18	0.15	-0.07	0.0368	0.853	(B) Relapse group
CD200R1	0.32	0.4	0.19	0.2	-0.08	0.0368	0.853	(B) Relapse group
SLC9A3	0.4	0.31	0.22	0.21	0.09	0.0368	0.853	(A) disease free
UBE2G1	0.04	0.04	0.04	0.01	0.01	0.0368	0.853	(A) disease free
MAGEA5P	0.45	0.37	0.21	0.19	0.08	0.0369	0.853	(A) disease free
MAGED2	0.25	0.19	0.17	0.15	0.06	0.0369	0.853	(A) disease free
C7orf41	0.87	0.89	0.05	0.04	-0.02	0.037	0.853	(B) Relapse group
MT1X	0.06	0.09	0.03	0.08	-0.03	0.0371	0.853	(B) Relapse group
NUPR1	0.4	0.49	0.21	0.21	-0.09	0.0371	0.853	(B) Relapse group
GBAS	0.06	0.06	0.01	0.01	-0.01	0.0372	0.853	(B) Relapse group
HIBADH	0.05	0.06	0.01	0.01	0	0.0372	0.853	(B) Relapse group
SLC35E2	0.02	0.02	0	0.01	0	0.0373	0.853	(B) Relapse group
PRKACB	0.13	0.07	0.22	0.15	0.07	0.0373	0.853	(A) disease free
CTSZ	0.76	0.79	0.08	0.06	-0.03	0.0373	0.853	(B) Relapse group
SLC22A18AS;SLC22A18	0.05	0.06	0.01	0.02	-0.01	0.0373	0.853	(B) Relapse group
CRELD2;ALG12	0.74	0.78	0.11	0.1	-0.04	0.0374	0.853	(B) Relapse group
HSPD1;HSPE1	0.03	0.04	0.02	0.03	-0.01	0.0375	0.853	(B) Relapse group
WBP5	0.23	0.16	0.19	0.15	0.07	0.0375	0.853	(A) disease free
RUNX3	0.83	0.86	0.08	0.06	-0.03	0.0375	0.853	(B) Relapse group
GPT2	0.06	0.04	0.05	0.03	0.01	0.0376	0.853	(A) disease free
HOXC9	0.26	0.19	0.18	0.16	0.07	0.0376	0.853	(A) disease free
SLC19A2	0.04	0.05	0.01	0.01	0	0.0377	0.853	(B) Relapse group
ENTPD3	0.46	0.37	0.23	0.22	0.09	0.0378	0.853	(A) disease free
SEMA6B	0.18	0.23	0.11	0.12	-0.05	0.0378	0.853	(B) Relapse group
RGS2	0.07	0.05	0.1	0.03	0.02	0.0379	0.853	(A) disease free
IFITM1	0.11	0.14	0.06	0.06	-0.03	0.038	0.853	(B) Relapse group
FAM45A;FAM45B	0.04	0.04	0.01	0.01	0	0.0381	0.853	(A) disease free
CHML;OPN3	0.87	0.89	0.06	0.05	-0.02	0.0381	0.853	(B) Relapse group
SHD	0.33	0.25	0.21	0.18	0.08	0.0382	0.853	(A) disease free
TMX1	0.08	0.1	0.03	0.05	-0.02	0.0382	0.853	(B) Relapse group
ABCG8;ABCG5	0.85	0.86	0.06	0.04	-0.02	0.0383	0.853	(B) Relapse group
IGLL1	0.49	0.54	0.13	0.13	-0.05	0.0383	0.853	(B) Relapse group
SVIL	0.05	0.05	0.02	0.01	0.01	0.0383	0.853	(A) disease free
ADAM30	0.9	0.91	0.04	0.02	-0.01	0.0384	0.853	(B) Relapse group
ANP32E	0.03	0.02	0.05	0.01	0.01	0.0384	0.853	(A) disease free
PHF21A	0.05	0.06	0.01	0.01	-0.01	0.0384	0.853	(B) Relapse group
UBE2V2	0.04	0.05	0.01	0.01	-0.01	0.0384	0.853	(B) Relapse group
B3GAT2	0.1	0.05	0.18	0.12	0.05	0.0384	0.853	(A) disease free
MBNL1;LOC401093	0.19	0.26	0.13	0.19	-0.08	0.0384	0.853	(B) Relapse group
HSD17B13	0.66	0.73	0.19	0.16	-0.07	0.0385	0.853	(B) Relapse group
NT5C	0.06	0.06	0.01	0.01	-0.01	0.0385	0.853	(B) Relapse group
SCYL2;DEPDC4	0.04	0.05	0.01	0.02	-0.01	0.0385	0.853	(B) Relapse group
ALPPL2	0.89	0.91	0.04	0.03	-0.01	0.0385	0.853	(B) Relapse group
SNX17;EIF2B4	0.04	0.05	0.01	0.01	-0.01	0.0385	0.853	(B) Relapse group
OAZ3;MRPL9	0.02	0.03	0.01	0.01	0	0.0386	0.853	(B) Relapse group
GTF3C5	0.09	0.11	0.03	0.05	-0.02	0.0386	0.853	(B) Relapse group
RBPJL;MATN4	0.36	0.28	0.25	0.21	0.09	0.0387	0.853	(A) disease free
RHEBL1	0.04	0.04	0.01	0.01	0	0.0388	0.853	(B) Relapse group
MIR639;TECR	0.01	0.01	0.01	0	0	0.0388	0.853	(A) disease free
BCL7C;MIR762	0.05	0.06	0.01	0.02	-0.01	0.0389	0.853	(B) Relapse group
CNOT3	0.02	0.02	0	0	0	0.0389	0.853	(B) Relapse group
PFKFB4	0.05	0.06	0.01	0.01	0	0.039	0.853	(B) Relapse group
PCBP3	0.91	0.93	0.05	0.04	-0.02	0.039	0.853	(B) Relapse group
SLC25A33	0.48	0.53	0.13	0.12	-0.05	0.0391	0.853	(B) Relapse group
SOD1	0.03	0.03	0.01	0.01	0	0.0392	0.853	(B) Relapse group
TBX10	0.81	0.84	0.09	0.06	-0.03	0.0392	0.853	(B) Relapse group
PDE4D	0.53	0.63	0.23	0.22	-0.09	0.0392	0.853	(B) Relapse group
DNASE1	0.74	0.77	0.06	0.06	-0.02	0.0392	0.853	(B) Relapse group
CRYBB2	0.87	0.89	0.07	0.04	-0.02	0.0393	0.853	(B) Relapse group
SHANK1	0.35	0.31	0.14	0.09	0.04	0.0393	0.853	(A) disease free
STIL	0.03	0.03	0.01	0.01	0	0.0394	0.853	(B) Relapse group
NOTCH4	0.33	0.39	0.14	0.16	-0.06	0.0394	0.853	(B) Relapse group
FAM55C	0.04	0.03	0.07	0.01	0.01	0.0395	0.853	(A) disease free
NVL	0.07	0.08	0.02	0.02	-0.01	0.0395	0.853	(B) Relapse group
IGF1R	0.06	0.04	0.11	0.04	0.02	0.0395	0.853	(A) disease free
AXIN1	0.07	0.06	0.05	0.03	0.01	0.0395	0.853	(A) disease free
INSR	0.36	0.42	0.13	0.14	-0.06	0.0396	0.853	(B) Relapse group
POM121	0.07	0.08	0.01	0.01	-0.01	0.0396	0.853	(B) Relapse group
MACROD2	0.04	0.03	0.08	0.02	0.01	0.0396	0.853	(A) disease free
MSH2	0.05	0.07	0.02	0.04	-0.02	0.0397	0.853	(B) Relapse group
BMP3	0.33	0.23	0.29	0.22	0.1	0.0398	0.853	(A) disease free
FLJ40125;RTN2	0.15	0.1	0.15	0.11	0.05	0.0398	0.853	(A) disease free
MTF2	0.04	0.05	0.01	0.02	-0.01	0.0398	0.853	(B) Relapse group
NUP155	0.22	0.15	0.19	0.17	0.07	0.0399	0.853	(A) disease free
MAPK12	0.08	0.06	0.08	0.01	0.01	0.0399	0.853	(A) disease free
HAS3	0.07	0.06	0.05	0.01	0.01	0.0399	0.853	(A) disease free
FGF5	0.58	0.49	0.18	0.22	0.09	0.0399	0.853	(A) disease free
C2orf3	0.1	0.14	0.05	0.1	-0.04	0.0399	0.853	(B) Relapse group
MBD6	0.04	0.04	0.01	0.01	-0.01	0.04	0.853	(B) Relapse group
CASP9	0.04	0.05	0.01	0.01	-0.01	0.04	0.853	(B) Relapse group
C7	0.75	0.77	0.07	0.06	-0.03	0.04	0.853	(B) Relapse group
C1orf26;C1orf25	0.05	0.06	0.01	0.02	-0.01	0.04	0.853	(B) Relapse group
LTBP2	0.18	0.11	0.22	0.17	0.07	0.0401	0.853	(A) disease free
COG3	0.04	0.05	0.03	0.03	-0.01	0.0401	0.853	(B) Relapse group
ASCC3	0.06	0.07	0.02	0.02	-0.01	0.0401	0.853	(B) Relapse group
RASGRP1	0.1	0.09	0.08	0.02	0.01	0.0402	0.853	(A) disease free
MBTD1	0.88	0.9	0.08	0.04	-0.02	0.0402	0.853	(B) Relapse group
LUZP4	0.94	0.95	0.05	0.02	-0.01	0.0402	0.853	(B) Relapse group
TAX1BP1	0.08	0.1	0.05	0.06	-0.02	0.0402	0.853	(B) Relapse group
P2RY13;MED12L	0.85	0.88	0.1	0.06	-0.03	0.0403	0.853	(B) Relapse group
RLN2	0.24	0.21	0.11	0.08	0.04	0.0403	0.853	(A) disease free
C12orf5	0.03	0.03	0	0.01	0	0.0403	0.853	(B) Relapse group
DAPP1	0.42	0.52	0.26	0.23	-0.1	0.0403	0.853	(B) Relapse group
CTSE	0.44	0.52	0.17	0.18	-0.07	0.0404	0.853	(B) Relapse group
IL17D	0.05	0.03	0.08	0.01	0.01	0.0405	0.853	(A) disease free
AFTPH	0.03	0.04	0.01	0.01	0	0.0405	0.853	(B) Relapse group
HNRNPD	0.08	0.09	0.02	0.02	-0.01	0.0405	0.853	(B) Relapse group
HAX1	0.03	0.03	0.01	0.01	-0.01	0.0406	0.853	(B) Relapse group
MOG	0.64	0.73	0.23	0.22	-0.09	0.0406	0.853	(B) Relapse group
GPR111	0.84	0.87	0.1	0.06	-0.03	0.0406	0.853	(B) Relapse group
CXXC1;MBD1	0.94	0.95	0.05	0.01	-0.01	0.0407	0.853	(B) Relapse group
EFNB1	0.21	0.14	0.2	0.17	0.07	0.0407	0.853	(A) disease free
PRKCDBP	0.12	0.09	0.12	0.06	0.03	0.0408	0.853	(A) disease free
NGRN	0.02	0.03	0.01	0.01	0	0.0408	0.853	(B) Relapse group
TAF1A	0.03	0.04	0.01	0.02	-0.01	0.0408	0.853	(B) Relapse group
VMO1	0.55	0.61	0.17	0.14	-0.06	0.0409	0.853	(B) Relapse group
BCAP31;ABCD1	0.41	0.34	0.17	0.15	0.06	0.0409	0.853	(A) disease free
SCARB2	0.02	0.02	0	0	0	0.0409	0.853	(B) Relapse group
ZMYND10	0.1	0.08	0.1	0.03	0.02	0.0409	0.853	(A) disease free
STARD13	0.09	0.07	0.08	0.03	0.02	0.0409	0.853	(A) disease free
UIMC1	0.02	0.02	0	0	0	0.041	0.853	(B) Relapse group
B4GALT7	0.03	0.04	0.01	0.02	-0.01	0.041	0.853	(B) Relapse group
NA	0.92	0.93	0.03	0.02	-0.01	0.041	0.853	(B) Relapse group
PDE10A	0.47	0.55	0.25	0.19	-0.08	0.041	0.853	(B) Relapse group
TDRD3	0.95	0.96	0.04	0.01	-0.01	0.0411	0.853	(B) Relapse group
ANG;RNASE4	0.02	0.03	0	0.01	0	0.0411	0.853	(B) Relapse group
TRAM2	0.05	0.05	0.01	0.01	0	0.0411	0.853	(B) Relapse group
PSG2	0.91	0.88	0.05	0.06	0.03	0.0411	0.853	(A) disease free
FOXE3	0.13	0.07	0.21	0.15	0.07	0.0411	0.853	(A) disease free
GPN2	0.04	0.04	0.01	0.02	-0.01	0.0412	0.853	(B) Relapse group
STEAP2	0.02	0.01	0.06	0.01	0.01	0.0412	0.853	(A) disease free
MSX2	0.15	0.24	0.15	0.22	-0.09	0.0412	0.853	(B) Relapse group
RBM4	0.05	0.06	0.02	0.03	-0.01	0.0412	0.853	(B) Relapse group
TBRG4	0.08	0.08	0.02	0.02	-0.01	0.0412	0.853	(B) Relapse group
PTPN23	0.03	0.03	0.01	0.01	0	0.0414	0.853	(B) Relapse group
DUSP3	0.04	0.04	0.01	0.01	0	0.0415	0.853	(B) Relapse group
PRPF3	0.06	0.07	0.01	0.02	-0.01	0.0415	0.853	(B) Relapse group
GLRA2	0.56	0.45	0.23	0.27	0.11	0.0415	0.853	(A) disease free
LOX	0.15	0.1	0.19	0.13	0.06	0.0415	0.853	(A) disease free
KIAA1704;NUFIP1	0.03	0.04	0.01	0.02	-0.01	0.0416	0.853	(B) Relapse group
SACM1L	0.04	0.05	0.01	0.02	-0.01	0.0416	0.853	(B) Relapse group
SPOCK1	0.45	0.37	0.19	0.17	0.07	0.0416	0.853	(A) disease free
COG3	0.04	0.04	0.01	0.01	0	0.0416	0.853	(B) Relapse group
ABCA1	0.04	0.04	0.03	0.01	0.01	0.0418	0.853	(A) disease free
PIK3R2	0.04	0.06	0.02	0.03	-0.01	0.0418	0.853	(B) Relapse group
NFIA	0.03	0.03	0	0.01	0	0.0418	0.853	(B) Relapse group
PPP2R2D	0.92	0.93	0.04	0.03	-0.01	0.042	0.853	(B) Relapse group
NAT8;ALMS1P	0.44	0.51	0.17	0.15	-0.06	0.042	0.853	(B) Relapse group
TMEM133	0.92	0.94	0.06	0.02	-0.01	0.0421	0.853	(B) Relapse group
NSA2;GFM2	0.04	0.05	0.02	0.02	-0.01	0.0421	0.853	(B) Relapse group
PRAP1	0.18	0.15	0.1	0.08	0.03	0.0422	0.853	(A) disease free
POMGNT1	0.05	0.05	0.01	0.01	0	0.0423	0.853	(B) Relapse group
WDR37	0.03	0.02	0.03	0.01	0.01	0.0423	0.853	(A) disease free
HSPH1	0.05	0.06	0.02	0.03	-0.01	0.0424	0.853	(B) Relapse group
RNF125	0.04	0.04	0.01	0.01	0	0.0424	0.853	(A) disease free
C7orf55	0.06	0.07	0.02	0.03	-0.01	0.0424	0.853	(B) Relapse group
AGER	0.87	0.88	0.03	0.03	-0.01	0.0425	0.853	(B) Relapse group
MAML1	0.04	0.04	0.01	0.01	0	0.0425	0.853	(B) Relapse group
C6orf118	0.61	0.69	0.23	0.19	-0.08	0.0425	0.853	(B) Relapse group
YWHAH-AS1;YWHAH	0.04	0.05	0.01	0.01	-0.01	0.0425	0.853	(B) Relapse group
BLZF1;NME7	0.03	0.05	0.02	0.03	-0.01	0.0425	0.853	(B) Relapse group
ZNF184	0.04	0.05	0.01	0.01	-0.01	0.0426	0.853	(B) Relapse group
PHF21B	0.45	0.33	0.25	0.28	0.12	0.0426	0.853	(A) disease free
RAB9A	0.1	0.08	0.1	0.04	0.02	0.0426	0.853	(A) disease free
C20orf117	0.81	0.84	0.11	0.05	-0.03	0.0426	0.853	(B) Relapse group
FLVCR2	0.3	0.23	0.22	0.18	0.08	0.0427	0.853	(A) disease free
RAB3GAP1	0.03	0.03	0.01	0.02	-0.01	0.0428	0.853	(B) Relapse group
ZNF384	0.01	0.02	0	0	0	0.0428	0.853	(B) Relapse group
ZFPM1	0.04	0.04	0.01	0.01	0	0.0428	0.853	(B) Relapse group
MATK	0.45	0.35	0.21	0.25	0.1	0.0428	0.853	(A) disease free
ZBTB6	0.06	0.08	0.01	0.04	-0.02	0.0428	0.853	(B) Relapse group
DDB1;DAK	0.66	0.55	0.27	0.25	0.1	0.0428	0.853	(A) disease free
P4HA3	0.3	0.23	0.2	0.17	0.07	0.0428	0.853	(A) disease free
PARD6G	0.12	0.08	0.16	0.09	0.04	0.0429	0.853	(A) disease free
MAMDC2	0.54	0.46	0.19	0.19	0.08	0.0429	0.853	(A) disease free
FBXL15;PSD	0.23	0.16	0.2	0.17	0.07	0.043	0.853	(A) disease free
PPP1CA	0.06	0.09	0.05	0.08	-0.03	0.043	0.853	(B) Relapse group
DEM1	0.06	0.03	0.14	0.06	0.03	0.043	0.853	(A) disease free
ADRA2A	0.15	0.11	0.18	0.08	0.04	0.043	0.853	(A) disease free
NOTCH4	0.5	0.57	0.17	0.17	-0.07	0.0431	0.853	(B) Relapse group
THUMPD3	0.04	0.03	0.05	0.01	0.01	0.0431	0.853	(A) disease free
OR6A2	0.88	0.91	0.13	0.07	-0.03	0.0431	0.853	(B) Relapse group
WRNIP1	0.06	0.08	0.03	0.04	-0.02	0.0432	0.853	(B) Relapse group
C5orf40;CYFIP2	0.87	0.9	0.1	0.07	-0.03	0.0432	0.853	(B) Relapse group
CRISP1	0.81	0.73	0.15	0.2	0.08	0.0432	0.853	(A) disease free
ZNF509;LYAR	0.02	0.02	0	0	0	0.0432	0.853	(B) Relapse group
PRKAA1	0.02	0.01	0.01	0	0	0.0432	0.853	(A) disease free
UBXN1	0.06	0.06	0.01	0.01	-0.01	0.0432	0.853	(B) Relapse group
SMARCD3	0.09	0.06	0.12	0.07	0.03	0.0432	0.853	(A) disease free
PSIP1	0.07	0.08	0.02	0.03	-0.01	0.0433	0.853	(B) Relapse group
MNS1	0.25	0.18	0.2	0.16	0.07	0.0433	0.853	(A) disease free
SPATA2	0.06	0.06	0.02	0.01	-0.01	0.0434	0.853	(B) Relapse group
INTS10	0.04	0.05	0.01	0.01	-0.01	0.0434	0.853	(B) Relapse group
UMPS	0.03	0.04	0.01	0.02	-0.01	0.0437	0.853	(B) Relapse group
SUMO1	0.03	0.04	0.01	0.01	-0.01	0.0437	0.853	(B) Relapse group
TNKS	0.06	0.08	0.02	0.03	-0.01	0.0437	0.853	(B) Relapse group
CFAP418	0.02	0.03	0.01	0.01	0	0.0438	0.853	(B) Relapse group
CS	0.09	0.1	0.02	0.02	-0.01	0.0438	0.853	(B) Relapse group
ZNF688	0.03	0.03	0.02	0.01	0.01	0.0438	0.853	(A) disease free
CRABP1	0.25	0.17	0.24	0.19	0.08	0.0439	0.853	(A) disease free
CEBPG	0.05	0.05	0.01	0.02	-0.01	0.0439	0.853	(B) Relapse group
TAS1R1;NOL9	0.04	0.04	0.01	0.02	-0.01	0.044	0.853	(B) Relapse group
NBL1	0.61	0.67	0.16	0.13	-0.06	0.044	0.853	(B) Relapse group
ADAMTSL2	0.09	0.06	0.11	0.06	0.03	0.044	0.853	(A) disease free
MTIF3	0.04	0.05	0.01	0.01	0	0.044	0.853	(B) Relapse group
KIF6	0.14	0.07	0.21	0.17	0.07	0.044	0.853	(A) disease free
GBA	0.03	0.03	0.01	0.01	0	0.0441	0.853	(B) Relapse group
ATG10	0.18	0.2	0.04	0.05	-0.02	0.0441	0.853	(B) Relapse group
GABRA6	0.19	0.24	0.11	0.12	-0.05	0.0441	0.853	(B) Relapse group
MDM1	0.03	0.04	0.01	0.01	0	0.0442	0.853	(B) Relapse group
GRID2	0.25	0.17	0.21	0.18	0.08	0.0442	0.853	(A) disease free
IL18BP	0.57	0.6	0.11	0.09	-0.04	0.0442	0.853	(B) Relapse group
WWTR1	0.12	0.08	0.15	0.1	0.04	0.0443	0.853	(A) disease free
LAGE3	0.32	0.25	0.21	0.17	0.07	0.0443	0.853	(A) disease free
SOCS2	0.03	0.04	0.01	0.01	0	0.0443	0.853	(B) Relapse group
PGBD3;ERCC6	0.87	0.89	0.04	0.04	-0.01	0.0444	0.853	(B) Relapse group
ERCC6	0.03	0.03	0.01	0.01	0	0.0444	0.853	(B) Relapse group
PITX2	0.1	0.07	0.14	0.08	0.04	0.0445	0.853	(A) disease free
FAM60A	0.05	0.05	0.01	0.02	-0.01	0.0445	0.853	(B) Relapse group
ICAM5	0.3	0.2	0.28	0.22	0.09	0.0445	0.853	(A) disease free
GTF2B	0.03	0.04	0.01	0.02	-0.01	0.0445	0.853	(B) Relapse group
MFAP1	0.07	0.09	0.03	0.05	-0.02	0.0446	0.853	(B) Relapse group
GSDMB	0.45	0.52	0.17	0.18	-0.07	0.0446	0.853	(B) Relapse group
SCRN2	0.04	0.04	0.01	0.01	0	0.0447	0.853	(B) Relapse group
CD79A	0.71	0.76	0.13	0.12	-0.05	0.0447	0.853	(B) Relapse group
STX11	0.09	0.06	0.13	0.07	0.03	0.0448	0.853	(A) disease free
WDR90;RHOT2	0.48	0.53	0.12	0.12	-0.05	0.0448	0.853	(B) Relapse group
LRRC1	0.02	0.03	0.01	0.01	0	0.0449	0.853	(B) Relapse group
REEP2	0.08	0.07	0.09	0.03	0.02	0.0449	0.853	(A) disease free
CXXC4	0.06	0.05	0.07	0.01	0.01	0.0449	0.853	(A) disease free
RB1	0.06	0.06	0.01	0.01	-0.01	0.0451	0.853	(B) Relapse group
GIMAP1	0.31	0.38	0.19	0.19	-0.08	0.0451	0.853	(B) Relapse group
PPP1R16B	0.79	0.82	0.1	0.08	-0.03	0.0451	0.853	(B) Relapse group
ZNF441	0.05	0.06	0.01	0.02	-0.01	0.0452	0.853	(B) Relapse group
SERPINB9	0.46	0.49	0.07	0.06	-0.02	0.0452	0.853	(B) Relapse group
ASTN1	0.39	0.3	0.23	0.2	0.08	0.0453	0.853	(A) disease free
TUBGCP5	0.05	0.04	0.05	0.01	0.01	0.0453	0.853	(A) disease free
GNG8	0.1	0.08	0.07	0.03	0.02	0.0454	0.853	(A) disease free
LOC100289341;MAN1B1	0.04	0.05	0.01	0.01	0	0.0454	0.853	(B) Relapse group
TCEA1	0.06	0.07	0.02	0.03	-0.01	0.0454	0.853	(B) Relapse group
NLRX1	0.03	0.04	0.01	0.01	0	0.0454	0.853	(B) Relapse group
PRDM11	0.82	0.87	0.15	0.12	-0.05	0.0454	0.853	(B) Relapse group
C17orf106;ACOX1	0.06	0.06	0.01	0.01	0	0.0455	0.853	(B) Relapse group
MED14	0.04	0.03	0.04	0.01	0.01	0.0456	0.853	(A) disease free
AUH	0.03	0.04	0.01	0.02	-0.01	0.0457	0.853	(B) Relapse group
NA	0.04	0.05	0.02	0.02	-0.01	0.0457	0.853	(B) Relapse group
CENPB	0.04	0.05	0.01	0.01	0	0.0458	0.853	(B) Relapse group
PIGO	0.07	0.08	0.03	0.02	-0.01	0.0458	0.853	(B) Relapse group
RUFY1	0.11	0.16	0.08	0.11	-0.04	0.0458	0.853	(B) Relapse group
UBL7	0.03	0.04	0	0.01	0	0.0459	0.853	(B) Relapse group
PPP4R1	0.03	0.03	0.01	0.01	0	0.0459	0.853	(B) Relapse group
KRT15	0.65	0.7	0.12	0.1	-0.04	0.0459	0.853	(B) Relapse group
DEPDC1B	0.04	0.04	0.01	0.01	0	0.0459	0.853	(B) Relapse group
CES7	0.49	0.57	0.18	0.22	-0.09	0.046	0.853	(B) Relapse group
ZDHHC7	0.06	0.07	0.01	0.02	-0.01	0.046	0.853	(B) Relapse group
GINS4	0.08	0.09	0.02	0.02	-0.01	0.046	0.853	(B) Relapse group
CCNT1	0.04	0.05	0.01	0.02	-0.01	0.046	0.853	(B) Relapse group
PDE5A	0.08	0.09	0.03	0.03	-0.01	0.0461	0.853	(B) Relapse group
AP2S1	0.7	0.77	0.19	0.16	-0.07	0.0461	0.853	(B) Relapse group
DHX40	0.9	0.83	0.09	0.19	0.07	0.0461	0.853	(A) disease free
GNMT	0.08	0.06	0.05	0.04	0.02	0.0461	0.853	(A) disease free
SLC12A4	0.12	0.15	0.05	0.07	-0.03	0.0461	0.853	(B) Relapse group
PIK3CD	0.71	0.75	0.13	0.09	-0.04	0.0462	0.853	(B) Relapse group
GTPBP2;MAD2L1BP	0.06	0.06	0.02	0.02	-0.01	0.0462	0.853	(B) Relapse group
GSX2	0.21	0.14	0.24	0.18	0.07	0.0462	0.853	(A) disease free
TMEM164	0.28	0.21	0.21	0.18	0.08	0.0462	0.853	(A) disease free
CBFA2T2	0.04	0.05	0.01	0.01	-0.01	0.0462	0.853	(B) Relapse group
AQP4;C18orf16	0.76	0.81	0.15	0.11	-0.05	0.0462	0.853	(B) Relapse group
RCN2	0.04	0.05	0.01	0.01	0	0.0462	0.853	(B) Relapse group
TBRG4	0.03	0.03	0.01	0.01	0	0.0462	0.853	(B) Relapse group
KCNC1	0.14	0.08	0.21	0.14	0.06	0.0464	0.853	(A) disease free
C1orf38	0.86	0.87	0.03	0.02	-0.01	0.0464	0.853	(B) Relapse group
PRDM12	0.47	0.37	0.25	0.25	0.1	0.0465	0.853	(A) disease free
AGXT2L1	0.18	0.13	0.16	0.12	0.05	0.0465	0.853	(A) disease free
LCE3A	0.45	0.37	0.19	0.19	0.08	0.0465	0.853	(A) disease free
SHD	0.31	0.2	0.32	0.26	0.11	0.0465	0.853	(A) disease free
SH3GL2	0.15	0.09	0.19	0.14	0.06	0.0466	0.853	(A) disease free
KTI12;TXNDC12	0.04	0.04	0.01	0.02	-0.01	0.0466	0.853	(B) Relapse group
SNTA1	0.05	0.04	0.07	0.01	0.01	0.0466	0.853	(A) disease free
NDRG3	0.11	0.12	0.03	0.02	-0.01	0.0466	0.853	(B) Relapse group
FAM55C	0.03	0.02	0.07	0.01	0.01	0.0467	0.853	(A) disease free
LSM6	0.04	0.04	0.01	0.01	0	0.0467	0.853	(B) Relapse group
DSCAML1	0.57	0.64	0.18	0.16	-0.07	0.0467	0.853	(B) Relapse group
MCL1	0.07	0.08	0.02	0.02	-0.01	0.0468	0.853	(B) Relapse group
HOXA4	0.23	0.19	0.13	0.08	0.04	0.0468	0.853	(A) disease free
DLEC1	0.09	0.06	0.15	0.07	0.03	0.0468	0.853	(A) disease free
ST7L;CAPZA1	0.04	0.05	0.01	0.02	-0.01	0.0469	0.853	(B) Relapse group
TSHZ3	0.89	0.82	0.12	0.18	0.07	0.0469	0.853	(A) disease free
LGI4	0.78	0.8	0.07	0.06	-0.02	0.0469	0.853	(B) Relapse group
DPYSL5	0.43	0.34	0.28	0.24	0.1	0.0469	0.853	(A) disease free
NOTCH2	0.05	0.04	0.06	0.01	0.01	0.0469	0.853	(A) disease free
LMO3	0.76	0.81	0.15	0.12	-0.05	0.047	0.853	(B) Relapse group
SETDB1	0.05	0.06	0.02	0.03	-0.01	0.047	0.853	(B) Relapse group
TXK	0.8	0.82	0.05	0.04	-0.02	0.047	0.853	(B) Relapse group
SYTL4	0.2	0.14	0.19	0.16	0.07	0.047	0.853	(A) disease free
TOPBP1	0.03	0.04	0.01	0.01	0	0.047	0.853	(B) Relapse group
PSMD3	0.02	0.03	0	0.01	0	0.0471	0.853	(B) Relapse group
TAS2R3	0.93	0.94	0.02	0.01	-0.01	0.0471	0.853	(B) Relapse group
MAPK11	0.04	0.05	0.01	0.02	-0.01	0.0472	0.853	(B) Relapse group
NFKB2	0.03	0.04	0.01	0.01	0	0.0472	0.853	(B) Relapse group
SLC7A7	0.66	0.71	0.12	0.14	-0.05	0.0472	0.853	(B) Relapse group
UBA6;LOC550112	0.05	0.05	0.01	0.01	0	0.0473	0.853	(B) Relapse group
TBCA	0.05	0.05	0.01	0.01	0	0.0473	0.853	(B) Relapse group
IGF2;INS-IGF2	0.25	0.21	0.12	0.1	0.04	0.0474	0.853	(A) disease free
ZWILCH;RPL4	0.03	0.04	0.01	0.01	0	0.0474	0.853	(B) Relapse group
SNX1	0.02	0.02	0	0	0	0.0475	0.853	(B) Relapse group
LETM1	0.07	0.08	0.01	0.02	-0.01	0.0475	0.853	(B) Relapse group
PCDHB2	0.68	0.63	0.12	0.15	0.06	0.0475	0.853	(A) disease free
ACADVL;DLG4	0.74	0.77	0.08	0.06	-0.03	0.0476	0.853	(B) Relapse group
CEBPZ;C2orf56	0.07	0.08	0.02	0.03	-0.01	0.0477	0.853	(B) Relapse group
RDM1	0.09	0.08	0.06	0.02	0.01	0.0477	0.853	(A) disease free
TUBA1B	0.03	0.04	0.01	0.01	-0.01	0.0477	0.853	(B) Relapse group
MMP14	0.2	0.16	0.1	0.09	0.04	0.0478	0.853	(A) disease free
EFNB1	0.3	0.2	0.28	0.25	0.1	0.0478	0.853	(A) disease free
ATRNL1	0.15	0.1	0.18	0.13	0.06	0.0478	0.853	(A) disease free
CSMD2;C1orf94	0.39	0.3	0.24	0.21	0.09	0.0479	0.853	(A) disease free
POP4	0.03	0.04	0.01	0.01	0	0.0479	0.853	(B) Relapse group
EDA	0.3	0.21	0.26	0.23	0.09	0.0479	0.853	(A) disease free
KCNAB1	0.79	0.72	0.13	0.17	0.07	0.0479	0.853	(A) disease free
FKBP9	0.63	0.71	0.18	0.21	-0.08	0.048	0.853	(B) Relapse group
GLT25D1	0.03	0.04	0.01	0.01	-0.01	0.048	0.853	(B) Relapse group
STRA8	0.93	0.94	0.03	0.02	-0.01	0.0481	0.853	(B) Relapse group
VTI1A;ZDHHC6	0.03	0.03	0.01	0.01	0	0.0481	0.853	(B) Relapse group
DYNLL1;SFRS9	0.06	0.06	0.01	0.02	-0.01	0.0482	0.853	(B) Relapse group
SMC2	0.03	0.03	0.01	0.01	0	0.0482	0.853	(B) Relapse group
CAPZB	0.86	0.88	0.07	0.04	-0.02	0.0483	0.853	(B) Relapse group
TFIP11	0.07	0.06	0.03	0.02	0.01	0.0483	0.853	(A) disease free
MAN2A2	0.91	0.92	0.04	0.03	-0.01	0.0483	0.853	(B) Relapse group
SLC38A11	0.36	0.28	0.23	0.21	0.08	0.0483	0.853	(A) disease free
KRT27	0.6	0.68	0.22	0.19	-0.08	0.0483	0.853	(B) Relapse group
FANCF	0.08	0.06	0.09	0.01	0.01	0.0484	0.853	(A) disease free
FANCM;FKBP3	0.04	0.05	0.01	0.02	-0.01	0.0485	0.853	(B) Relapse group
UNC45A;HDDC3	0.03	0.04	0.01	0.01	0	0.0486	0.853	(B) Relapse group
RNF11	0.06	0.07	0.02	0.02	-0.01	0.0487	0.853	(B) Relapse group
SLC16A10	0.03	0.02	0.09	0.02	0.01	0.0487	0.853	(A) disease free
USP38	0.03	0.03	0.01	0.02	-0.01	0.0488	0.853	(B) Relapse group
RGN	0.66	0.55	0.25	0.3	0.12	0.0488	0.853	(A) disease free
PDE6C	0.54	0.61	0.17	0.16	-0.06	0.0488	0.853	(B) Relapse group
MED20;BYSL	0.06	0.07	0.02	0.03	-0.01	0.0489	0.853	(B) Relapse group
SLC3A2;SNORD25;SNHG1;SNORD27;SNORD26	0.04	0.05	0.02	0.02	-0.01	0.0489	0.853	(B) Relapse group
MICAL1	0.29	0.25	0.12	0.09	0.04	0.049	0.853	(A) disease free
QTRTD1;KIAA1407	0.02	0.03	0.01	0.01	0	0.049	0.853	(B) Relapse group
NDOR1;TMEM203	0.03	0.03	0	0.01	0	0.0491	0.853	(B) Relapse group
ZNF362	0.03	0.04	0.01	0.01	0	0.0492	0.853	(B) Relapse group
MYO5A	0.06	0.04	0.11	0.05	0.02	0.0492	0.853	(A) disease free
ATP6V1B2	0.02	0.02	0	0	0	0.0492	0.853	(B) Relapse group
MIOX	0.64	0.69	0.13	0.11	-0.05	0.0492	0.853	(B) Relapse group
PNPT1	0.05	0.06	0.01	0.02	-0.01	0.0493	0.853	(B) Relapse group
TIGIT	0.47	0.56	0.2	0.24	-0.09	0.0494	0.853	(B) Relapse group
SPTB	0.63	0.68	0.13	0.12	-0.05	0.0494	0.853	(B) Relapse group
PPARGC1A	0.04	0.05	0.01	0.02	-0.01	0.0494	0.853	(B) Relapse group
YAF2	0.07	0.08	0.02	0.02	-0.01	0.0495	0.853	(B) Relapse group
PRB4	0.85	0.89	0.15	0.1	-0.04	0.0495	0.853	(B) Relapse group
PRPF8	0.14	0.17	0.05	0.08	-0.03	0.0496	0.853	(B) Relapse group
C16orf73	0.66	0.74	0.2	0.19	-0.08	0.0496	0.853	(B) Relapse group
FOXJ1	0.33	0.4	0.19	0.17	-0.07	0.0496	0.853	(B) Relapse group
ZIC1	0.71	0.75	0.12	0.11	-0.04	0.0497	0.853	(B) Relapse group
HOXA3	0.93	0.91	0.03	0.05	0.02	0.0498	0.853	(A) disease free
HTR2C	0.7	0.76	0.19	0.14	-0.06	0.0499	0.853	(B) Relapse group
HELB	0.05	0.06	0.02	0.02	-0.01	0.0499	0.853	(B) Relapse group
CSDA	0.03	0.04	0.01	0.01	0	0.0499	0.853	(B) Relapse group
CD300LB	0.83	0.86	0.08	0.06	-0.02	0.0499	0.853	(B) Relapse group
CENPF	0.05	0.06	0.03	0.03	-0.01	0.05	0.853	(B) Relapse group
ABCC13	0.87	0.89	0.09	0.06	-0.03	0.05	0.853	(B) Relapse group
CASZ1	0.05	0.04	0.05	0.01	0.01	0.0501	0.853	(A) disease free
RPH3AL	0.59	0.65	0.18	0.17	-0.07	0.0501	0.853	(B) Relapse group
MRPS34;EME2;NME3	0.1	0.14	0.05	0.11	-0.04	0.0501	0.853	(B) Relapse group
RTN1	0.26	0.19	0.25	0.18	0.08	0.0502	0.853	(A) disease free
CCND2	0.04	0.03	0.08	0.01	0.01	0.0502	0.853	(A) disease free
UNKL	0.08	0.09	0.03	0.04	-0.01	0.0503	0.853	(B) Relapse group
XPO1	0.04	0.05	0.01	0.01	0	0.0503	0.853	(B) Relapse group
CYP11A1	0.51	0.58	0.17	0.18	-0.07	0.0504	0.853	(B) Relapse group
C6orf64	0.03	0.04	0.01	0.01	0	0.0504	0.853	(B) Relapse group
MRPL48	0.35	0.42	0.14	0.18	-0.07	0.0504	0.853	(B) Relapse group
C1orf212	0.02	0.02	0	0	0	0.0504	0.853	(B) Relapse group
SECISBP2	0.05	0.05	0.02	0.01	0.01	0.0505	0.853	(A) disease free
SF3B4	0.02	0.02	0	0.01	0	0.0505	0.853	(B) Relapse group
DZIP1L	0.04	0.03	0.06	0.01	0.01	0.0505	0.853	(A) disease free
HNRNPD	0.02	0.03	0.01	0.01	0	0.0505	0.853	(B) Relapse group
AGMAT	0.07	0.08	0.03	0.03	-0.01	0.0505	0.853	(B) Relapse group
B3GNT5;MCF2L2	0.05	0.04	0.02	0.01	0	0.0505	0.853	(A) disease free
HOXD11	0.1	0.06	0.14	0.08	0.04	0.0506	0.853	(A) disease free
PKNOX1	0.1	0.11	0.02	0.02	-0.01	0.0506	0.853	(B) Relapse group
BRD4	0.35	0.4	0.12	0.12	-0.05	0.0506	0.853	(B) Relapse group
GSDMB	0.62	0.69	0.2	0.17	-0.07	0.0506	0.853	(B) Relapse group
TLE4	0.06	0.05	0.09	0.01	0.01	0.0507	0.853	(A) disease free
KIAA1279	0.07	0.08	0.02	0.02	-0.01	0.0507	0.853	(B) Relapse group
NTRK2	0.17	0.12	0.18	0.1	0.05	0.0508	0.853	(A) disease free
HPS4;SRRD	0.07	0.08	0.01	0.01	-0.01	0.0508	0.853	(B) Relapse group
TSTA3	0.28	0.25	0.1	0.07	0.03	0.0508	0.853	(A) disease free
RPIA	0.07	0.08	0.02	0.01	-0.01	0.0508	0.853	(B) Relapse group
PRPF39	0.05	0.06	0.03	0.03	-0.01	0.0509	0.853	(B) Relapse group
VNN1	0.17	0.24	0.14	0.2	-0.08	0.0509	0.853	(B) Relapse group
PTPRCAP	0.72	0.75	0.08	0.07	-0.03	0.0509	0.853	(B) Relapse group
EIF4A3	0.04	0.03	0.05	0.01	0.01	0.0509	0.853	(A) disease free
HIST1H2AC;HIST1H2BC	0.46	0.48	0.08	0.06	-0.02	0.051	0.853	(B) Relapse group
MPZ	0.62	0.71	0.22	0.21	-0.08	0.051	0.853	(B) Relapse group
MELK	0.03	0.04	0.01	0.01	0	0.0511	0.853	(B) Relapse group
MAPK14	0.03	0.03	0.01	0.01	0	0.0511	0.853	(B) Relapse group
RACGAP1	0.06	0.04	0.04	0.03	0.01	0.0511	0.853	(A) disease free
C1orf83;TMEM59	0.05	0.06	0.02	0.02	-0.01	0.0511	0.853	(B) Relapse group
BRWD3	0.17	0.12	0.15	0.13	0.05	0.0512	0.853	(A) disease free
SCAMP2	0.05	0.06	0.02	0.02	-0.01	0.0513	0.853	(B) Relapse group
ACOT11	0.54	0.58	0.11	0.1	-0.04	0.0515	0.853	(B) Relapse group
CHRNE	0.59	0.63	0.1	0.09	-0.04	0.0515	0.853	(B) Relapse group
CDK5R2	0.14	0.07	0.22	0.15	0.06	0.0515	0.853	(A) disease free
ICAM4	0.42	0.34	0.22	0.21	0.08	0.0516	0.853	(A) disease free
AP2B1	0.13	0.15	0.04	0.03	-0.01	0.0516	0.853	(B) Relapse group
ADCY9	0.41	0.47	0.17	0.16	-0.06	0.0516	0.853	(B) Relapse group
GATAD1	0.02	0.02	0	0	0	0.0516	0.853	(B) Relapse group
POU4F3	0.55	0.47	0.19	0.2	0.08	0.0517	0.853	(A) disease free
MAP1A	0.85	0.87	0.07	0.05	-0.02	0.0518	0.853	(B) Relapse group
C19orf56;MORG1	0.06	0.07	0.02	0.03	-0.01	0.0518	0.853	(B) Relapse group
RPL10A	0.1	0.11	0.03	0.04	-0.01	0.0519	0.853	(B) Relapse group
ARFGEF2	0.02	0.02	0	0.01	0	0.052	0.853	(B) Relapse group
PDPK1	0.03	0.04	0.01	0.01	0	0.0521	0.853	(B) Relapse group
PTK2	0.07	0.09	0.01	0.03	-0.01	0.0522	0.853	(B) Relapse group
TET1	0.1	0.07	0.13	0.08	0.03	0.0522	0.853	(A) disease free
EIF3G	0.06	0.07	0.01	0.02	-0.01	0.0522	0.853	(B) Relapse group
TBC1D8B	0.22	0.16	0.19	0.16	0.07	0.0523	0.853	(A) disease free
BTF3	0.06	0.07	0.02	0.02	-0.01	0.0523	0.853	(B) Relapse group
XPC;LSM3	0.04	0.05	0.01	0.02	-0.01	0.0523	0.853	(B) Relapse group
NA	0.33	0.41	0.19	0.2	-0.08	0.0523	0.853	(B) Relapse group
PEX26	0.03	0.04	0.01	0.01	0	0.0523	0.853	(B) Relapse group
CXCR2	0.41	0.34	0.2	0.18	0.07	0.0524	0.853	(A) disease free
TUBB3	0.09	0.08	0.06	0.03	0.01	0.0524	0.853	(A) disease free
C3orf10	0.04	0.04	0.03	0.01	0	0.0524	0.853	(A) disease free
EFHD1	0.24	0.16	0.24	0.2	0.08	0.0525	0.853	(A) disease free
C9orf167	0.68	0.63	0.09	0.13	0.05	0.0526	0.853	(A) disease free
PSG4	0.6	0.52	0.18	0.19	0.07	0.0526	0.853	(A) disease free
RDM1	0.06	0.05	0.06	0.01	0.01	0.0526	0.853	(A) disease free
MAPKSP1	0.04	0.04	0.01	0.01	0	0.0526	0.853	(B) Relapse group
CLEC14A	0.6	0.64	0.12	0.11	-0.04	0.0526	0.853	(B) Relapse group
EMR1	0.28	0.24	0.1	0.08	0.03	0.0526	0.853	(A) disease free
SLC45A2	0.85	0.87	0.06	0.05	-0.02	0.0526	0.853	(B) Relapse group
CD72	0.49	0.55	0.13	0.14	-0.06	0.0527	0.853	(B) Relapse group
LACE1	0.04	0.05	0.01	0.02	-0.01	0.0527	0.853	(B) Relapse group
CLIP3	0.92	0.93	0.03	0.02	-0.01	0.0527	0.853	(B) Relapse group
SSBP1;FLJ40852	0.03	0.03	0.01	0.01	0	0.0528	0.853	(B) Relapse group
MFAP1	0.07	0.09	0.04	0.04	-0.02	0.0528	0.853	(B) Relapse group
TTPAL	0.06	0.07	0.02	0.03	-0.01	0.0528	0.853	(B) Relapse group
C15orf29	0.03	0.03	0.01	0.01	0	0.0529	0.853	(B) Relapse group
DLK1	0.56	0.47	0.2	0.23	0.09	0.0529	0.853	(A) disease free
SUV420H2	0.02	0.02	0.03	0.01	0.01	0.0529	0.853	(A) disease free
PSMA3	0.08	0.08	0.02	0.01	-0.01	0.053	0.853	(B) Relapse group
MLC1	0.29	0.35	0.16	0.16	-0.06	0.0531	0.853	(B) Relapse group
TGFBR3	0.02	0.02	0	0	0	0.0531	0.853	(B) Relapse group
SLC25A31	0.87	0.83	0.06	0.11	0.04	0.0532	0.853	(A) disease free
MUC17	0.77	0.79	0.09	0.06	-0.03	0.0532	0.853	(B) Relapse group
TIMM44	0.04	0.05	0.02	0.03	-0.01	0.0532	0.853	(B) Relapse group
RTKN2	0.03	0.03	0.01	0.02	-0.01	0.0533	0.853	(B) Relapse group
C8orf38	0.05	0.06	0.02	0.03	-0.01	0.0533	0.853	(B) Relapse group
PROS1	0.05	0.04	0.06	0.01	0.01	0.0534	0.853	(A) disease free
VILL	0.46	0.53	0.21	0.18	-0.07	0.0534	0.853	(B) Relapse group
SFRS8	0.07	0.06	0.04	0.02	0.01	0.0534	0.853	(A) disease free
SLC4A1	0.55	0.62	0.19	0.16	-0.06	0.0535	0.853	(B) Relapse group
CHD8	0.16	0.13	0.14	0.08	0.04	0.0535	0.853	(A) disease free
SNX21	0.31	0.37	0.13	0.14	-0.05	0.0535	0.853	(B) Relapse group
TBC1D22A	0.05	0.06	0.02	0.02	-0.01	0.0536	0.853	(B) Relapse group
ABCB7	0.21	0.15	0.17	0.13	0.05	0.0536	0.853	(A) disease free
PKP2	0.33	0.36	0.08	0.06	-0.02	0.0537	0.853	(B) Relapse group
TCTE1	0.08	0.05	0.14	0.08	0.04	0.0537	0.853	(A) disease free
PNPO	0.04	0.04	0.01	0.01	0	0.0538	0.853	(B) Relapse group
VTCN1	0.69	0.72	0.1	0.08	-0.03	0.0539	0.853	(B) Relapse group
GADD45GIP1	0.08	0.1	0.03	0.06	-0.02	0.0539	0.853	(B) Relapse group
CSTF3	0.05	0.08	0.04	0.07	-0.02	0.0539	0.853	(B) Relapse group
DENND2D	0.45	0.51	0.15	0.14	-0.06	0.0539	0.853	(B) Relapse group
SARS	0.03	0.03	0.01	0.01	0	0.0539	0.853	(B) Relapse group
CCL26	0.66	0.69	0.09	0.07	-0.03	0.054	0.853	(B) Relapse group
VANGL1	0.58	0.66	0.21	0.21	-0.08	0.0541	0.853	(B) Relapse group
C6orf105	0.51	0.59	0.24	0.21	-0.08	0.0541	0.853	(B) Relapse group
SPATA1;GNG5	0.03	0.04	0.01	0.02	-0.01	0.0542	0.853	(B) Relapse group
ITGB1BP3	0.19	0.15	0.14	0.09	0.04	0.0542	0.853	(A) disease free
CHMP6	0.02	0.02	0	0	0	0.0542	0.853	(B) Relapse group
LRPPRC	0.05	0.08	0.04	0.06	-0.02	0.0542	0.853	(B) Relapse group
ACTA1	0.62	0.54	0.15	0.22	0.08	0.0543	0.853	(A) disease free
SLC37A1	0.63	0.66	0.1	0.09	-0.03	0.0543	0.853	(B) Relapse group
C13orf37;C13orf34	0.04	0.05	0.02	0.02	-0.01	0.0543	0.853	(B) Relapse group
BMPER	0.13	0.07	0.22	0.16	0.07	0.0543	0.853	(A) disease free
DYSF	0.49	0.57	0.19	0.19	-0.08	0.0544	0.853	(B) Relapse group
RNF182	0.19	0.13	0.19	0.13	0.06	0.0544	0.853	(A) disease free
BOK	0.07	0.06	0.03	0.01	0.01	0.0544	0.853	(A) disease free
TBL1X	0.17	0.11	0.2	0.16	0.06	0.0545	0.853	(A) disease free
ANKRD46	0.05	0.05	0.01	0.01	0	0.0545	0.853	(A) disease free
CCDC117	0.05	0.06	0.01	0.02	-0.01	0.0545	0.853	(B) Relapse group
SKP1	0.06	0.07	0.02	0.02	-0.01	0.0546	0.853	(B) Relapse group
KIAA0020	0.23	0.29	0.13	0.16	-0.06	0.0547	0.853	(B) Relapse group
SLC25A39	0.02	0.02	0	0	0	0.0547	0.853	(B) Relapse group
CASP6	0.03	0.03	0	0	0	0.0547	0.853	(B) Relapse group
UPK3B	0.12	0.18	0.09	0.15	-0.06	0.0547	0.853	(B) Relapse group
PRKD2	0.06	0.07	0.02	0.01	-0.01	0.0547	0.853	(B) Relapse group
INHBB	0.1	0.05	0.19	0.13	0.05	0.0548	0.853	(A) disease free
C10orf47	0.1	0.08	0.13	0.06	0.03	0.0548	0.853	(A) disease free
TGFA	0.06	0.07	0.02	0.02	-0.01	0.0549	0.853	(B) Relapse group
PLEK2	0.19	0.16	0.09	0.08	0.03	0.055	0.853	(A) disease free
SLMAP	0.05	0.05	0.02	0.02	0.01	0.0553	0.853	(A) disease free
SEC61A2	0.57	0.66	0.26	0.23	-0.09	0.0553	0.853	(B) Relapse group
UIMC1	0.03	0.03	0	0.01	0	0.0553	0.853	(B) Relapse group
SMTN	0.05	0.06	0.01	0.01	-0.01	0.0553	0.853	(B) Relapse group
ORC2L	0.06	0.08	0.03	0.03	-0.01	0.0553	0.853	(B) Relapse group
YIPF5;KCTD16	0.04	0.05	0.01	0.01	-0.01	0.0553	0.853	(B) Relapse group
PAWR	0.05	0.06	0.02	0.03	-0.01	0.0554	0.853	(B) Relapse group
DLX5	0.63	0.68	0.13	0.11	-0.04	0.0554	0.853	(B) Relapse group
PSMD1;HTR2B	0.77	0.82	0.16	0.1	-0.04	0.0554	0.853	(B) Relapse group
TFF1	0.62	0.67	0.15	0.15	-0.06	0.0554	0.853	(B) Relapse group
DNMT3B	0.02	0.01	0.01	0	0	0.0554	0.853	(A) disease free
FUS	0.02	0.03	0.01	0.01	0	0.0556	0.853	(B) Relapse group
COX6A1	0.03	0.04	0.01	0.02	-0.01	0.0556	0.853	(B) Relapse group
SLC5A6;C2orf28	0.03	0.03	0.01	0.01	0	0.0557	0.853	(B) Relapse group
PRUNE2	0.06	0.05	0.06	0.02	0.01	0.0557	0.853	(A) disease free
CASKIN2	0.04	0.04	0.02	0.01	0.01	0.0558	0.853	(A) disease free
C2orf3	0.17	0.23	0.11	0.17	-0.06	0.0558	0.853	(B) Relapse group
ERBB2	0.08	0.06	0.05	0.03	0.01	0.0558	0.853	(A) disease free
C10orf137	0.02	0.02	0.01	0.01	0	0.0559	0.853	(B) Relapse group
DZIP1	0.55	0.44	0.21	0.27	0.1	0.056	0.853	(A) disease free
SYNGR2	0.26	0.31	0.1	0.13	-0.05	0.0561	0.853	(B) Relapse group
PRPH	0.25	0.29	0.08	0.1	-0.04	0.0561	0.853	(B) Relapse group
CASP7	0.05	0.05	0.01	0.01	0	0.0562	0.853	(A) disease free
AR	0.28	0.21	0.18	0.19	0.07	0.0563	0.853	(A) disease free
TECR	0.01	0.01	0	0	0	0.0564	0.853	(B) Relapse group
C4orf14	0.02	0.02	0	0.01	0	0.0564	0.853	(B) Relapse group
COPA;NCSTN	0.04	0.05	0.02	0.02	-0.01	0.0564	0.853	(B) Relapse group
FLAD1	0.07	0.08	0.02	0.03	-0.01	0.0564	0.853	(B) Relapse group
FCGBP	0.73	0.77	0.17	0.12	-0.05	0.0565	0.853	(B) Relapse group
SLMO1	0.04	0.04	0.01	0.01	0	0.0566	0.853	(A) disease free
SLC24A5	0.52	0.62	0.2	0.24	-0.09	0.0567	0.853	(B) Relapse group
SPAG8	0.05	0.04	0.05	0.01	0.01	0.0567	0.853	(A) disease free
PPP1R9A	0.06	0.04	0.13	0.05	0.03	0.0569	0.853	(A) disease free
TMEM45A	0.04	0.03	0.03	0.01	0	0.0569	0.853	(A) disease free
HGF	0.32	0.24	0.21	0.21	0.08	0.0569	0.853	(A) disease free
NOL12	0.03	0.04	0.01	0.02	-0.01	0.0569	0.853	(B) Relapse group
HEXDC;C17orf101	0.08	0.09	0.03	0.03	-0.01	0.0569	0.853	(B) Relapse group
GZMH	0.87	0.9	0.12	0.08	-0.03	0.0569	0.853	(B) Relapse group
KIAA0247	0.03	0.04	0.01	0.01	-0.01	0.0569	0.853	(B) Relapse group
ALX4	0.4	0.32	0.2	0.2	0.08	0.0569	0.853	(A) disease free
C16orf87	0.05	0.06	0.03	0.02	-0.01	0.057	0.853	(B) Relapse group
CLN3	0.02	0.02	0.01	0.01	0	0.057	0.853	(B) Relapse group
ZNF830;CCT6B	0.06	0.05	0.09	0.01	0.01	0.0571	0.853	(A) disease free
VAMP1	0.05	0.06	0.02	0.02	-0.01	0.0572	0.853	(B) Relapse group
DUSP1	0.02	0.02	0	0	0	0.0573	0.853	(B) Relapse group
CHRDL2	0.77	0.81	0.13	0.09	-0.04	0.0573	0.853	(B) Relapse group
CIAO1;TMEM127	0.04	0.04	0.01	0.01	0	0.0573	0.853	(B) Relapse group
NA	0.25	0.22	0.1	0.07	0.03	0.0574	0.853	(A) disease free
FAM83A	0.53	0.59	0.18	0.18	-0.07	0.0575	0.853	(B) Relapse group
CCDC59;C12orf26	0.06	0.06	0.01	0.02	-0.01	0.0575	0.853	(B) Relapse group
PCBP4	0.05	0.06	0.01	0.01	0	0.0576	0.853	(B) Relapse group
YWHAB	0.92	0.92	0.02	0.02	-0.01	0.0576	0.853	(B) Relapse group
PPP1R9A	0.26	0.21	0.16	0.1	0.04	0.0576	0.853	(A) disease free
SLC25A16	0.09	0.1	0.03	0.04	-0.01	0.0577	0.853	(B) Relapse group
ABCB1;RUNDC3B	0.09	0.05	0.16	0.08	0.04	0.0577	0.853	(A) disease free
EFTUD2;CCDC103	0.05	0.07	0.02	0.05	-0.02	0.0577	0.853	(B) Relapse group
MAGI3	0.06	0.07	0.03	0.03	-0.01	0.0578	0.853	(B) Relapse group
CMAS	0.07	0.08	0.02	0.03	-0.01	0.0578	0.853	(B) Relapse group
KCTD17	0.37	0.43	0.12	0.15	-0.06	0.0578	0.853	(B) Relapse group
TP53RK	0.03	0.03	0	0.01	0	0.0579	0.853	(B) Relapse group
E2F2	0.04	0.04	0.01	0.01	0	0.0579	0.853	(A) disease free
ATF7	0.04	0.05	0.01	0.01	0	0.058	0.853	(B) Relapse group
CHST4	0.42	0.51	0.27	0.24	-0.09	0.058	0.853	(B) Relapse group
LOXL3;DOK1	0.03	0.02	0.07	0.01	0.01	0.0581	0.853	(A) disease free
GNRH2	0.52	0.57	0.14	0.13	-0.05	0.0581	0.853	(B) Relapse group
IMPACT	0.05	0.04	0.08	0.01	0.01	0.0581	0.853	(A) disease free
LETM2	0.03	0.04	0.01	0.02	-0.01	0.0581	0.853	(B) Relapse group
CHCHD4;TMEM43	0.07	0.09	0.03	0.04	-0.02	0.0581	0.853	(B) Relapse group
FUT2	0.57	0.63	0.16	0.16	-0.06	0.0582	0.853	(B) Relapse group
OSBPL1A	0.04	0.03	0.06	0.01	0.01	0.0582	0.853	(A) disease free
MYBPH	0.73	0.76	0.11	0.08	-0.03	0.0583	0.853	(B) Relapse group
CYP17A1	0.87	0.82	0.1	0.13	0.05	0.0583	0.853	(A) disease free
SYT1	0.69	0.61	0.23	0.21	0.08	0.0583	0.853	(A) disease free
FGF23	0.59	0.64	0.14	0.12	-0.05	0.0583	0.853	(B) Relapse group
TMPRSS2	0.05	0.05	0.01	0.01	0	0.0583	0.853	(A) disease free
TUBB6	0.08	0.07	0.05	0.01	0.01	0.0584	0.853	(A) disease free
MFSD4	0.06	0.05	0.08	0.01	0.01	0.0584	0.853	(A) disease free
PSKH2	0.4	0.37	0.1	0.1	0.04	0.0584	0.853	(A) disease free
GNRH2	0.84	0.85	0.05	0.03	-0.01	0.0585	0.853	(B) Relapse group
JAKMIP3	0.86	0.81	0.1	0.15	0.06	0.0585	0.853	(A) disease free
C19orf21	0.71	0.63	0.18	0.22	0.08	0.0585	0.853	(A) disease free
DPF1	0.22	0.18	0.08	0.08	0.03	0.0585	0.853	(A) disease free
ELOVL1	0.04	0.05	0.01	0.01	0	0.0588	0.853	(B) Relapse group
INSM2	0.06	0.03	0.15	0.06	0.03	0.0588	0.853	(A) disease free
FAM96A	0.03	0.03	0.01	0.01	0	0.0588	0.853	(B) Relapse group
ZNF436	0.62	0.71	0.19	0.22	-0.08	0.0588	0.853	(B) Relapse group
SIN3A	0.02	0.02	0	0	0	0.0589	0.853	(B) Relapse group
MRPL18;TCP1	0.08	0.07	0.07	0.04	0.02	0.0589	0.853	(A) disease free
ACADS	0.07	0.06	0.03	0.03	0.01	0.0589	0.853	(A) disease free
DCAF7	0.01	0.01	0	0	0	0.0589	0.853	(B) Relapse group
HEATR4	0.49	0.56	0.16	0.17	-0.06	0.059	0.853	(B) Relapse group
FAM53C	0.03	0.04	0.01	0.01	0	0.059	0.853	(B) Relapse group
TTC37;ARSK	0.15	0.19	0.08	0.11	-0.04	0.0591	0.853	(B) Relapse group
RPS13	0.05	0.06	0.01	0.02	-0.01	0.0592	0.853	(B) Relapse group
KRT31	0.91	0.93	0.06	0.03	-0.01	0.0592	0.853	(B) Relapse group
ATR	0.03	0.03	0.01	0.01	0	0.0592	0.853	(B) Relapse group
RBM14	0.06	0.07	0.01	0.02	-0.01	0.0592	0.853	(B) Relapse group
NOTCH2NL	0.05	0.05	0.06	0.01	0.01	0.0592	0.853	(A) disease free
SPO11	0.78	0.72	0.11	0.16	0.06	0.0593	0.853	(A) disease free
TBC1D8B	0.22	0.15	0.19	0.17	0.06	0.0593	0.853	(A) disease free
CCT8	0.09	0.13	0.07	0.11	-0.04	0.0594	0.853	(B) Relapse group
MCM4;PRKDC	0.05	0.05	0.02	0.02	-0.01	0.0594	0.853	(B) Relapse group
CDK5R2	0.31	0.25	0.2	0.15	0.06	0.0595	0.853	(A) disease free
NUP153	0.03	0.03	0.01	0.01	0	0.0595	0.853	(B) Relapse group
ZNF767	0.19	0.16	0.1	0.07	0.03	0.0595	0.853	(A) disease free
CTU1	0.94	0.95	0.03	0.01	-0.01	0.0596	0.853	(B) Relapse group
LIMCH1	0.42	0.48	0.15	0.17	-0.07	0.0596	0.853	(B) Relapse group
BMPR2	0.05	0.06	0.02	0.02	-0.01	0.0596	0.853	(B) Relapse group
PARS2	0.04	0.05	0.01	0.02	-0.01	0.0597	0.853	(B) Relapse group
RAP1A	0.03	0.04	0.01	0.01	0	0.0598	0.853	(B) Relapse group
CRABP1	0.26	0.18	0.25	0.2	0.08	0.0598	0.853	(A) disease free
KEAP1	0.02	0.02	0	0	0	0.0599	0.853	(B) Relapse group
HYAL3;HYAL1	0.9	0.91	0.05	0.03	-0.01	0.0599	0.853	(B) Relapse group
BLVRA	0.05	0.04	0.08	0.01	0.01	0.06	0.853	(A) disease free
ACYP1	0.08	0.09	0.02	0.02	-0.01	0.06	0.853	(B) Relapse group
PPID	0.04	0.04	0.01	0.01	0	0.06	0.853	(B) Relapse group
PROX1	0.07	0.06	0.03	0.01	0.01	0.06	0.853	(A) disease free
CDC5L	0.04	0.04	0.01	0.01	0	0.0601	0.853	(B) Relapse group
ABCB1;RUNDC3B	0.1	0.05	0.19	0.09	0.04	0.0601	0.853	(A) disease free
DUSP16	0.06	0.08	0.02	0.05	-0.02	0.0601	0.853	(B) Relapse group
ICA1L	0.04	0.03	0.06	0.01	0.01	0.0601	0.853	(A) disease free
RPL7L1	0.04	0.04	0.01	0.01	0	0.0602	0.853	(B) Relapse group
GYPC	0.7	0.74	0.12	0.09	-0.04	0.0602	0.853	(B) Relapse group
GLB1L3	0.46	0.37	0.22	0.24	0.09	0.0603	0.853	(A) disease free
C5orf33	0.1	0.12	0.02	0.03	-0.01	0.0603	0.853	(B) Relapse group
VGLL2	0.4	0.31	0.26	0.23	0.09	0.0604	0.853	(A) disease free
BTN1A1	0.92	0.93	0.02	0.01	-0.01	0.0605	0.853	(B) Relapse group
TMEM85	0.04	0.06	0.01	0.04	-0.01	0.0605	0.853	(B) Relapse group
CPNE3	0.04	0.04	0.01	0.01	0	0.0605	0.853	(B) Relapse group
MIR638;DNM2	0.03	0.02	0.02	0.01	0	0.0605	0.853	(A) disease free
LOC338799;SETD1B	0.05	0.05	0.01	0.01	-0.01	0.0605	0.853	(B) Relapse group
PROCR	0.09	0.12	0.07	0.1	-0.04	0.0605	0.853	(B) Relapse group
HCN4	0.53	0.46	0.17	0.2	0.07	0.0605	0.853	(A) disease free
CSDE1	0.11	0.12	0.02	0.03	-0.01	0.0606	0.853	(B) Relapse group
TEX2	0.03	0.03	0.01	0.01	0	0.0606	0.853	(B) Relapse group
ID3	0.05	0.07	0.04	0.05	-0.02	0.0606	0.853	(B) Relapse group
TIAM2	0.93	0.94	0.07	0.03	-0.02	0.0606	0.853	(B) Relapse group
NOB1	0.03	0.04	0.01	0.01	0	0.0607	0.853	(B) Relapse group
CCNT2	0.03	0.03	0.01	0.01	0	0.0608	0.853	(B) Relapse group
C3	0.79	0.73	0.11	0.17	0.06	0.0608	0.853	(A) disease free
GGA1	0.04	0.04	0.01	0.02	-0.01	0.0609	0.853	(B) Relapse group
PIGY	0.08	0.09	0.02	0.02	-0.01	0.061	0.853	(B) Relapse group
TPD52L2	0.05	0.05	0.01	0.01	0	0.061	0.853	(B) Relapse group
IL5	0.85	0.89	0.14	0.1	-0.04	0.0613	0.853	(B) Relapse group
MYCL1	0.06	0.07	0.03	0.05	-0.02	0.0614	0.853	(B) Relapse group
MYL4	0.72	0.76	0.13	0.09	-0.04	0.0614	0.853	(B) Relapse group
EFNA5	0.04	0.03	0.04	0.01	0.01	0.0615	0.853	(A) disease free
HIST2H2AC;HIST2H2BE	0.03	0.04	0.01	0.02	-0.01	0.0615	0.853	(B) Relapse group
CST4	0.74	0.68	0.15	0.15	0.06	0.0615	0.853	(A) disease free
POLR3A	0.05	0.05	0.02	0.02	-0.01	0.0615	0.853	(B) Relapse group
AQP2	0.89	0.9	0.03	0.02	-0.01	0.0615	0.853	(B) Relapse group
CYP7B1	0.37	0.3	0.17	0.19	0.07	0.0615	0.853	(A) disease free
PCGF6	0.25	0.31	0.12	0.15	-0.06	0.0615	0.853	(B) Relapse group
GOT2	0.05	0.06	0.02	0.03	-0.01	0.0615	0.853	(B) Relapse group
ASPSCR1	0.03	0.04	0.01	0.02	-0.01	0.0616	0.853	(B) Relapse group
ABHD12B	0.77	0.82	0.14	0.11	-0.04	0.0616	0.853	(B) Relapse group
PPARGC1B	0.07	0.07	0.02	0.02	0.01	0.0616	0.853	(A) disease free
DCTN1	0.45	0.39	0.11	0.15	0.05	0.0616	0.853	(A) disease free
SNORD12C;SNORD12B;C20orf199;MIR1259;ZNFX1	0.05	0.09	0.06	0.11	-0.04	0.0616	0.853	(B) Relapse group
LASS3	0.97	0.97	0.03	0.02	-0.01	0.0616	0.853	(B) Relapse group
TNNI1	0.82	0.84	0.07	0.05	-0.02	0.0616	0.853	(B) Relapse group
C20orf111	0.04	0.05	0.01	0.02	-0.01	0.0617	0.853	(B) Relapse group
PFN2	0.03	0.03	0.04	0	0.01	0.0617	0.853	(A) disease free
TP63	0.52	0.45	0.21	0.18	0.07	0.0617	0.853	(A) disease free
LOC283856;GNAO1	0.45	0.35	0.24	0.27	0.1	0.0617	0.853	(A) disease free
HAND1	0.29	0.21	0.24	0.19	0.07	0.0618	0.853	(A) disease free
ARL1	0.03	0.03	0.01	0.01	0	0.0618	0.853	(B) Relapse group
DLEC1	0.15	0.11	0.17	0.09	0.04	0.0618	0.853	(A) disease free
TOP2B	0.04	0.04	0.01	0.01	0	0.0618	0.853	(B) Relapse group
MORF4L2	0.13	0.09	0.13	0.1	0.04	0.0618	0.853	(A) disease free
LSM4	0.03	0.03	0.01	0.01	0	0.0618	0.853	(B) Relapse group
ZNF79	0.07	0.08	0.02	0.02	-0.01	0.0619	0.853	(B) Relapse group
HIST1H4F	0.67	0.73	0.18	0.15	-0.06	0.0621	0.853	(B) Relapse group
CLCN5	0.8	0.85	0.15	0.13	-0.05	0.0621	0.853	(B) Relapse group
ALDH16A1;PIH1D1	0.06	0.07	0.02	0.01	-0.01	0.0622	0.853	(B) Relapse group
C22orf13;SNRPD3	0.05	0.06	0.01	0.01	0	0.0623	0.853	(B) Relapse group
NASP	0.04	0.05	0.01	0.03	-0.01	0.0623	0.853	(B) Relapse group
SOS1	0.07	0.07	0.01	0.01	-0.01	0.0623	0.853	(B) Relapse group
AASDH	0.03	0.03	0	0.01	0	0.0623	0.853	(B) Relapse group
ASGR2	0.64	0.69	0.16	0.14	-0.05	0.0623	0.853	(B) Relapse group
SHCBP1	0.03	0.04	0.01	0.02	-0.01	0.0624	0.853	(B) Relapse group
NAP1L4	0.07	0.08	0.02	0.03	-0.01	0.0625	0.853	(B) Relapse group
PHF8	0.23	0.16	0.19	0.17	0.06	0.0625	0.853	(A) disease free
ITGB3BP;EFCAB7	0.02	0.03	0.01	0.01	0	0.0625	0.853	(B) Relapse group
CLEC4A	0.83	0.85	0.07	0.06	-0.02	0.0625	0.853	(B) Relapse group
TCL1B	0.47	0.42	0.12	0.12	0.05	0.0625	0.853	(A) disease free
C9orf140	0.03	0.04	0.01	0.01	0	0.0626	0.853	(B) Relapse group
NPFF	0.92	0.93	0.04	0.02	-0.01	0.0626	0.853	(B) Relapse group
CFDP1	0.03	0.03	0	0.01	0	0.0626	0.853	(B) Relapse group
ATP8B1	0.9	0.92	0.06	0.05	-0.02	0.0626	0.853	(B) Relapse group
GNAS	0.74	0.79	0.14	0.13	-0.05	0.0626	0.853	(B) Relapse group
PRIMA1	0.47	0.36	0.29	0.29	0.11	0.0626	0.853	(A) disease free
ZMYM3;BCYRN1	0.18	0.12	0.16	0.14	0.05	0.0627	0.853	(A) disease free
SMNDC1	0.04	0.05	0.01	0.02	-0.01	0.0628	0.853	(B) Relapse group
PYGM	0.91	0.92	0.08	0.04	-0.02	0.0628	0.853	(B) Relapse group
C1R	0.06	0.07	0.02	0.02	-0.01	0.0628	0.853	(B) Relapse group
GAS2	0.49	0.55	0.17	0.15	-0.06	0.0629	0.853	(B) Relapse group
STUB1	0.13	0.19	0.08	0.15	-0.06	0.063	0.853	(B) Relapse group
COMMD9	0.06	0.06	0.02	0.02	-0.01	0.063	0.853	(B) Relapse group
HCK	0.35	0.28	0.24	0.19	0.07	0.063	0.853	(A) disease free
ZFAND6	0.05	0.06	0.01	0.02	-0.01	0.0631	0.853	(B) Relapse group
NDUFA5	0.08	0.1	0.03	0.04	-0.02	0.0632	0.853	(B) Relapse group
LANCL1;CPS1	0.02	0.02	0.01	0.01	0	0.0632	0.853	(B) Relapse group
SNRNP200	0.15	0.23	0.16	0.23	-0.08	0.0634	0.853	(B) Relapse group
GLP1R	0.13	0.09	0.15	0.1	0.04	0.0634	0.853	(A) disease free
PRPS1L1	0.92	0.94	0.05	0.03	-0.01	0.0635	0.853	(B) Relapse group
SACM1L	0.04	0.03	0.05	0.03	0.01	0.0635	0.853	(A) disease free
PAFAH2	0.12	0.13	0.03	0.04	-0.01	0.0635	0.853	(B) Relapse group
LOC646851;CBY1	0.07	0.07	0.01	0.02	-0.01	0.0635	0.853	(B) Relapse group
NA	0.93	0.94	0.08	0.03	-0.01	0.0635	0.853	(B) Relapse group
IL6	0.27	0.22	0.15	0.14	0.05	0.0636	0.853	(A) disease free
TMEM92	0.15	0.17	0.05	0.06	-0.02	0.0636	0.853	(B) Relapse group
SEMA4C	0.07	0.06	0.04	0.01	0.01	0.0636	0.853	(A) disease free
SCAND2	0.37	0.43	0.16	0.16	-0.06	0.0638	0.853	(B) Relapse group
HOXA2	0.8	0.83	0.14	0.09	-0.04	0.0638	0.853	(B) Relapse group
SERPINA13	0.84	0.87	0.11	0.07	-0.03	0.0638	0.853	(B) Relapse group
TMEM59;C1orf83	0.37	0.44	0.18	0.21	-0.08	0.0638	0.853	(B) Relapse group
SOX10	0.85	0.86	0.05	0.04	-0.01	0.064	0.853	(B) Relapse group
PEX5	0.05	0.05	0.01	0.02	-0.01	0.064	0.853	(B) Relapse group
GPR150	0.24	0.14	0.28	0.24	0.09	0.064	0.853	(A) disease free
CYP2D6	0.65	0.62	0.11	0.09	0.04	0.064	0.853	(A) disease free
IGF2;IGF2AS;INS-IGF2	0.14	0.1	0.17	0.11	0.04	0.0641	0.853	(A) disease free
ATP5J;GABPA	0.03	0.04	0.01	0.01	0	0.0642	0.853	(B) Relapse group
C6orf136	0.03	0.04	0.01	0.01	0	0.0643	0.853	(B) Relapse group
CRX	0.11	0.16	0.08	0.14	-0.05	0.0643	0.853	(B) Relapse group
SOCS1	0.01	0.01	0	0	0	0.0644	0.853	(B) Relapse group
MAP1LC3A	0.3	0.26	0.13	0.09	0.04	0.0644	0.853	(A) disease free
TXNIP	0.03	0.04	0.02	0.04	-0.01	0.0644	0.853	(B) Relapse group
KIAA0040	0.07	0.05	0.06	0.04	0.02	0.0644	0.853	(A) disease free
SPTBN1	0.91	0.92	0.04	0.03	-0.01	0.0645	0.853	(B) Relapse group
QRSL1;RTN4IP1	0.02	0.02	0.01	0.01	0	0.0645	0.853	(B) Relapse group
CCKBR	0.39	0.29	0.26	0.28	0.1	0.0646	0.853	(A) disease free
SHC1;CKS1B	0.04	0.05	0.01	0.02	-0.01	0.0647	0.853	(B) Relapse group
ACTN1	0.05	0.06	0.01	0.01	0	0.0647	0.853	(B) Relapse group
ICAM1	0.03	0.04	0.02	0.02	-0.01	0.0647	0.853	(B) Relapse group
ATP8A2	0.9	0.92	0.06	0.04	-0.02	0.0648	0.853	(B) Relapse group
INMT	0.82	0.84	0.05	0.04	-0.01	0.0648	0.853	(B) Relapse group
INTS9;HMBOX1	0.08	0.06	0.09	0.02	0.01	0.0649	0.853	(A) disease free
PLOD3;ZNHIT1	0.03	0.03	0.01	0.01	0	0.0649	0.853	(B) Relapse group
IGSF3	0.03	0.03	0.01	0.01	0	0.065	0.853	(B) Relapse group
NNT	0.03	0.03	0.06	0.01	0.01	0.065	0.853	(A) disease free
GPR143	0.81	0.84	0.1	0.08	-0.03	0.065	0.853	(B) Relapse group
TBC1D22B;TMEM217	0.04	0.04	0.01	0.01	0	0.065	0.853	(B) Relapse group
PTBP2	0.03	0.04	0.01	0.01	0	0.0651	0.853	(B) Relapse group
CST4	0.34	0.41	0.18	0.19	-0.07	0.0651	0.853	(B) Relapse group
TEF	0.04	0.03	0.01	0.01	0	0.0651	0.853	(A) disease free
GRK4;NOP14	0.36	0.44	0.22	0.21	-0.08	0.0653	0.853	(B) Relapse group
WNK1	0.06	0.05	0.07	0.01	0.01	0.0654	0.853	(A) disease free
SLC12A6	0.04	0.05	0.01	0.02	-0.01	0.0654	0.853	(B) Relapse group
FCRL2	0.76	0.81	0.18	0.13	-0.05	0.0654	0.853	(B) Relapse group
CCDC110	0.02	0.02	0.01	0.01	0	0.0654	0.853	(A) disease free
UBL7	0.03	0.03	0	0.01	0	0.0654	0.853	(B) Relapse group
GPR152	0.74	0.78	0.14	0.1	-0.04	0.0654	0.853	(B) Relapse group
HOOK3;RNF170	0.04	0.05	0.01	0.02	-0.01	0.0655	0.853	(B) Relapse group
TBX19	0.95	0.95	0.02	0.02	0.01	0.0655	0.853	(A) disease free
SNIP1	0.06	0.06	0.01	0.01	0	0.0655	0.853	(B) Relapse group
CENPC1	0.02	0.02	0.01	0.01	0	0.0655	0.853	(B) Relapse group
ACAT2	0.05	0.04	0.06	0.01	0.01	0.0656	0.853	(A) disease free
PUS3;DDX25	0.06	0.05	0.04	0.01	0.01	0.0656	0.853	(A) disease free
LMAN2	0.08	0.09	0.02	0.03	-0.01	0.0656	0.853	(B) Relapse group
FAM12A	0.91	0.93	0.05	0.03	-0.01	0.0656	0.853	(B) Relapse group
CPLX2	0.59	0.49	0.21	0.28	0.1	0.0657	0.853	(A) disease free
HAP1	0.12	0.06	0.2	0.14	0.06	0.0658	0.853	(A) disease free
RPL19	0.03	0.03	0.01	0.02	-0.01	0.0658	0.853	(B) Relapse group
EFNB1	0.24	0.16	0.23	0.2	0.08	0.0658	0.853	(A) disease free
CCL7	0.89	0.84	0.09	0.13	0.05	0.0658	0.853	(A) disease free
PLXNA3	0.26	0.18	0.24	0.21	0.08	0.0659	0.853	(A) disease free
SNCAIP	0.1	0.05	0.18	0.12	0.05	0.066	0.853	(A) disease free
ELSPBP1	0.19	0.16	0.1	0.08	0.03	0.066	0.853	(A) disease free
MED20;BYSL	0.06	0.07	0.03	0.05	-0.02	0.066	0.853	(B) Relapse group
TOMM7	0.02	0.02	0.01	0.01	-0.01	0.066	0.853	(B) Relapse group
STK17B	0.03	0.04	0.02	0.02	-0.01	0.066	0.853	(B) Relapse group
KLRAQ1	0.07	0.08	0.02	0.02	-0.01	0.0661	0.853	(B) Relapse group
CRYM;NCRNA00169	0.86	0.88	0.07	0.05	-0.02	0.0661	0.853	(B) Relapse group
ACTL6A	0.04	0.05	0.01	0.03	-0.01	0.0661	0.853	(B) Relapse group
FAM63A;PRUNE	0.05	0.05	0.01	0.02	-0.01	0.0662	0.853	(B) Relapse group
MMP19	0.78	0.81	0.11	0.1	-0.04	0.0662	0.853	(B) Relapse group
SULT1B1	0.23	0.28	0.13	0.14	-0.05	0.0664	0.853	(B) Relapse group
HERC4	0.03	0.03	0.01	0.01	0	0.0664	0.853	(B) Relapse group
DNAJB6	0.28	0.2	0.23	0.2	0.08	0.0664	0.853	(A) disease free
MYST2	0.04	0.04	0.01	0.01	0	0.0665	0.853	(B) Relapse group
RAI14	0.04	0.03	0.07	0.02	0.01	0.0666	0.853	(A) disease free
C14orf105	0.87	0.81	0.12	0.18	0.06	0.0666	0.853	(A) disease free
FAM131B	0.04	0.03	0.07	0.02	0.01	0.0666	0.853	(A) disease free
IGF2;IGF2AS;INS-IGF2	0.47	0.38	0.22	0.26	0.1	0.0666	0.853	(A) disease free
ARHGAP12	0.07	0.08	0.02	0.02	-0.01	0.0667	0.853	(B) Relapse group
CATSPER1	0.94	0.89	0.05	0.13	0.05	0.0667	0.853	(A) disease free
PNLIPRP2	0.51	0.56	0.14	0.15	-0.06	0.0669	0.853	(B) Relapse group
ARHGEF16	0.84	0.86	0.05	0.03	-0.01	0.0669	0.853	(B) Relapse group
SLC29A1	0.37	0.32	0.16	0.12	0.05	0.0669	0.853	(A) disease free
ATP5A1;HAUS1	0.05	0.06	0.01	0.01	0	0.0669	0.853	(B) Relapse group
GGA2	0.03	0.04	0.01	0.01	-0.01	0.067	0.853	(B) Relapse group
ZGPAT;ARFRP1	0.06	0.06	0.02	0.02	-0.01	0.0671	0.853	(B) Relapse group
UTP3	0.02	0.03	0.01	0.03	-0.01	0.0671	0.853	(B) Relapse group
TRIM14	0.02	0.02	0	0	0	0.0672	0.853	(B) Relapse group
DNM1L	0.87	0.9	0.08	0.07	-0.03	0.0672	0.853	(B) Relapse group
PRKAA2	0.24	0.17	0.26	0.2	0.08	0.0672	0.853	(A) disease free
CSMD3	0.57	0.49	0.19	0.22	0.08	0.0672	0.853	(A) disease free
FAM8A1	0.05	0.05	0.01	0.02	-0.01	0.0673	0.853	(B) Relapse group
CLEC10A	0.22	0.26	0.12	0.13	-0.05	0.0673	0.853	(B) Relapse group
GALNT2	0.03	0.04	0.01	0.01	0	0.0673	0.853	(B) Relapse group
SUGT1	0.02	0.03	0.01	0.01	0	0.0674	0.853	(B) Relapse group
TRIM59	0.05	0.04	0.04	0.01	0.01	0.0674	0.853	(A) disease free
PDK1	0.04	0.05	0.02	0.02	-0.01	0.0674	0.853	(B) Relapse group
FUNDC1	0.06	0.05	0.08	0.02	0.01	0.0675	0.853	(A) disease free
PNPLA2	0.26	0.23	0.09	0.08	0.03	0.0675	0.853	(A) disease free
CD44	0.06	0.06	0.01	0.01	0	0.0675	0.853	(B) Relapse group
TOMM34	0.05	0.06	0.01	0.01	-0.01	0.0676	0.853	(B) Relapse group
SND1	0.08	0.06	0.09	0.05	0.02	0.0676	0.853	(A) disease free
HYDIN	0.69	0.59	0.19	0.26	0.09	0.0677	0.853	(A) disease free
CLPTM1L	0.04	0.04	0.02	0.01	0	0.0677	0.853	(A) disease free
CTSK	0.75	0.78	0.11	0.09	-0.03	0.0677	0.853	(B) Relapse group
GPATCH3	0.04	0.03	0.02	0.01	0	0.0677	0.853	(A) disease free
JAKMIP2	0.09	0.15	0.09	0.16	-0.06	0.0677	0.853	(B) Relapse group
FASTK	0.04	0.03	0.01	0.01	0	0.0678	0.853	(A) disease free
KLHL13	0.59	0.68	0.25	0.23	-0.09	0.0678	0.853	(B) Relapse group
CBS	0.28	0.21	0.23	0.18	0.07	0.0679	0.853	(A) disease free
APPL1	0.04	0.05	0.02	0.02	-0.01	0.0679	0.853	(B) Relapse group
NCOR2	0.23	0.2	0.08	0.08	0.03	0.0679	0.853	(A) disease free
C10orf4	0.12	0.15	0.07	0.08	-0.03	0.0679	0.853	(B) Relapse group
MTHFD1L	0.06	0.07	0.02	0.02	-0.01	0.0679	0.853	(B) Relapse group
CADM1	0.23	0.15	0.25	0.21	0.08	0.0679	0.853	(A) disease free
PFN4;FAM228B	0.06	0.05	0.06	0.01	0.01	0.068	0.853	(A) disease free
DNAJC27	0.09	0.11	0.06	0.07	-0.03	0.068	0.853	(B) Relapse group
POLR2E	0.06	0.06	0.02	0.02	-0.01	0.068	0.853	(B) Relapse group
TSC22D4	0.03	0.03	0.01	0.01	0	0.068	0.853	(B) Relapse group
ARID3A	0.43	0.48	0.12	0.13	-0.05	0.068	0.853	(B) Relapse group
TXN	0.03	0.03	0.01	0.01	0	0.068	0.853	(B) Relapse group
RGL3	0.09	0.05	0.14	0.08	0.03	0.068	0.853	(A) disease free
RSPO3	0.18	0.15	0.11	0.09	0.03	0.0681	0.853	(A) disease free
TAF1C	0.04	0.05	0.01	0.02	-0.01	0.0681	0.853	(B) Relapse group
BRDT	0.88	0.9	0.07	0.03	-0.01	0.0681	0.853	(B) Relapse group
MTHFD2	0.05	0.05	0.01	0.01	0	0.0681	0.853	(B) Relapse group
NA	0.85	0.87	0.05	0.04	-0.02	0.0681	0.853	(B) Relapse group
SLC39A8	0.06	0.07	0.03	0.03	-0.01	0.0681	0.853	(B) Relapse group
SUSD2	0.35	0.32	0.08	0.07	0.03	0.0681	0.853	(A) disease free
PRSS23	0.04	0.03	0.05	0.01	0.01	0.0682	0.853	(A) disease free
CLEC3B	0.19	0.25	0.14	0.15	-0.06	0.0682	0.853	(B) Relapse group
C1QTNF3	0.41	0.46	0.12	0.12	-0.04	0.0683	0.853	(B) Relapse group
METT5D1;KIF18A	0.03	0.04	0.01	0.01	0	0.0683	0.853	(B) Relapse group
ETV4	0.05	0.06	0.01	0.02	-0.01	0.0683	0.853	(B) Relapse group
LRCH4;FBXO24	0.04	0.05	0.01	0.01	0	0.0683	0.853	(B) Relapse group
ASH2L	0.03	0.03	0.01	0.01	0	0.0684	0.853	(B) Relapse group
TMEM135	0.05	0.05	0.01	0.01	0	0.0684	0.853	(B) Relapse group
IGF2BP3	0.07	0.05	0.09	0.03	0.02	0.0684	0.853	(A) disease free
RBM34	0.05	0.06	0.02	0.02	-0.01	0.0687	0.853	(B) Relapse group
NSUN7	0.1	0.08	0.11	0.03	0.02	0.0687	0.853	(A) disease free
MSN	0.42	0.32	0.26	0.27	0.1	0.0687	0.853	(A) disease free
PRPF4B	0.04	0.05	0.01	0.02	-0.01	0.0688	0.853	(B) Relapse group
LMBR1L	0.04	0.04	0.01	0.01	0	0.0688	0.853	(B) Relapse group
ARRDC4	0.05	0.04	0.03	0.02	0.01	0.0688	0.853	(A) disease free
JUNB	0.02	0.03	0.01	0.01	0	0.0688	0.853	(B) Relapse group
GYG2	0.08	0.05	0.14	0.05	0.03	0.0689	0.853	(A) disease free
C9orf79	0.56	0.64	0.24	0.21	-0.08	0.0689	0.853	(B) Relapse group
FKBP14	0.02	0.02	0	0	0	0.0689	0.853	(B) Relapse group
AKIRIN1	0.04	0.05	0.01	0.01	-0.01	0.069	0.853	(B) Relapse group
SPATA1;GNG5	0.11	0.11	0.03	0.02	0.01	0.069	0.853	(A) disease free
PES1	0.03	0.03	0.01	0.01	0	0.0691	0.853	(B) Relapse group
CBX4	0.04	0.05	0.01	0.01	0	0.0691	0.853	(B) Relapse group
PYCARD	0.07	0.06	0.08	0.02	0.01	0.0691	0.853	(A) disease free
NLRP6	0.52	0.46	0.16	0.14	0.05	0.0691	0.853	(A) disease free
LRIT1	0.49	0.57	0.2	0.23	-0.08	0.0691	0.853	(B) Relapse group
TRPV4	0.6	0.64	0.13	0.11	-0.04	0.0693	0.853	(B) Relapse group
SEMA6C	0.05	0.06	0.02	0.02	-0.01	0.0694	0.853	(B) Relapse group
USP44	0.65	0.59	0.16	0.18	0.07	0.0694	0.853	(A) disease free
EDEM2	0.02	0.03	0.01	0.01	0	0.0695	0.853	(B) Relapse group
PADI1	0.89	0.9	0.04	0.03	-0.01	0.0695	0.853	(B) Relapse group
UTS2	0.7	0.75	0.16	0.12	-0.05	0.0695	0.853	(B) Relapse group
TMEM115	0.06	0.07	0.01	0.02	-0.01	0.0696	0.853	(B) Relapse group
UNC5A	0.2	0.14	0.23	0.15	0.06	0.0696	0.853	(A) disease free
LOC100233209;FAM113B	0.79	0.81	0.08	0.07	-0.03	0.0697	0.853	(B) Relapse group
CHKA	0.05	0.04	0.02	0.01	0	0.0697	0.853	(A) disease free
MAP4K4	0.04	0.05	0.02	0.02	-0.01	0.0697	0.853	(B) Relapse group
DBF4B	0.05	0.05	0.01	0.01	0	0.0698	0.853	(B) Relapse group
NUP205	0.03	0.03	0.01	0.01	0	0.0698	0.853	(B) Relapse group
SLC2A12	0.05	0.05	0.04	0.01	0.01	0.0699	0.853	(A) disease free
VAX2	0.42	0.34	0.23	0.22	0.08	0.0699	0.853	(A) disease free
TDRD5	0.77	0.7	0.11	0.2	0.07	0.07	0.853	(A) disease free
GGN	0.19	0.21	0.04	0.05	-0.02	0.07	0.853	(B) Relapse group
CDK5RAP1	0.05	0.05	0.01	0.02	-0.01	0.0701	0.853	(B) Relapse group
BATF3	0.16	0.11	0.18	0.13	0.05	0.0701	0.853	(A) disease free
GLS	0.02	0.03	0	0.01	0	0.0702	0.853	(B) Relapse group
GTF2H3;EIF2B1	0.05	0.05	0.01	0.01	0	0.0702	0.853	(A) disease free
KIAA0196	0.92	0.92	0.02	0.02	-0.01	0.0702	0.853	(B) Relapse group
MED18	0.03	0.04	0.01	0.01	0	0.0703	0.853	(B) Relapse group
KDM4C	0.06	0.07	0.02	0.03	-0.01	0.0703	0.853	(B) Relapse group
ATAD3A	0.04	0.05	0.02	0.02	-0.01	0.0703	0.853	(B) Relapse group
SUPT4H1	0.06	0.12	0.08	0.17	-0.06	0.0703	0.853	(B) Relapse group
PPOX	0.03	0.03	0.01	0.01	0	0.0703	0.853	(B) Relapse group
NGEF	0.56	0.63	0.19	0.2	-0.07	0.0704	0.853	(B) Relapse group
FOXP2	0.19	0.15	0.15	0.12	0.04	0.0705	0.853	(A) disease free
POLR2A;ZBTB4	0.04	0.04	0.01	0.02	-0.01	0.0705	0.853	(B) Relapse group
SRGAP3	0.04	0.04	0.01	0.01	0	0.0705	0.853	(A) disease free
NEUROG1	0.39	0.31	0.24	0.23	0.08	0.0705	0.853	(A) disease free
SCRN2	0.03	0.04	0.01	0.01	0	0.0706	0.853	(B) Relapse group
AP1AR	0.02	0.02	0	0	0	0.0706	0.853	(B) Relapse group
BCL2	0.91	0.92	0.04	0.03	-0.01	0.0707	0.853	(B) Relapse group
LAMB2	0.05	0.05	0.02	0.02	0.01	0.0708	0.853	(A) disease free
C22orf33	0.4	0.46	0.18	0.16	-0.06	0.0708	0.853	(B) Relapse group
SLA2	0.85	0.87	0.04	0.03	-0.01	0.0709	0.853	(B) Relapse group
ARRDC1	0.2	0.18	0.08	0.06	0.02	0.0709	0.853	(A) disease free
ZCCHC16;TRPC5	0.69	0.74	0.18	0.13	-0.05	0.071	0.853	(B) Relapse group
ARL6IP6	0.03	0.03	0.01	0.01	0	0.071	0.853	(B) Relapse group
GLIPR1L1	0.45	0.36	0.21	0.26	0.09	0.071	0.853	(A) disease free
PTPRN	0.63	0.58	0.14	0.14	0.05	0.071	0.853	(A) disease free
TMEM161A	0.03	0.03	0.01	0.01	0	0.071	0.853	(B) Relapse group
LIPE	0.79	0.83	0.12	0.11	-0.04	0.0711	0.853	(B) Relapse group
DCUN1D4	0.03	0.03	0.06	0	0.01	0.0711	0.853	(A) disease free
ERAL1	0.04	0.05	0.02	0.04	-0.01	0.0711	0.853	(B) Relapse group
ELOVL2	0.85	0.8	0.1	0.14	0.05	0.0712	0.853	(A) disease free
DHRS4L2	0.05	0.04	0.04	0.01	0.01	0.0713	0.853	(A) disease free
ANKRD42	0.05	0.07	0.03	0.03	-0.01	0.0713	0.853	(B) Relapse group
MDH1;C2orf86	0.05	0.05	0.01	0.01	0	0.0713	0.853	(B) Relapse group
FKTN	0.03	0.03	0.01	0.01	0	0.0714	0.853	(B) Relapse group
GPR107	0.05	0.06	0.01	0.01	0	0.0714	0.853	(B) Relapse group
NDUFC2	0.04	0.05	0.01	0.02	-0.01	0.0715	0.853	(B) Relapse group
ADCK1	0.02	0.03	0.01	0.01	0	0.0715	0.853	(B) Relapse group
PRKY	0.15	0.1	0.16	0.12	0.05	0.0716	0.853	(A) disease free
ZNF329	0.17	0.11	0.21	0.14	0.06	0.0716	0.853	(A) disease free
CD3D;CD3G	0.74	0.78	0.13	0.12	-0.04	0.0717	0.853	(B) Relapse group
IVNS1ABP	0.08	0.1	0.04	0.06	-0.02	0.0717	0.853	(B) Relapse group
HMGB3	0.23	0.16	0.23	0.2	0.08	0.0717	0.853	(A) disease free
SPR	0.11	0.1	0.04	0.04	0.01	0.0718	0.853	(A) disease free
C19orf51	0.05	0.06	0.02	0.02	-0.01	0.0718	0.853	(B) Relapse group
CLDN5	0.8	0.83	0.11	0.07	-0.03	0.0718	0.853	(B) Relapse group
XRCC1	0.04	0.05	0.02	0.02	-0.01	0.0718	0.853	(B) Relapse group
NCRNA00176	0.15	0.11	0.19	0.11	0.05	0.0718	0.853	(A) disease free
S100A5	0.86	0.88	0.05	0.04	-0.02	0.0719	0.853	(B) Relapse group
GPHN	0.04	0.03	0.01	0.01	0	0.0719	0.853	(A) disease free
GLYCTK	0.15	0.17	0.05	0.06	-0.02	0.0719	0.853	(B) Relapse group
VPS52;RPS18	0.03	0.03	0.01	0.01	0	0.0721	0.853	(B) Relapse group
POU4F1	0.22	0.15	0.23	0.19	0.07	0.0722	0.853	(A) disease free
SNAPC2	0.04	0.06	0.02	0.04	-0.01	0.0722	0.853	(B) Relapse group
ERBB2;PGAP3	0.03	0.03	0.01	0.02	-0.01	0.0722	0.853	(B) Relapse group
PDDC1	0.02	0.02	0	0	0	0.0722	0.853	(A) disease free
TARDBP	0.06	0.07	0.01	0.02	-0.01	0.0722	0.853	(B) Relapse group
ATP5D	0.24	0.27	0.07	0.09	-0.03	0.0723	0.853	(B) Relapse group
TMEM164	0.19	0.13	0.19	0.17	0.06	0.0723	0.853	(A) disease free
HNRNPK;RMI1	0.03	0.03	0.01	0.01	0	0.0723	0.853	(B) Relapse group
IL6R	0.06	0.06	0.01	0.01	-0.01	0.0724	0.853	(B) Relapse group
KIAA1539	0.06	0.07	0.02	0.02	-0.01	0.0724	0.853	(B) Relapse group
SNX2	0.08	0.09	0.03	0.05	-0.02	0.0724	0.853	(B) Relapse group
DBC1	0.57	0.51	0.15	0.16	0.06	0.0724	0.853	(A) disease free
PGA5	0.81	0.78	0.09	0.09	0.03	0.0726	0.853	(A) disease free
TMEM92	0.05	0.04	0.02	0.01	0	0.0726	0.853	(A) disease free
SOX4	0.04	0.05	0.02	0.02	-0.01	0.0726	0.853	(B) Relapse group
SFRS4	0.06	0.07	0.01	0.02	-0.01	0.0726	0.853	(B) Relapse group
NCAPD2	0.2	0.25	0.09	0.12	-0.04	0.0727	0.853	(B) Relapse group
NOP2	0.07	0.08	0.02	0.05	-0.02	0.0728	0.853	(B) Relapse group
HBXIP	0.03	0.03	0.02	0.01	0	0.0728	0.853	(B) Relapse group
SPG21	0.04	0.04	0.02	0.02	-0.01	0.0728	0.853	(B) Relapse group
CHRM5;AVEN	0.04	0.05	0.01	0.02	-0.01	0.0728	0.853	(B) Relapse group
CLIC5	0.04	0.04	0.01	0.01	0	0.0728	0.853	(B) Relapse group
JRK	0.86	0.87	0.06	0.04	-0.02	0.0728	0.853	(B) Relapse group
PLSCR1	0.05	0.04	0.09	0.03	0.01	0.0729	0.853	(A) disease free
CXorf56	0.34	0.3	0.11	0.12	0.04	0.0729	0.853	(A) disease free
SLC5A2	0.93	0.94	0.02	0.01	-0.01	0.0729	0.853	(B) Relapse group
GSG1	0.91	0.92	0.05	0.03	-0.01	0.0729	0.853	(B) Relapse group
GAN	0.03	0.03	0.01	0.01	0	0.073	0.853	(B) Relapse group
KBTBD3;AASDHPPT	0.02	0.02	0	0.01	0	0.073	0.853	(B) Relapse group
C6orf211;RMND1	0.15	0.19	0.09	0.11	-0.04	0.073	0.853	(B) Relapse group
FZD7	0.07	0.06	0.08	0.01	0.01	0.0731	0.853	(A) disease free
PLAGL2;POFUT1	0.04	0.05	0.01	0.01	0	0.0731	0.853	(B) Relapse group
MED16	0.05	0.05	0.02	0.02	-0.01	0.0732	0.853	(B) Relapse group
C6orf106	0.08	0.1	0.04	0.04	-0.01	0.0732	0.853	(B) Relapse group
CD3G	0.76	0.79	0.07	0.07	-0.02	0.0732	0.853	(B) Relapse group
SEMA4G	0.83	0.85	0.07	0.06	-0.02	0.0733	0.853	(B) Relapse group
TERF2	0.03	0.03	0.01	0.01	0	0.0734	0.853	(A) disease free
PM20D1	0.72	0.78	0.22	0.17	-0.07	0.0734	0.853	(B) Relapse group
ASCC3	0.07	0.07	0.02	0.03	-0.01	0.0735	0.853	(B) Relapse group
CYP4F2	0.57	0.5	0.18	0.18	0.06	0.0735	0.853	(A) disease free
CXorf23	0.77	0.83	0.19	0.16	-0.06	0.0736	0.853	(B) Relapse group
BCAT2	0.02	0.02	0	0	0	0.0736	0.853	(B) Relapse group
C1QB	0.63	0.69	0.17	0.17	-0.06	0.0737	0.853	(B) Relapse group
CCDC8	0.86	0.88	0.07	0.06	-0.02	0.0737	0.853	(B) Relapse group
SLC44A3	0.14	0.17	0.07	0.08	-0.03	0.0737	0.853	(B) Relapse group
SYNGR3	0.23	0.3	0.16	0.19	-0.07	0.0737	0.853	(B) Relapse group
WDR45L	0.38	0.45	0.18	0.19	-0.07	0.0738	0.853	(B) Relapse group
NDUFV1	0.05	0.06	0.02	0.02	-0.01	0.0738	0.853	(B) Relapse group
CAPN7;DVWA	0.07	0.07	0.01	0.01	0	0.0738	0.853	(A) disease free
PLD6	0.06	0.12	0.1	0.16	-0.06	0.0738	0.853	(B) Relapse group
CLCNKA	0.81	0.85	0.14	0.11	-0.04	0.0738	0.853	(B) Relapse group
AZI2	0.02	0.02	0	0.01	0	0.0738	0.853	(B) Relapse group
ZNF497	0.05	0.05	0.01	0.02	-0.01	0.0739	0.853	(B) Relapse group
ACAP1	0.62	0.65	0.1	0.08	-0.03	0.0739	0.853	(B) Relapse group
MAGOH	0.02	0.02	0.01	0.01	0	0.074	0.853	(B) Relapse group
NPR2	0.6	0.62	0.1	0.08	-0.03	0.074	0.853	(B) Relapse group
PRPF6	0.06	0.07	0.02	0.02	-0.01	0.0741	0.853	(B) Relapse group
TAF5	0.09	0.11	0.06	0.07	-0.02	0.0741	0.853	(B) Relapse group
UBA7	0.04	0.05	0.01	0.03	-0.01	0.0741	0.853	(B) Relapse group
BBS12;LOC729338	0.05	0.05	0.01	0.01	0	0.0741	0.853	(B) Relapse group
LOH12CR1;LOH12CR2	0.03	0.03	0	0.01	0	0.0741	0.853	(B) Relapse group
SERPINF1	0.39	0.42	0.1	0.1	-0.03	0.0741	0.853	(B) Relapse group
WDR89	0.06	0.06	0.01	0.01	0	0.0741	0.853	(B) Relapse group
CALCA	0.24	0.18	0.2	0.17	0.06	0.0742	0.853	(A) disease free
SDHD;TIMM8B	0.8	0.84	0.15	0.11	-0.04	0.0742	0.853	(B) Relapse group
CES2;FAM96B	0.03	0.03	0	0.01	0	0.0742	0.853	(B) Relapse group
MIR718;IRAK1	0.22	0.16	0.18	0.16	0.06	0.0743	0.853	(A) disease free
ZNF687	0.03	0.03	0.01	0.01	0	0.0743	0.853	(B) Relapse group
STAR	0.26	0.2	0.18	0.16	0.06	0.0745	0.853	(A) disease free
AHCY	0.13	0.16	0.07	0.07	-0.03	0.0745	0.853	(B) Relapse group
GPR77	0.46	0.55	0.22	0.23	-0.08	0.0745	0.853	(B) Relapse group
POLR1B	0.05	0.06	0.02	0.01	-0.01	0.0746	0.853	(B) Relapse group
IFT20;TNFAIP1	0.03	0.04	0.01	0.01	0	0.0746	0.853	(B) Relapse group
TRMT6;MCM8	0.03	0.04	0.01	0.02	-0.01	0.0747	0.853	(B) Relapse group
ERAS	0.83	0.86	0.13	0.08	-0.03	0.0747	0.853	(B) Relapse group
ALKBH7	0.05	0.06	0.01	0.02	-0.01	0.0747	0.853	(B) Relapse group
PPP3CC	0.03	0.03	0.04	0	0.01	0.0747	0.853	(A) disease free
KAT2A	0.07	0.07	0.02	0.01	-0.01	0.0749	0.853	(B) Relapse group
APOC4	0.53	0.59	0.18	0.16	-0.06	0.0749	0.853	(B) Relapse group
TAF15	0.02	0.03	0.01	0.01	0	0.0749	0.853	(B) Relapse group
EXOC1	0.03	0.03	0.01	0.01	0	0.075	0.853	(B) Relapse group
PRUNE2	0.82	0.85	0.12	0.08	-0.03	0.0751	0.853	(B) Relapse group
HSD17B11	0.06	0.07	0.01	0.02	-0.01	0.0751	0.853	(B) Relapse group
PTAFR	0.91	0.92	0.04	0.03	-0.01	0.0751	0.853	(B) Relapse group
LOC440926;H3F3A	0.07	0.08	0.01	0.02	-0.01	0.0752	0.853	(B) Relapse group
CHRDL1	0.52	0.45	0.17	0.19	0.07	0.0752	0.853	(A) disease free
TFRC	0.07	0.08	0.02	0.02	-0.01	0.0753	0.853	(B) Relapse group
C6orf47	0.03	0.03	0.01	0.01	0	0.0753	0.853	(B) Relapse group
CSF3R	0.65	0.69	0.13	0.11	-0.04	0.0753	0.853	(B) Relapse group
NOS1AP	0.06	0.07	0.02	0.02	-0.01	0.0754	0.853	(B) Relapse group
DCUN1D4	0.03	0.04	0.01	0.01	0	0.0754	0.853	(B) Relapse group
ZNF274	0.08	0.06	0.06	0.06	0.02	0.0755	0.853	(A) disease free
TMEM138;CYBASC3	0.07	0.07	0.01	0.01	0	0.0755	0.853	(B) Relapse group
SEL1L3	0.04	0.05	0.02	0.02	-0.01	0.0755	0.853	(B) Relapse group
SYAP1	0.03	0.03	0.01	0.01	0	0.0756	0.853	(B) Relapse group
ATP10A	0.81	0.83	0.11	0.07	-0.03	0.0756	0.853	(B) Relapse group
UBAC2;GPR18	0.91	0.92	0.05	0.03	-0.01	0.0756	0.853	(B) Relapse group
SRGN	0.55	0.61	0.17	0.16	-0.06	0.0756	0.853	(B) Relapse group
TSC22D1	0.08	0.08	0.02	0.02	-0.01	0.0756	0.853	(B) Relapse group
C1orf109	0.04	0.05	0.02	0.04	-0.01	0.0757	0.853	(B) Relapse group
TMEM17	0.07	0.05	0.09	0.01	0.01	0.0757	0.853	(A) disease free
LARP1B	0.02	0.02	0	0	0	0.0757	0.853	(B) Relapse group
IRF3;BCL2L12	0.03	0.03	0.01	0.01	0	0.0757	0.853	(B) Relapse group
VNN2	0.5	0.56	0.18	0.16	-0.06	0.0757	0.853	(B) Relapse group
COL1A1	0.24	0.19	0.18	0.14	0.05	0.0758	0.853	(A) disease free
C22orf25	0.04	0.05	0.02	0.02	-0.01	0.0758	0.853	(B) Relapse group
FAM134A	0.07	0.09	0.05	0.05	-0.02	0.0758	0.853	(B) Relapse group
MTHFR;CLCN6	0.02	0.02	0	0	0	0.0758	0.853	(B) Relapse group
GPR119	0.87	0.9	0.13	0.08	-0.03	0.0758	0.853	(B) Relapse group
SEC14L1	0.07	0.09	0.03	0.05	-0.02	0.0759	0.853	(B) Relapse group
NA	0.87	0.88	0.05	0.03	-0.01	0.076	0.853	(B) Relapse group
PPFIA2	0.36	0.29	0.19	0.2	0.07	0.076	0.853	(A) disease free
SHMT1	0.05	0.06	0.02	0.02	-0.01	0.076	0.853	(B) Relapse group
USP21	0.06	0.07	0.02	0.02	-0.01	0.0761	0.853	(B) Relapse group
COMTD1	0.04	0.05	0.01	0.01	0	0.0761	0.853	(B) Relapse group
DUSP9	0.53	0.42	0.3	0.31	0.11	0.0763	0.853	(A) disease free
ADAMTS14	0.48	0.39	0.21	0.26	0.09	0.0763	0.853	(A) disease free
PKD2	0.03	0.02	0.06	0.01	0.01	0.0763	0.853	(A) disease free
CPXM1	0.24	0.17	0.25	0.17	0.06	0.0764	0.853	(A) disease free
UBE2H	0.07	0.1	0.05	0.07	-0.02	0.0764	0.853	(B) Relapse group
TMEM126A	0.03	0.03	0.01	0.01	0	0.0765	0.853	(B) Relapse group
MAPK14	0.04	0.05	0.01	0.01	0	0.0765	0.853	(B) Relapse group
SNAPIN	0.72	0.77	0.15	0.15	-0.05	0.0767	0.853	(B) Relapse group
TRNT1	0.05	0.06	0.02	0.03	-0.01	0.0767	0.853	(B) Relapse group
G3BP2	0.02	0.02	0	0	0	0.0767	0.853	(B) Relapse group
BBS12;LOC729338	0.03	0.03	0.01	0.01	0	0.0767	0.853	(B) Relapse group
CDK2;SILV	0.03	0.04	0.01	0.01	0	0.0767	0.853	(B) Relapse group
TNFRSF11A	0.07	0.09	0.03	0.04	-0.01	0.0768	0.853	(B) Relapse group
CNOT7;VPS37A	0.09	0.11	0.03	0.04	-0.01	0.0768	0.853	(B) Relapse group
ZNF678	0.04	0.04	0.01	0.02	-0.01	0.0768	0.853	(B) Relapse group
MAP3K14	0.67	0.7	0.1	0.06	-0.02	0.077	0.853	(B) Relapse group
CRLF1	0.16	0.12	0.15	0.12	0.04	0.077	0.853	(A) disease free
MAPKAP1	0.04	0.06	0.02	0.04	-0.01	0.0772	0.853	(B) Relapse group
SFRS7	0.08	0.09	0.01	0.04	-0.01	0.0772	0.853	(B) Relapse group
CALCA	0.36	0.29	0.2	0.19	0.07	0.0773	0.853	(A) disease free
CX3CR1	0.58	0.64	0.15	0.17	-0.06	0.0773	0.853	(B) Relapse group
LRPPRC	0.05	0.06	0.03	0.03	-0.01	0.0774	0.853	(B) Relapse group
MARK3	0.02	0.03	0.01	0.01	0	0.0774	0.853	(B) Relapse group
RUFY3	0.18	0.22	0.1	0.12	-0.04	0.0774	0.853	(B) Relapse group
DCTN1	0.93	0.92	0.02	0.04	0.01	0.0775	0.853	(A) disease free
ACBD6	0.07	0.06	0.01	0.01	0	0.0775	0.853	(A) disease free
C2orf44	0.07	0.07	0.02	0.02	-0.01	0.0776	0.853	(B) Relapse group
TEKT3	0.3	0.26	0.15	0.11	0.04	0.0776	0.853	(A) disease free
B4GALT5	0.04	0.05	0.01	0.02	-0.01	0.0776	0.853	(B) Relapse group
CALCA	0.3	0.23	0.24	0.21	0.08	0.0776	0.853	(A) disease free
NOC3L	0.03	0.04	0.01	0.02	-0.01	0.0776	0.853	(B) Relapse group
ACTB	0.03	0.03	0	0.01	0	0.0777	0.853	(B) Relapse group
C17orf81;DULLARD	0.05	0.06	0.02	0.03	-0.01	0.0777	0.853	(B) Relapse group
TNC	0.14	0.11	0.12	0.06	0.02	0.0777	0.853	(A) disease free
EEF1D;TIGD5	0.06	0.07	0.02	0.02	-0.01	0.0778	0.853	(B) Relapse group
SNTA1	0.03	0.02	0.07	0.01	0.01	0.0779	0.853	(A) disease free
TOP1	0.07	0.08	0.01	0.01	0	0.078	0.853	(B) Relapse group
SLC35A2	0.19	0.14	0.16	0.12	0.05	0.078	0.853	(A) disease free
NUP54	0.02	0.02	0	0.01	0	0.078	0.853	(B) Relapse group
NAA35	0.04	0.05	0.01	0.01	0	0.078	0.853	(B) Relapse group
PID1	0.68	0.73	0.17	0.15	-0.05	0.078	0.853	(B) Relapse group
MOGS	0.04	0.06	0.02	0.04	-0.01	0.078	0.853	(B) Relapse group
TPO	0.58	0.5	0.23	0.21	0.08	0.0781	0.853	(A) disease free
MXD3	0.07	0.08	0.03	0.03	-0.01	0.0781	0.853	(B) Relapse group
RNF41	0.07	0.07	0.02	0.02	-0.01	0.0781	0.853	(B) Relapse group
NKX2-8	0.23	0.3	0.21	0.21	-0.08	0.0782	0.853	(B) Relapse group
MRPS23	0.05	0.06	0.03	0.04	-0.01	0.0782	0.853	(B) Relapse group
TOP3B	0.02	0.02	0	0.01	0	0.0782	0.853	(B) Relapse group
PYGL	0.14	0.11	0.14	0.08	0.03	0.0782	0.853	(A) disease free
FGR	0.77	0.79	0.07	0.05	-0.02	0.0783	0.853	(B) Relapse group
MOCOS	0.07	0.07	0.01	0.01	0	0.0783	0.853	(B) Relapse group
TCF7L1	0.34	0.27	0.23	0.21	0.08	0.0783	0.853	(A) disease free
RRAD	0.57	0.61	0.14	0.12	-0.04	0.0784	0.853	(B) Relapse group
DCAF4L2	0.67	0.59	0.21	0.25	0.09	0.0784	0.853	(A) disease free
HADHB;HADHA	0.15	0.21	0.14	0.16	-0.06	0.0784	0.853	(B) Relapse group
SLC5A4	0.72	0.78	0.19	0.14	-0.05	0.0785	0.853	(B) Relapse group
ADAM19	0.1	0.05	0.18	0.12	0.05	0.0785	0.853	(A) disease free
TGIF2	0.05	0.06	0.01	0.02	-0.01	0.0786	0.853	(B) Relapse group
ITGA5	0.3	0.21	0.28	0.23	0.08	0.0786	0.853	(A) disease free
PAPPA	0.21	0.15	0.23	0.18	0.07	0.0787	0.853	(A) disease free
DACT3	0.75	0.79	0.14	0.1	-0.04	0.0787	0.853	(B) Relapse group
ANKRD2	0.93	0.93	0.02	0.02	-0.01	0.0787	0.853	(B) Relapse group
IFT140	0.66	0.69	0.11	0.08	-0.03	0.0787	0.853	(B) Relapse group
NRXN1	0.89	0.85	0.07	0.13	0.04	0.0787	0.853	(A) disease free
ZNF224	0.04	0.04	0.01	0.01	0	0.0788	0.853	(B) Relapse group
EYA2	0.37	0.31	0.22	0.18	0.06	0.0789	0.853	(A) disease free
CCDC112	0.07	0.07	0.02	0.02	0.01	0.0789	0.853	(A) disease free
EFNB1	0.37	0.27	0.28	0.27	0.1	0.079	0.853	(A) disease free
MATN1	0.92	0.93	0.07	0.04	-0.01	0.0791	0.853	(B) Relapse group
NDUFB5;MRPL47	0.04	0.05	0.02	0.03	-0.01	0.0791	0.853	(B) Relapse group
TNFSF4	0.44	0.51	0.21	0.2	-0.07	0.0791	0.853	(B) Relapse group
SLC25A39	0.1	0.16	0.12	0.15	-0.05	0.0791	0.853	(B) Relapse group
ATP8A1	0.04	0.04	0.01	0.01	0	0.0791	0.853	(B) Relapse group
NDN	0.68	0.64	0.11	0.1	0.03	0.0791	0.853	(A) disease free
VCAN	0.31	0.23	0.21	0.2	0.07	0.0791	0.853	(A) disease free
ALAD	0.04	0.05	0.01	0.01	0	0.0791	0.853	(B) Relapse group
EPS15	0.04	0.04	0.02	0.01	0	0.0792	0.853	(B) Relapse group
RHPN2	0.02	0.02	0.01	0.01	0	0.0793	0.853	(A) disease free
SMARCD1	0.05	0.06	0.01	0.02	-0.01	0.0793	0.853	(B) Relapse group
GARS	0.03	0.03	0.01	0.01	0	0.0793	0.853	(B) Relapse group
TSEN34;MBOAT7	0.02	0.02	0.01	0.01	0	0.0794	0.853	(B) Relapse group
SLC43A2	0.05	0.05	0.01	0.01	0	0.0794	0.853	(B) Relapse group
SPACA4;FAM83E	0.88	0.89	0.05	0.04	-0.01	0.0794	0.853	(B) Relapse group
XBP1	0.05	0.07	0.03	0.05	-0.02	0.0795	0.853	(B) Relapse group
F7	0.22	0.19	0.1	0.09	0.03	0.0795	0.853	(A) disease free
ZBTB20	0.07	0.07	0.02	0.02	-0.01	0.0796	0.853	(B) Relapse group
GMDS	0.05	0.06	0.01	0.01	0	0.0796	0.853	(B) Relapse group
FER	0.04	0.04	0.01	0.02	-0.01	0.0796	0.853	(B) Relapse group
EIF6	0.05	0.06	0.02	0.01	-0.01	0.0796	0.853	(B) Relapse group
PRTFDC1	0.03	0.02	0.08	0.02	0.01	0.0797	0.853	(A) disease free
CCL8	0.29	0.34	0.14	0.13	-0.05	0.0797	0.853	(B) Relapse group
MYCBP2	0.04	0.05	0.01	0.01	0	0.0798	0.853	(B) Relapse group
SP100	0.06	0.09	0.06	0.09	-0.03	0.0798	0.853	(B) Relapse group
GSTO2	0.04	0.03	0.08	0.01	0.01	0.0798	0.853	(A) disease free
SFMBT1	0.04	0.04	0.01	0.01	0	0.0798	0.853	(B) Relapse group
SLC44A1	0.03	0.04	0.01	0.01	0	0.0798	0.853	(B) Relapse group
EYA1	0.16	0.09	0.23	0.17	0.06	0.0798	0.853	(A) disease free
MEF2D	0.02	0.02	0	0.01	0	0.0798	0.853	(B) Relapse group
UBAC2	0.03	0.03	0.01	0.01	0	0.0799	0.853	(B) Relapse group
CAPZA3;PLCZ1	0.3	0.37	0.18	0.2	-0.07	0.0799	0.853	(B) Relapse group
ACE	0.02	0.02	0.04	0.01	0.01	0.0799	0.853	(A) disease free
[truncated: 20,602 more rows]
