# Supplementary material for: Poliovirus receptor (PVR) expression as a predictor of relapse in colorectal cancer: bioinformatics and virtual screening
Source: Exp Biol Med (Maywood). 2026 Feb 13;251:10745. doi: 10.3389/ebm.2026.10745 (PMC12945842; doi:10.3389/ebm.2026.10745)
Supplement: Supplementary file 9 [file Table1.xlsx]

## Sheet: Relapse-free
Study ID	Patient ID	Sample ID	Diagnosis Age	Neoplasm Disease Stage American Joint Committee on Cancer Code	American Joint Committee on Cancer Publication Version Type	Aneuploidy Score	Buffa Hypoxia Score	Cancer Type	TCGA PanCanAtlas Cancer Type Acronym	Cancer Type Detailed	Last Communication Contact from Initial Pathologic Diagnosis Date	Birth from Initial Pathologic Diagnosis Date	Last Alive Less Initial Pathologic Diagnosis Date Calculated Day Value	Disease Free (Months)	Disease Free Status	Months of disease-specific survival	Disease-specific Survival status	Ethnicity Category	Form completion date	Fraction Genome Altered	Neoplasm Histologic Grade	Neoadjuvant Therapy Type Administered Prior To Resection Text	ICD-10 Classification	International Classification of Diseases for Oncology, Third Edition ICD-O-3 Histology Code	International Classification of Diseases for Oncology, Third Edition ICD-O-3 Site Code	Informed consent verified	In PanCan Pathway Analysis	MSI MANTIS Score	MSIsensor Score	Mutation Count	New Neoplasm Event Post Initial Therapy Indicator	Oncotree Code	Overall Survival (Months)	Overall Survival Status	Other Patient ID	American Joint Committee on Cancer Metastasis Stage Code	Neoplasm Disease Lymph Node Stage American Joint Committee on Cancer Code	American Joint Committee on Cancer Tumor Stage Code	Person Neoplasm Cancer Status	Progress Free Survival (Months)	Progression Free Status	Primary Lymph Node Presentation Assessment	Prior Diagnosis	Race Category	Radiation Therapy	Ragnum Hypoxia Score	Number of Samples Per Patient	Sample Type	Sex
coadread_tcga_pan_can_atlas_2018	TCGA-AH-6547	TCGA-AH-6547-01	79	NA	7TH	2	-23	Colorectal Cancer	READ	Rectal Adenocarcinoma	44	-29030	0	2.4986	0:DiseaseFree	2.4986	0:ALIVE OR DEAD TUMOR FREE	NA	2011-08-04	0	NA	No	C19	8140/3	C19.9	Yes	Yes	0.3524	0	12	No	READ	2.4986	1:DECEASED	c7162d11-4bdc-41cd-a964-46fc416829db	MX	N0	T3	Tumor Free	2.4986	0:CENSORED	Yes	No	White	No	-16	1	Primary	Female
coadread_tcga_pan_can_atlas_2018	TCGA-AA-A00Z	TCGA-AA-A00Z-01	70	STAGE IIA	6TH	10		Colorectal Cancer	COAD	Colon Adenocarcinoma	669	-25872	0	21.9943	0:DiseaseFree	21.9943	0:ALIVE OR DEAD TUMOR FREE	NA	2011-06-15	0.1737	NA	No	C18.7	8140/3	C18.7	Yes	No	0.3206	0	14	No	COAD	21.9943	0:LIVING	af3a0634-4292-45bd-b948-6b6bd2d58090	M0	N0	T3	With Tumor	21.9943	0:CENSORED	Yes	Yes	NA	No	NA	1	Primary	Male
coadread_tcga_pan_can_atlas_2018	TCGA-AA-3538	TCGA-AA-3538-01	54	STAGE I	6TH	10		Colorectal Cancer	COAD	Colon Adenocarcinoma	791	-19752	0	26.0052	0:DiseaseFree	26.0052	0:ALIVE OR DEAD TUMOR FREE	NA	2010-05-18	0.338	NA	No	C18.7	8140/3	C18.7	Yes	No	0.3368	0	15	No	COAD	26.0052	0:LIVING	c594196e-49ef-4195-a6b6-4ef4a1d9ec15	M0	N0	T2	With Tumor	26.0052	0:CENSORED	Yes	No	NA	No	NA	1	Primary	Female
coadread_tcga_pan_can_atlas_2018	TCGA-AA-3522	TCGA-AA-3522-01	67	STAGE IIA	6TH	9		Colorectal Cancer	COAD	Colon Adenocarcinoma	1127	-24653	0	37.0516	0:DiseaseFree	37.0516	0:ALIVE OR DEAD TUMOR FREE	NA	2010-05-18	0.2992	NA	No	C18.2	8140/3	C18.2	Yes	No	0.3234	0.05	16	No	COAD	37.0516	0:LIVING	d7ba64d7-b4e5-488d-9f28-bcb7bf3c0f35	M0	N0	T3	With Tumor	37.0516	0:CENSORED	Yes	Yes	NA	No	NA	1	Primary	Male
coadread_tcga_pan_can_atlas_2018	TCGA-AA-3561	TCGA-AA-3561-01	72	STAGE IIA	6TH	9		Colorectal Cancer	COAD	Colon Adenocarcinoma	424	-26420	0	13.9396	0:DiseaseFree	13.9396	0:ALIVE OR DEAD TUMOR FREE	NA	2010-05-18	0.2301	NA	No	C18.9	8140/3	C18.9	Yes	No	0.3413	0.27	17	No	COAD	13.9396	0:LIVING	01ad5016-f691-4bca-82a0-910429d8d25b	M0	N0	T3	With Tumor	13.9396	0:CENSORED	Yes	No	NA	No	NA	1	Primary	Male
coadread_tcga_pan_can_atlas_2018	TCGA-AA-3549	TCGA-AA-3549-01	69	STAGE I	6TH	8		Colorectal Cancer	COAD	Colon Adenocarcinoma	639	-25415	0	21.008	0:DiseaseFree	21.008	0:ALIVE OR DEAD TUMOR FREE	NA	2010-05-18	0.2247	NA	No	C18.9	8140/3	C18.9	Yes	No	0.2966	0	18	No	COAD	21.008	0:LIVING	e6ec5a68-7555-4f26-bd7e-9cdb4c5f7004	M0	N0	T2	With Tumor	21.008	0:CENSORED	Yes	No	NA	Yes	NA	1	Primary	Male
coadread_tcga_pan_can_atlas_2018	TCGA-AA-3524	TCGA-AA-3524-01	85	STAGE II	5TH	7		Colorectal Cancer	COAD	Colon Adenocarcinoma	1096	-31197	0	36.0325	0:DiseaseFree	36.0325	0:ALIVE OR DEAD TUMOR FREE	NA	2010-05-18	0.1879	NA	No	C18.7	8140/3	C18.7	Yes	No	0.3154	0.1	18	No	COAD	36.0325	0:LIVING	03efbc94-a43d-4db0-9377-e397348430a6	M0	N0	T3	With Tumor	36.0325	0:CENSORED	Yes	Yes	NA	No	NA	1	Primary	Male
coadread_tcga_pan_can_atlas_2018	TCGA-AA-3548	TCGA-AA-3548-01	71	STAGE IIIC	6TH	14		Colorectal Cancer	COAD	Colon Adenocarcinoma	1034	-26175	0	33.9941	0:DiseaseFree	33.9941	0:ALIVE OR DEAD TUMOR FREE	NA	2010-05-18	0.2886	NA	No	C18.9	8140/3	C18.9	Yes	No	0.3218	0.04	18	No	COAD	33.9941	0:LIVING	2dced66c-1f0d-4039-a5e5-54cca77c16e9	M0	N2	T3	With Tumor	33.9941	0:CENSORED	Yes	No	NA	No	NA	1	Primary	Female
coadread_tcga_pan_can_atlas_2018	TCGA-AA-3531	TCGA-AA-3531-01	75	STAGE IIA	6TH	6		Colorectal Cancer	COAD	Colon Adenocarcinoma	1035	-27514	0	34.027	0:DiseaseFree	34.027	0:ALIVE OR DEAD TUMOR FREE	NA	2010-05-18	0.2786	NA	No	C18.7	8140/3	C18.7	Yes	No	0.3268	0.86	18	No	COAD	34.027	0:LIVING	401a37f3-6630-4400-a811-a262351e37de	M0	N0	T3	With Tumor	34.027	0:CENSORED	Yes	Yes	NA	No	NA	1	Primary	Female
coadread_tcga_pan_can_atlas_2018	TCGA-AA-3544	TCGA-AA-3544-01	68	STAGE I	6TH	12		Colorectal Cancer	COAD	Colon Adenocarcinoma	426	-24959	0	14.0053	0:DiseaseFree	14.0053	0:ALIVE OR DEAD TUMOR FREE	NA	2010-05-18	0.3123	NA	No	C18.9	8140/3	C18.9	Yes	No	0.3291	0	19	No	COAD	14.0053	0:LIVING	e831369c-78c0-4c75-9cf3-f46ed669312e	M0	N0	T2	With Tumor	14.0053	0:CENSORED	Yes	No	NA	No	NA	1	Primary	Male
coadread_tcga_pan_can_atlas_2018	TCGA-AA-3560	TCGA-AA-3560-01	72	STAGE IIIC	6TH	12		Colorectal Cancer	COAD	Colon Adenocarcinoma	608	-26359	0	19.9888	0:DiseaseFree	19.9888	0:ALIVE OR DEAD TUMOR FREE	NA	2010-05-18	0.4374	NA	No	C18.7	8140/3	C18.7	Yes	No	0.3648	0.03	19	No	COAD	19.9888	0:LIVING	2d02bd7a-5beb-4e43-9ccb-18d89c9d5ca2	M0	N2	T3	With Tumor	19.9888	0:CENSORED	Yes	Yes	NA	No	NA	1	Primary	Female
coadread_tcga_pan_can_atlas_2018	TCGA-AA-3534	TCGA-AA-3534-01	78	STAGE IIA	6TH	16		Colorectal Cancer	COAD	Colon Adenocarcinoma	882	-28489	0	28.9969	0:DiseaseFree	28.9969	0:ALIVE OR DEAD TUMOR FREE	NA	2010-05-18	0.7359	NA	No	C18.2	8140/3	C18.2	Yes	No	0.3252	0.16	20	No	COAD	28.9969	0:LIVING	df228c56-89ac-4122-93b3-6c0740c4ec09	M0	N0	T3	With Tumor	28.9969	0:CENSORED	Yes	No	NA	No	NA	1	Primary	Female
coadread_tcga_pan_can_atlas_2018	TCGA-AA-3519	TCGA-AA-3519-01	63	STAGE III	5TH	16		Colorectal Cancer	COAD	Colon Adenocarcinoma	276	-23131	0	9.07387	0:DiseaseFree	9.07387	0:ALIVE OR DEAD TUMOR FREE	NA	2010-05-18	0.3694	NA	No	C18.9	8140/3	C18.9	Yes	No	0.3647	0.69	21	No	COAD	9.07387	0:LIVING	09942e9f-c178-44bc-9cd9-f5bfa350b23f	M0	N1	T3	NA	9.07387	0:CENSORED	Yes	No	NA	No	NA	1	Primary	Male
coadread_tcga_pan_can_atlas_2018	TCGA-AA-3526	TCGA-AA-3526-01	57	STAGE I	6TH	5	39	Colorectal Cancer	COAD	Colon Adenocarcinoma	580	-21123	0	19.0683	0:DiseaseFree	19.0683	0:ALIVE OR DEAD TUMOR FREE	NA	2010-05-18	0.1245	NA	No	C18.7	8140/3	C18.7	Yes	No	0.3851	1.33	25	No	COAD	19.0683	0:LIVING	88e64f45-adc4-4223-9838-4d7d45b8f0c0	M0	N0	T2	With Tumor	19.0683	0:CENSORED	Yes	No	NA	No	26	1	Primary	Male
coadread_tcga_pan_can_atlas_2018	TCGA-A6-2678	TCGA-A6-2678-01	43	STAGE IIIB	6TH	7		Colorectal Cancer	COAD	Colon Adenocarcinoma	1286	-16030	0	42.279	0:DiseaseFree	42.279	0:ALIVE OR DEAD TUMOR FREE	Not Hispanic Or Latino	2010-10-25	0.2501	NA	No	C18.4	8140/3	C18.4	Yes	No	0.36	0.64	26	No	COAD	42.279	0:LIVING	3a785e32-7960-4c72-84c4-fb42c4dd86f1	M0	N1	T3	Tumor Free	42.279	0:CENSORED	Yes	No	White	No	NA	1	Primary	Female
coadread_tcga_pan_can_atlas_2018	TCGA-AF-2691	TCGA-AF-2691-01	48	STAGE I	NA	11		Colorectal Cancer	READ	Rectal Adenocarcinoma	1309	-17759	0	43.0351	0:DiseaseFree	43.0351	0:ALIVE OR DEAD TUMOR FREE	Not Hispanic Or Latino	2010-10-28	0.1282	NA	No	C19	8140/3	C19.9	Yes	No	0.3267	1.16	34	No	READ	43.0351	0:LIVING	830fd359-abd4-4c99-89e4-2d6bb9ce5637	M0	N0	T1	Tumor Free	43.0351	0:CENSORED	Yes	No	White	No	NA	1	Primary	Female
coadread_tcga_pan_can_atlas_2018	TCGA-CA-5255	TCGA-CA-5255-01	45	STAGE IIA	6TH	18	33	Colorectal Cancer	COAD	Colon Adenocarcinoma	376	-16743	0	12.3615	0:DiseaseFree	12.3615	0:ALIVE OR DEAD TUMOR FREE	Not Hispanic Or Latino	2011-08-08	0.1646	NA	No	C18.9	8140/3	C18.9	Yes	Yes	0.3805	0.07	52	No	COAD	12.3615	0:LIVING	563d67a1-f1ba-4722-aa2d-9b35b1689468	M0	N0	T3	Tumor Free	12.3615	0:CENSORED	No	No	Asian	Yes	20	1	Primary	Male
coadread_tcga_pan_can_atlas_2018	TCGA-AA-A017	TCGA-AA-A017-01	57	STAGE IIA	6TH	9		Colorectal Cancer	COAD	Colon Adenocarcinoma	457	-21032	0	15.0245	0:DiseaseFree	15.0245	0:ALIVE OR DEAD TUMOR FREE	NA	2011-06-15	0.231	NA	No	C18.7	8140/3	C18.7	Yes	No	0.28	1.19	54	No	COAD	15.0245	0:LIVING	af06cde0-c69a-4bb1-a234-8023b95e4835	M0	N0	T3	With Tumor	15.0245	0:CENSORED	Yes	No	NA	No	NA	1	Primary	Female
coadread_tcga_pan_can_atlas_2018	TCGA-A6-5667	TCGA-A6-5667-01	40	STAGE IIIB	7TH	22	19	Colorectal Cancer	COAD	Colon Adenocarcinoma	887	-14756	0	29.1613	0:DiseaseFree	29.1613	0:ALIVE OR DEAD TUMOR FREE	Not Hispanic Or Latino	2011-06-27	0.5465	NA	No	C18.7	8140/3	C18.7	Yes	Yes	0.3604	1.11	58	No	COAD	29.1613	0:LIVING	28d03569-8717-40da-8989-70baf2b18f9f	MX	N1A	T3	Tumor Free	29.1613	0:CENSORED	Yes	No	White	No	14	1	Primary	Female
coadread_tcga_pan_can_atlas_2018	TCGA-D5-5541	TCGA-D5-5541-01	63	STAGE IIIB	NA	12	23	Colorectal Cancer	COAD	Colon Adenocarcinoma	1701	-23109	0	55.9227	0:DiseaseFree	55.9227	0:ALIVE OR DEAD TUMOR FREE	Not Hispanic Or Latino	2011-02-25	0.3206	NA	No	C18.7	8140/3	C18.7	Yes	Yes	0.328	0.51	59	No	COAD	55.9227	0:LIVING	94067eb7-98b7-4975-bab1-c09e1b454a25	M0	N1A	T3	Tumor Free	55.9227	0:CENSORED	Yes	No	White	No	20	1	Primary	Male
coadread_tcga_pan_can_atlas_2018	TCGA-CA-5797	TCGA-CA-5797-01	56	STAGE IIA	NA	17	23	Colorectal Cancer	COAD	Colon Adenocarcinoma	383	-20662	0	12.5916	0:DiseaseFree	12.5916	0:ALIVE OR DEAD TUMOR FREE	Not Hispanic Or Latino	2011-06-02	0.415	NA	No	C18.9	8140/3	C18.9	Yes	Yes	0.3554	0.61	59	No	COAD	12.5916	0:LIVING	3e0c34cb-fca5-4bcf-a5c1-5a7d286dd072	M0	N0	T3	Tumor Free	12.5916	0:CENSORED	No	No	Asian	No	14	1	Primary	Male
coadread_tcga_pan_can_atlas_2018	TCGA-AA-3858	TCGA-AA-3858-01	67	STAGE I	6TH	13		Colorectal Cancer	COAD	Colon Adenocarcinoma	945	-24806	0	31.0682	0:DiseaseFree	31.0682	0:ALIVE OR DEAD TUMOR FREE	NA	2010-05-18	0.2739	NA	No	C18.9	8140/3	C18.9	Yes	Yes	0.2586	0.37	60	No	COAD	31.0682	0:LIVING	44c2854e-3f8c-48e1-b4d5-1b5778d4fce4	M0	N0	T2	With Tumor	31.0682	0:CENSORED	Yes	No	NA	No	NA	1	Primary	Male
coadread_tcga_pan_can_atlas_2018	TCGA-CA-5796	TCGA-CA-5796-01	52	STAGE IIA	6TH	4	-3	Colorectal Cancer	COAD	Mucinous Adenocarcinoma of the Colon and Rectum	377	-19353	0	12.3944	0:DiseaseFree	12.3944	0:ALIVE OR DEAD TUMOR FREE	Not Hispanic Or Latino	2011-06-02	0.1135	NA	No	C18.2	8480/3	C18.2	Yes	Yes	0.3604	0.15	60	No	MACR	12.3944	0:LIVING	65ab030d-39f2-48ab-80ac-90cb1faa823a	M0	N0	T3	Tumor Free	12.3944	0:CENSORED	No	No	Asian	No	-14	1	Primary	Female
coadread_tcga_pan_can_atlas_2018	TCGA-CK-5912	TCGA-CK-5912-01	81	STAGE I	6TH	22	-3	Colorectal Cancer	COAD	Colon Adenocarcinoma	1466	-29938	0	49.0844	0:DiseaseFree	49.0844	0:ALIVE OR DEAD TUMOR FREE	Not Hispanic Or Latino	2011-6-00	0.4202	NA	No	C18.2	8140/3	C18.2	Yes	Yes	0.3783	1.79	62	No	COAD	49.0844	1:DECEASED	c085da47-d634-491a-80ea-514e5a231f70	MX	N0	T2	Tumor Free	49.0844	0:CENSORED	NA	Yes	White	No	14	1	Primary	Male
coadread_tcga_pan_can_atlas_2018	TCGA-AF-6655	TCGA-AF-6655-01	66	STAGE IIIA	7TH	19	21	Colorectal Cancer	READ	Rectal Adenocarcinoma	609	-24417	0	20.0217	0:DiseaseFree	20.0217	0:ALIVE OR DEAD TUMOR FREE	Not Hispanic Or Latino	2011-08-15	0.3195	NA	No	C19	8140/3	C19.9	Yes	Yes	0.3465	0.16	64	No	READ	20.0217	0:LIVING	ce2e0f1c-60ff-4f93-8bba-4f4d3ccac37c	M0	N1	T2	Tumor Free	20.0217	0:CENSORED	Yes	No	White	No	12	1	Primary	Male
coadread_tcga_pan_can_atlas_2018	TCGA-AA-3678	TCGA-AA-3678-01	60	STAGE III	5TH	9		Colorectal Cancer	COAD	Colon Adenocarcinoma	1430	-22219	0	47.0132	0:DiseaseFree	47.0132	0:ALIVE OR DEAD TUMOR FREE	NA	2010-05-18	0.2924	NA	No	C18.7	8140/3	C18.7	Yes	Yes	0.2741	0.65	66	No	COAD	47.0132	0:LIVING	c616f95f-4ea1-4019-8c17-041878085c88	M0	N1	T2	With Tumor	47.0132	0:CENSORED	Yes	No	NA	No	NA	1	Primary	Female
coadread_tcga_pan_can_atlas_2018	TCGA-DC-4745	TCGA-DC-4745-01	49	STAGE IIIB	7TH	16	29	Colorectal Cancer	READ	Rectal Adenocarcinoma	639	-17958	0	21.008	0:DiseaseFree	21.008	0:ALIVE OR DEAD TUMOR FREE	Not Hispanic Or Latino	2011-06-09	0.404	NA	No	C19	8140/3	C19.9	Yes	Yes	0.3391	0.66	66	No	READ	21.008	0:LIVING	644571e9-b8e6-42f3-a2e4-33bad0fac661	M0	N1A	T3	NA	21.008	0:CENSORED	Yes	No	White	No	12	1	Primary	Female
coadread_tcga_pan_can_atlas_2018	TCGA-CM-4748	TCGA-CM-4748-01	53	STAGE IIIB	NA	0		Colorectal Cancer	COAD	Mucinous Adenocarcinoma of the Colon and Rectum	792	-19509	0	26.0381	0:DiseaseFree	26.0381	0:ALIVE OR DEAD TUMOR FREE	Not Hispanic Or Latino	2011-01-10	0.0119	NA	No	C18.4	8480/3	C18.4	Yes	No	0.365	0.04	66	No	MACR	26.0381	0:LIVING	cd845618-4cc4-49c2-9055-c171d4c24ee1	M0	N1A	T4A	Tumor Free	26.0381	0:CENSORED	Yes	No	White	No	NA	1	Primary	Male
coadread_tcga_pan_can_atlas_2018	TCGA-AG-A008	TCGA-AG-A008-01	50	STAGE I	6TH	17		Colorectal Cancer	READ	Rectal Adenocarcinoma	424	-18416	0	13.9396	0:DiseaseFree	13.9396	0:ALIVE OR DEAD TUMOR FREE	NA	2011-06-15	0.726	NA	No	C20	8480/3	C20.9	Yes	Yes	0.6176	27.36	66	No	READ	13.9396	0:LIVING	e7503a51-6647-4cc2-80dd-645d0df4db43	M0	N0	T2	With Tumor	13.9396	0:CENSORED	Yes	No	NA	No	NA	1	Primary	Female
coadread_tcga_pan_can_atlas_2018	TCGA-AA-A004	TCGA-AA-A004-01	76	STAGE IIA	6TH	10		Colorectal Cancer	COAD	Colon Adenocarcinoma	424	-27943	0	13.9396	0:DiseaseFree	13.9396	0:ALIVE OR DEAD TUMOR FREE	NA	2011-06-15	0.3077	NA	No	C18.7	8140/3	C18.7	Yes	No	0.2846	0.84	67	No	COAD	13.9396	0:LIVING	d2c99bed-3446-4d12-99e0-00611faa37dc	M0	N0	T3	With Tumor	13.9396	0:CENSORED	Yes	No	NA	No	NA	1	Primary	Male
coadread_tcga_pan_can_atlas_2018	TCGA-AA-3841	TCGA-AA-3841-01	66	STAGE IIA	6TH	18		Colorectal Cancer	COAD	Colon Adenocarcinoma	1124	-24230	0	36.953	0:DiseaseFree	36.953	0:ALIVE OR DEAD TUMOR FREE	NA	2010-05-18	0.4617	NA	No	C18.9	8140/3	C18.9	Yes	No	0.2896	0.79	67	No	COAD	36.953	0:LIVING	7dfbc0ed-e684-4966-8b59-fb6b9e80c129	M0	N0	T3	With Tumor	36.953	0:CENSORED	Yes	No	NA	No	NA	1	Primary	Male
coadread_tcga_pan_can_atlas_2018	TCGA-DC-4749	TCGA-DC-4749-01	57	STAGE I	7TH	20	27	Colorectal Cancer	READ	Rectal Adenocarcinoma	762	-21092	0	25.0518	0:DiseaseFree	25.0518	0:ALIVE OR DEAD TUMOR FREE	Not Hispanic Or Latino	2011-06-09	0.4852	NA	No	C19	8140/3	C19.9	Yes	Yes	0.3406	0.31	67	No	READ	25.0518	0:LIVING	bf65c2cd-8348-488f-8485-9196ba42d17e	M0	N0	T2	Tumor Free	25.0518	0:CENSORED	Yes	No	White	No	22	1	Primary	Male
coadread_tcga_pan_can_atlas_2018	TCGA-AH-6903	TCGA-AH-6903-01	46	STAGE IIIB	7TH	2	17	Colorectal Cancer	READ	Rectal Adenocarcinoma	592	-17030	0	19.4628	0:DiseaseFree	19.4628	0:ALIVE OR DEAD TUMOR FREE	Not Hispanic Or Latino	2011-07-26	0.0329	NA	No	C19	8480/3	C19.9	Yes	Yes	0.3374	0.01	68	No	READ	19.4628	0:LIVING	1e89c189-7c8a-44c9-9b0f-2f625a285003	M0	N1B	T3	Tumor Free	19.4628	0:CENSORED	Yes	No	White	No	18	1	Primary	Male
coadread_tcga_pan_can_atlas_2018	TCGA-F4-6805	TCGA-F4-6805-01	58	STAGE IIA	7TH	5	29	Colorectal Cancer	COAD	Colon Adenocarcinoma	1047	-21241	0	34.4215	0:DiseaseFree	34.4215	0:ALIVE OR DEAD TUMOR FREE	Not Hispanic Or Latino	2011-08-25	0.1049	NA	No	C18.9	8140/3	C18.9	Yes	Yes	0.3882	0.03	68	No	COAD	34.4215	0:LIVING	e76258b7-e13a-4b05-855b-d792701ffba1	M0	N0	T3	Tumor Free	34.4215	0:CENSORED	No	No	White	No	24	1	Primary	Female
coadread_tcga_pan_can_atlas_2018	TCGA-F4-6463	TCGA-F4-6463-01	51	STAGE IIA	7TH	4	13	Colorectal Cancer	COAD	Mucinous Adenocarcinoma of the Colon and Rectum	1087	-18804	0	35.7366	0:DiseaseFree	35.7366	0:ALIVE OR DEAD TUMOR FREE	Not Hispanic Or Latino	2011-06-20	0.1206	NA	No	C18.4	8480/3	C18.4	Yes	Yes	0.3302	0.14	69	No	MACR	35.7366	0:LIVING	cbe23011-93b7-4e9f-b934-bd0122f91f54	M0	N0	T3	Tumor Free	35.7366	0:CENSORED	Yes	No	White	No	20	1	Primary	Male
coadread_tcga_pan_can_atlas_2018	TCGA-CL-5917	TCGA-CL-5917-01	71	STAGE IIIC	6TH	31	15	Colorectal Cancer	READ	Rectal Adenocarcinoma	2376	-26084	0	78.1142	0:DiseaseFree	78.1142	0:ALIVE OR DEAD TUMOR FREE	Not Hispanic Or Latino	2011-6-00	0.3502	NA	No	C19	8140/3	C19.9	Yes	Yes	0.359	1.58	70	No	READ	78.1142	0:LIVING	7a285463-76f4-447d-bb04-336bb5ec1009	MX	N2	T3	Tumor Free	78.1142	0:CENSORED	NA	No	White	No	20	1	Primary	Female
coadread_tcga_pan_can_atlas_2018	TCGA-AG-3909	TCGA-AG-3909-01	69	STAGE IIIB	6TH	20		Colorectal Cancer	READ	Rectal Adenocarcinoma	608	-25537	0	19.9888	0:DiseaseFree	19.9888	0:ALIVE OR DEAD TUMOR FREE	NA	2010-05-18	0.3082	NA	No	C19	8140/3	C19.9	Yes	Yes	0.2612	0.72	71	No	READ	19.9888	0:LIVING	769880ae-34d9-405e-8ea7-33ba47cf2dd2	M0	N1	T3	With Tumor	19.9888	0:CENSORED	Yes	No	NA	No	NA	1	Primary	Female
coadread_tcga_pan_can_atlas_2018	TCGA-AA-3667	TCGA-AA-3667-01	36	STAGE I	5TH	12		Colorectal Cancer	COAD	Colon Adenocarcinoma	426	-13302	0	14.0053	0:DiseaseFree	14.0053	0:ALIVE OR DEAD TUMOR FREE	NA	2010-05-18	0.2932	NA	No	C18.9	8140/3	C18.9	Yes	Yes	0.2649	0.71	71	No	COAD	14.0053	0:LIVING	d651f9ba-8746-46c4-852c-6c2992c7d10e	M0	N0	T2	With Tumor	14.0053	0:CENSORED	Yes	No	NA	No	NA	1	Primary	Female
coadread_tcga_pan_can_atlas_2018	TCGA-AA-3673	TCGA-AA-3673-01	53	STAGE II	5TH	11		Colorectal Cancer	COAD	Colon Adenocarcinoma	1522	-19509	0	50.0378	0:DiseaseFree	50.0378	0:ALIVE OR DEAD TUMOR FREE	NA	2010-05-18	0.2291	NA	No	C18.4	8140/3	C18.4	Yes	Yes	0.284	0.51	71	No	COAD	50.0378	0:LIVING	628408ce-0691-4e0b-b4c7-aca9a0d73bb0	M0	N0	T3	With Tumor	50.0378	0:CENSORED	No	No	NA	No	NA	1	Primary	Female
coadread_tcga_pan_can_atlas_2018	TCGA-AD-A5EK	TCGA-AD-A5EK-01	51	STAGE I	7TH	25	7	Colorectal Cancer	COAD	Colon Adenocarcinoma	500	-18731	0	16.4382	0:DiseaseFree	16.4382	0:ALIVE OR DEAD TUMOR FREE	Not Hispanic Or Latino	2013-07-12	0.9127	NA	No	C18.2	8140/3	C18.2	Yes	Yes	0.2808	0.32	72	No	COAD	16.4382	0:LIVING	E8EC26BD-C88D-42B9-AC8A-AB121B8140F8	MX	N0	T2	Tumor Free	16.4382	0:CENSORED	Yes	No	Black or African American	No	6	1	Primary	Male
coadread_tcga_pan_can_atlas_2018	TCGA-AG-3591	TCGA-AG-3591-01	66	STAGE IIA	6TH	22	17	Colorectal Cancer	READ	Rectal Adenocarcinoma	1035	-24167	0	34.027	0:DiseaseFree	34.027	0:ALIVE OR DEAD TUMOR FREE	NA	2010-05-18	0.4369	NA	No	C19	8140/3	C19.9	Yes	Yes	0.3455	0.09	72	No	READ	34.027	0:LIVING	a2b6246d-2b80-49c5-968b-694b4e8171dc	M0	N0	T3	With Tumor	34.027	0:CENSORED	Yes	No	NA	Yes	10	1	Primary	Female
coadread_tcga_pan_can_atlas_2018	TCGA-CA-5256	TCGA-CA-5256-01	54	STAGE IIA	NA	22	27	Colorectal Cancer	COAD	Colon Adenocarcinoma	379	-19785	0	12.4601	0:DiseaseFree	12.4601	0:ALIVE OR DEAD TUMOR FREE	NA	2011-04-05	0.4695	NA	No	C18.9	8140/3	C18.9	Yes	Yes	0.3522	0.07	72	No	COAD	12.4601	0:LIVING	17633a60-e12b-4a7c-bd8a-c16341ddc606	M0	N0	T3	Tumor Free	12.4601	0:CENSORED	No	No	Asian	No	16	1	Primary	Female
coadread_tcga_pan_can_atlas_2018	TCGA-AZ-4308	TCGA-AZ-4308-01	47	STAGE IIIB	6TH	8		Colorectal Cancer	COAD	Colon Adenocarcinoma	3324	-17321	0	109.281	0:DiseaseFree	109.281	0:ALIVE OR DEAD TUMOR FREE	Not Hispanic Or Latino	2011-02-11	0.1974	NA	No	C18.7	8140/3	C18.7	Yes	Yes	0.363	0.11	73	No	COAD	109.281	0:LIVING	3d8fd9b2-9aa2-4c81-8843-535ae66d6140	M0	N1	T3	Tumor Free	109.281	0:CENSORED	Yes	No	White	No	NA	1	Primary	Female
coadread_tcga_pan_can_atlas_2018	TCGA-AD-6963	TCGA-AD-6963-01	58	NA	7TH	19	27	Colorectal Cancer	COAD	Colon Adenocarcinoma	834	-21294	0	27.4189	0:DiseaseFree	27.4189	0:ALIVE OR DEAD TUMOR FREE	NA	2011-08-17	0.1973	NA	No	C18.2	8140/3	C18.2	Yes	Yes	0.3442	0.02	75	No	COAD	27.4189	0:LIVING	47a8e514-904c-4867-8f43-7eb573be835b	MX	N0	T3	Tumor Free	27.4189	0:CENSORED	Yes	No	White	No	16	1	Primary	Male
coadread_tcga_pan_can_atlas_2018	TCGA-AA-3655	TCGA-AA-3655-01	68	STAGE II	5TH	5	25	Colorectal Cancer	COAD	Colon Adenocarcinoma	1856	-24896	0	61.0185	0:DiseaseFree	61.0185	0:ALIVE OR DEAD TUMOR FREE	NA	2010-05-18	0.1393	NA	No	C18.7	8140/3	C18.7	Yes	Yes	0.3473	0.2	75	No	COAD	61.0185	0:LIVING	31a3877d-3e82-450e-811f-3448b06f3950	M0	N0	T3	With Tumor	61.0185	0:CENSORED	Yes	No	NA	No	14	1	Primary	Male
coadread_tcga_pan_can_atlas_2018	TCGA-AA-3675	TCGA-AA-3675-01	84	STAGE II	5TH	3	29	Colorectal Cancer	COAD	Colon Adenocarcinoma	1431	-30801	0	47.0461	0:DiseaseFree	47.0461	0:ALIVE OR DEAD TUMOR FREE	NA	2010-05-18	0.0556	NA	No	C18.2	8140/3	C18.2	Yes	No	0.2618	0.31	77	No	COAD	47.0461	0:LIVING	41658cf8-0de1-4a97-bb60-0f0107c84e00	M0	N0	T3	With Tumor	47.0461	0:CENSORED	Yes	No	NA	No	20	1	Primary	Male
coadread_tcga_pan_can_atlas_2018	TCGA-AZ-6603	TCGA-AZ-6603-01	77	NA	5TH	27	9	Colorectal Cancer	COAD	Colon Adenocarcinoma	NA	-28424	0	29.5558	0:DiseaseFree	29.5558	0:ALIVE OR DEAD TUMOR FREE	Not Hispanic Or Latino	2011-09-02	0.4096	NA	No	C18.7	8140/3	C18.7	Yes	Yes	0.3686	0.35	77	No	COAD	29.5558	1:DECEASED	56d5b0b9-9093-4286-a2c6-7faa9a1680f5	MX	N1	T2	Tumor Free	29.5558	0:CENSORED	Yes	No	White	No	12	1	Primary	Female
coadread_tcga_pan_can_atlas_2018	TCGA-AG-3732	TCGA-AG-3732-01	78	STAGE I	5TH	13	-13	Colorectal Cancer	READ	Rectal Adenocarcinoma	1003	-28521	0	32.975	0:DiseaseFree	32.975	0:ALIVE OR DEAD TUMOR FREE	NA	2010-05-18	0.3005	NA	No	C19	8140/3	C19.9	Yes	Yes	0.3066	0.34	78	No	READ	32.975	0:LIVING	a83923fd-276c-4526-9922-5ef741f551fd	M0	N0	T2	With Tumor	32.975	0:CENSORED	Yes	No	NA	No	8	1	Primary	Female
coadread_tcga_pan_can_atlas_2018	TCGA-CL-4957	TCGA-CL-4957-01	79	NA	NA	13	23	Colorectal Cancer	READ	Rectal Adenocarcinoma	425	-29081	0	13.9724	0:DiseaseFree	13.9724	0:ALIVE OR DEAD TUMOR FREE	Hispanic Or Latino	2011-04-07	0.3134	NA	No	C20	8140/3	C20.9	Yes	Yes	0.3362	0.05	78	No	READ	13.9724	0:LIVING	a2e47568-eb43-4c89-ad7c-dfbaa2ba7e27	M0	N1	T3	NA	13.9724	0:CENSORED	Yes	No	NA	No	16	1	Primary	Female
coadread_tcga_pan_can_atlas_2018	TCGA-AA-A024	TCGA-AA-A024-01	81	STAGE II	5TH	0		Colorectal Cancer	COAD	Mucinous Adenocarcinoma of the Colon and Rectum	61	-29708	0	39.0571	0:DiseaseFree	39.0571	0:ALIVE OR DEAD TUMOR FREE	NA	2011-06-15	0.0006	NA	No	C18.6	8140/3	C18.6	Yes	Yes	0.2567	0.75	79	No	MACR	39.0571	1:DECEASED	d4e1472a-7b5f-46f4-acb7-b961f634e28e	M0	N0	T3	With Tumor	39.0571	0:CENSORED	Yes	Yes	NA	No	NA	1	Primary	Male
coadread_tcga_pan_can_atlas_2018	TCGA-AA-3971	TCGA-AA-3971-01	58	STAGE III	5TH	17		Colorectal Cancer	COAD	Colon Adenocarcinoma	489	-21518	0	16.0765	0:DiseaseFree	16.0765	0:ALIVE OR DEAD TUMOR FREE	NA	2010-05-18	0.4059	NA	No	C18.9	8140/3	C18.9	Yes	Yes	0.3362	0.49	79	No	COAD	16.0765	0:LIVING	10994156-7c2f-420e-aeb8-11d566b3d5e4	M0	N1	T3	With Tumor	16.0765	0:CENSORED	Yes	No	NA	No	NA	1	Primary	Male
coadread_tcga_pan_can_atlas_2018	TCGA-AZ-4681	TCGA-AZ-4681-01	79	STAGE IIA	6TH	11		Colorectal Cancer	COAD	Colon Adenocarcinoma	3247	-28906	0	106.75	0:DiseaseFree	106.75	0:ALIVE OR DEAD TUMOR FREE	Not Hispanic Or Latino	2011-03-22	0.238	NA	No	C18.2	8140/3	C18.2	Yes	Yes	0.3537	0.02	79	No	COAD	106.75	0:LIVING	6fbc2b46-6762-4778-aa7e-782162c5397c	M0	N0	T3	Tumor Free	106.75	0:CENSORED	NA	No	White	No	NA	1	Primary	Female
coadread_tcga_pan_can_atlas_2018	TCGA-QG-A5YX	TCGA-QG-A5YX-01	61	STAGE IIA	7TH	10	17	Colorectal Cancer	COAD	Colon Adenocarcinoma	1003	-22617	0	32.975	0:DiseaseFree	32.975	0:ALIVE OR DEAD TUMOR FREE	Not Hispanic Or Latino	2013-06-20	0.2323	NA	No	C18.7	8140/3	C18.7	Yes	Yes	0.304	0.18	80	No	COAD	32.975	0:LIVING	300FFF5A-0F61-402D-B845-3938BA7B1294	MX	N0	T3	Tumor Free	32.975	0:CENSORED	Yes	No	Black or African American	No	16	1	Primary	Female
coadread_tcga_pan_can_atlas_2018	TCGA-AA-A03J	TCGA-AA-A03J-01	65	STAGE I	5TH	21		Colorectal Cancer	COAD	Colon Adenocarcinoma	1246	-23986	0	40.9639	0:DiseaseFree	40.9639	0:ALIVE OR DEAD TUMOR FREE	NA	2011-06-15	0.4677	NA	No	C18.7	8140/3	C18.7	Yes	Yes	0.3238	0.22	81	No	COAD	40.9639	0:LIVING	e6c8c5fc-158a-4de4-b3f6-3b645584bbc7	M0	N0	T2	With Tumor	40.9639	0:CENSORED	Yes	No	NA	No	NA	1	Primary	Female
coadread_tcga_pan_can_atlas_2018	TCGA-DT-5265	TCGA-DT-5265-01	51	STAGE II	6TH	7	35	Colorectal Cancer	READ	Rectal Adenocarcinoma	384	-18669	0	12.6245	0:DiseaseFree	12.6245	0:ALIVE OR DEAD TUMOR FREE	Not Hispanic Or Latino	2011-08-09	0.2911	NA	No	C20	8480/3	C20.9	Yes	Yes	0.3389	0.13	81	No	READ	12.6245	0:LIVING	3f10de1e-c8ce-415e-b4e1-e50901686a2f	M0	N0	T3	Tumor Free	12.6245	0:CENSORED	No	No	Asian	Yes	12	1	Primary	Male
coadread_tcga_pan_can_atlas_2018	TCGA-AA-3685	TCGA-AA-3685-01	69	STAGE II	5TH	26	27	Colorectal Cancer	COAD	Colon Adenocarcinoma	1127	-25506	0	37.0516	0:DiseaseFree	37.0516	0:ALIVE OR DEAD TUMOR FREE	NA	2010-05-18	0.5316	NA	No	C18.9	8140/3	C18.9	Yes	Yes	0.2703	0.49	83	No	COAD	37.0516	0:LIVING	dca004bf-9c14-45a1-b186-ab3759f6c7fe	M0	N0	T3	With Tumor	37.0516	0:CENSORED	Yes	No	NA	No	18	1	Primary	Male
coadread_tcga_pan_can_atlas_2018	TCGA-CM-4750	TCGA-CM-4750-01	34	STAGE IIIA	NA	22		Colorectal Cancer	COAD	Colon Adenocarcinoma	244	-12478	0	8.02183	0:DiseaseFree	8.02183	0:ALIVE OR DEAD TUMOR FREE	Not Hispanic Or Latino	2011-01-24	0.2858	NA	No	C19	8140/3	C19.9	Yes	Yes	0.3583	0.18	83	No	COAD	8.02183	0:LIVING	c777a777-373a-4773-9566-6c373261f00a	M0	N1B	T1	Tumor Free	8.02183	0:CENSORED	Yes	No	White	No	NA	1	Primary	Female
coadread_tcga_pan_can_atlas_2018	TCGA-AA-3976	TCGA-AA-3976-01	70	STAGE IIIA	6TH	22		Colorectal Cancer	COAD	Colon Adenocarcinoma	791	-25599	0	26.0052	0:DiseaseFree	26.0052	0:ALIVE OR DEAD TUMOR FREE	NA	2010-05-18	0.4991	NA	No	C19	8140/3	C19.9	Yes	Yes	0.3308	0.3	84	No	COAD	26.0052	0:LIVING	14efca0c-882d-4fba-b15c-64af6e213b80	M0	N1	T2	With Tumor	26.0052	0:CENSORED	Yes	Yes	NA	No	NA	1	Primary	Male
coadread_tcga_pan_can_atlas_2018	TCGA-AG-4022	TCGA-AG-4022-01	59	STAGE II	5TH	31	7	Colorectal Cancer	READ	Rectal Adenocarcinoma	1400	-21823	0	46.0269	0:DiseaseFree	46.0269	0:ALIVE OR DEAD TUMOR FREE	NA	2010-05-18	0.1848	NA	No	C20	8140/3	C20.9	Yes	Yes	0.3436	0.25	84	No	READ	46.0269	0:LIVING	9084b672-8e65-4b7f-a256-32fd35aa8ab5	M0	N0	T3	With Tumor	46.0269	0:CENSORED	Yes	No	NA	Yes	0	1	Primary	Female
coadread_tcga_pan_can_atlas_2018	TCGA-F5-6811	TCGA-F5-6811-01	72	STAGE IIA	7TH	18	-3	Colorectal Cancer	READ	Rectal Adenocarcinoma	979	-26575	0	32.1859	0:DiseaseFree	32.1859	0:ALIVE OR DEAD TUMOR FREE	Not Hispanic Or Latino	2011-08-26	0.3801	NA	No	C19	8140/3	C19.9	Yes	Yes	0.3549	0.35	84	No	READ	32.1859	0:LIVING	cc2a014b-fb3c-4839-a5fb-6c40e745df1b	M0	N0	T3	Tumor Free	32.1859	0:CENSORED	Yes	No	White	No	12	1	Primary	Female
coadread_tcga_pan_can_atlas_2018	TCGA-AG-4008	TCGA-AG-4008-01	63	STAGE IIA	6TH	14		Colorectal Cancer	READ	Rectal Adenocarcinoma	518	-23192	0	17.03	0:DiseaseFree	17.03	0:ALIVE OR DEAD TUMOR FREE	NA	2010-05-18	0.2393	NA	No	C18.9	8140/3	C18.9	Yes	Yes	0.2652	0.37	85	No	READ	17.03	0:LIVING	72802851-9340-4c5f-a90b-23b7afd7577a	M0	N0	T3	With Tumor	17.03	0:CENSORED	Yes	Yes	NA	No	NA	1	Primary	Male
coadread_tcga_pan_can_atlas_2018	TCGA-AA-3986	TCGA-AA-3986-01	73	STAGE I	5TH	3		Colorectal Cancer	COAD	Colon Adenocarcinoma	580	-26967	0	19.0683	0:DiseaseFree	19.0683	0:ALIVE OR DEAD TUMOR FREE	NA	2010-05-18	0.0551	NA	No	C18.9	8140/3	C18.9	Yes	Yes	0.3248	0.09	85	No	COAD	19.0683	0:LIVING	04d7a52f-a89b-4114-a608-a6254b4d604f	M0	N0	T2	With Tumor	19.0683	0:CENSORED	Yes	Yes	NA	No	NA	1	Primary	Male
coadread_tcga_pan_can_atlas_2018	TCGA-AA-3530	TCGA-AA-3530-01	80	STAGE I	6TH	6		Colorectal Cancer	COAD	Colon Adenocarcinoma	580	-29402	0	19.0683	0:DiseaseFree	19.0683	0:ALIVE OR DEAD TUMOR FREE	NA	2010-05-18	0.1065	NA	No	C18.2	8140/3	C18.2	Yes	No	0.3164	0.4	86	No	COAD	19.0683	0:LIVING	1ad0b9b9-7ded-4281-b114-9dcc6138c037	M0	N0	T2	With Tumor	19.0683	0:CENSORED	Yes	Yes	NA	No	NA	1	Primary	Male
coadread_tcga_pan_can_atlas_2018	TCGA-F5-6812	TCGA-F5-6812-01	67	STAGE IIA	7TH	11	-3	Colorectal Cancer	READ	Rectal Adenocarcinoma	1110	-24490	0	36.4928	0:DiseaseFree	36.4928	0:ALIVE OR DEAD TUMOR FREE	Not Hispanic Or Latino	2011-08-31	0.3174	NA	No	C49.4	8140/3	C49.4	Yes	Yes	0.3556	0.01	88	No	READ	36.4928	0:LIVING	e5d7bbd4-4f38-4a5a-9966-f44f8a15a10e	M0	N0	T3	Tumor Free	36.4928	0:CENSORED	Yes	No	White	No	-6	1	Primary	Male
coadread_tcga_pan_can_atlas_2018	TCGA-A6-2675	TCGA-A6-2675-01	78	STAGE IIA	6TH	21	3	Colorectal Cancer	COAD	Colon Adenocarcinoma	1321	-28813	0	43.4297	0:DiseaseFree	43.4297	0:ALIVE OR DEAD TUMOR FREE	Not Hispanic Or Latino	2011-06-30	0.2208	NA	No	C18.7	8140/3	C18.7	Yes	Yes	0.363	0.05	88	No	COAD	43.4297	0:LIVING	07dc5a1d-64b7-42ba-928e-9753bd533c1e	MX	N0	T3	Tumor Free	43.4297	0:CENSORED	Yes	No	White	No	-8	1	Primary	Male
coadread_tcga_pan_can_atlas_2018	TCGA-AG-3894	TCGA-AG-3894-01	65	STAGE IIA	6TH	3		Colorectal Cancer	READ	Rectal Adenocarcinoma	426	-23954	0	14.0053	0:DiseaseFree	14.0053	0:ALIVE OR DEAD TUMOR FREE	NA	2010-05-18	0.0548	NA	No	C20	8140/3	C20.9	Yes	Yes	0.2675	0.09	89	No	READ	14.0053	0:LIVING	065b26fc-6827-44d5-83d8-1100c63fcda6	M0	N0	T3	With Tumor	14.0053	0:CENSORED	Yes	No	NA	Yes	NA	1	Primary	Male
coadread_tcga_pan_can_atlas_2018	TCGA-AG-3885	TCGA-AG-3885-01	71	STAGE IIIB	6TH	16		Colorectal Cancer	READ	Rectal Adenocarcinoma	546	-26145	0	17.9505	0:DiseaseFree	17.9505	0:ALIVE OR DEAD TUMOR FREE	NA	2010-05-18	0.3742	NA	No	C20	8140/3	C20.9	Yes	Yes	0.3285	0.66	89	No	READ	17.9505	0:LIVING	e5e4aa9f-6015-4d62-a088-69920d7f2500	M0	N1	T3	With Tumor	17.9505	0:CENSORED	Yes	No	NA	Yes	NA	1	Primary	Female
coadread_tcga_pan_can_atlas_2018	TCGA-AZ-5407	TCGA-AZ-5407-01	51	STAGE I	6TH	7	23	Colorectal Cancer	COAD	Colon Adenocarcinoma	2683	-18820	0	88.2073	0:DiseaseFree	88.2073	0:ALIVE OR DEAD TUMOR FREE	Not Hispanic Or Latino	2011-08-29	0.1871	NA	No	C18.0	8140/3	C18.0	Yes	Yes	0.3611	0.46	89	No	COAD	88.2073	0:LIVING	b718134c-5231-4f29-a423-7bad17c93fc5	M0	N0	T1	Tumor Free	88.2073	0:CENSORED	Yes	No	White	No	10	1	Primary	Female
coadread_tcga_pan_can_atlas_2018	TCGA-AY-A71X	TCGA-AY-A71X-01	54	STAGE I	7TH	0	15	Colorectal Cancer	COAD	Colon Adenocarcinoma	588	-19904	0	19.3313	0:DiseaseFree	19.3313	0:ALIVE OR DEAD TUMOR FREE	Not Hispanic Or Latino	2013-12-09	0.0607	NA	No	C18.0	8140/3	C18.0	Yes	Yes	0.3062	0.22	90	No	COAD	19.3313	0:LIVING	D4DA3298-3A02-44A6-BDCD-D260F38E520B	M0	N0	T2	Tumor Free	19.3313	0:CENSORED	Yes	No	Black or African American	No	10	1	Primary	Female
coadread_tcga_pan_can_atlas_2018	TCGA-CM-4751	TCGA-CM-4751-01	62	STAGE IIIB	7TH	8	35	Colorectal Cancer	COAD	Colon Adenocarcinoma	822	-22891	0	27.0244	0:DiseaseFree	27.0244	0:ALIVE OR DEAD TUMOR FREE	Not Hispanic Or Latino	2011-08-08	0.1867	NA	No	C18.0	8140/3	C18.0	Yes	Yes	0.3606	0	90	No	COAD	27.0244	0:LIVING	e3ca9046-9634-4332-b19f-88b18110f941	M0	N1B	T3	Tumor Free	27.0244	0:CENSORED	Yes	No	White	No	22	1	Primary	Male
coadread_tcga_pan_can_atlas_2018	TCGA-AA-A01T	TCGA-AA-A01T-01	63	STAGE III	5TH	22		Colorectal Cancer	COAD	Colon Adenocarcinoma	1005	-23192	0	33.0407	0:DiseaseFree	33.0407	0:ALIVE OR DEAD TUMOR FREE	NA	2011-06-15	0.3861	NA	No	C18.7	8140/3	C18.7	Yes	Yes	0.3369	1.26	91	No	COAD	33.0407	0:LIVING	f87c6dcc-1a9e-4df5-962c-1f946e2611f8	M0	N1	T3	With Tumor	33.0407	0:CENSORED	Yes	No	NA	No	NA	1	Primary	Female
coadread_tcga_pan_can_atlas_2018	TCGA-F5-6861	TCGA-F5-6861-01	60	STAGE IIA	7TH	4	23	Colorectal Cancer	READ	Rectal Adenocarcinoma	1160	-21936	0	38.1366	0:DiseaseFree	38.1366	0:ALIVE OR DEAD TUMOR FREE	Not Hispanic Or Latino	2011-10-07	0.0696	NA	No	C20	8140/3	C20.9	Yes	Yes	0.3338	0	95	No	READ	38.1366	0:LIVING	78499f63-fe28-4b99-9f0e-6002203c4596	M0	N0	T3	Tumor Free	38.1366	0:CENSORED	Yes	No	White	No	16	1	Primary	Female
coadread_tcga_pan_can_atlas_2018	TCGA-AA-3980	TCGA-AA-3980-01	89	STAGE I	6TH			Colorectal Cancer	COAD	Colon Adenocarcinoma	822	-32630	0	27.0244	0:DiseaseFree	27.0244	0:ALIVE OR DEAD TUMOR FREE	NA	2010-05-18		NA	No	C18.9	8140/3	C18.9	Yes	No	0.3103	0.38	96	No	COAD	27.0244	0:LIVING	384400c1-98d6-4cc3-8724-de6711f6208b	M0	N0	T2	With Tumor	27.0244	0:CENSORED	Yes	No	NA	No	NA	1	Primary	Female
coadread_tcga_pan_can_atlas_2018	TCGA-CA-6715	TCGA-CA-6715-01	63	STAGE IIIB	6TH	11	29	Colorectal Cancer	COAD	Colon Adenocarcinoma	383	-23075	0	12.5916	0:DiseaseFree	12.5916	0:ALIVE OR DEAD TUMOR FREE	Not Hispanic Or Latino	2011-08-08	0.2808	NA	No	C18.7	8260/3	C18.7	Yes	Yes	0.3669	0.11	96	No	COAD	12.5916	0:LIVING	794131b8-f4be-4f15-b3b9-6f0b10a5a38b	M0	N1	T3	Tumor Free	12.5916	0:CENSORED	Yes	No	Asian	No	22	1	Primary	Male
coadread_tcga_pan_can_atlas_2018	TCGA-AH-6897	TCGA-AH-6897-01	48	STAGE I	7TH	13	35	Colorectal Cancer	READ	Rectal Adenocarcinoma	804	-17536	0	26.4326	0:DiseaseFree	26.4326	0:ALIVE OR DEAD TUMOR FREE	Not Hispanic Or Latino	2011-07-22	0.3045	NA	No	C19	8140/3	C19.9	Yes	Yes	0.344	0.22	97	No	READ	26.4326	0:LIVING	182fe81e-9c96-4824-8a8a-28f7c498020f	M0	N0	T2	Tumor Free	26.4326	0:CENSORED	Yes	No	White	No	26	1	Primary	Male
coadread_tcga_pan_can_atlas_2018	TCGA-F5-6465	TCGA-F5-6465-01	64	STAGE IIA	7TH	14	-3	Colorectal Cancer	READ	Rectal Adenocarcinoma	1506	-23432	0	49.5118	0:DiseaseFree	49.5118	0:ALIVE OR DEAD TUMOR FREE	Not Hispanic Or Latino	2011-06-21	0.3351	NA	No	C19	8140/3	C19.9	Yes	Yes	0.3415	0	98	No	READ	49.5118	0:LIVING	d7cb062c-898d-4452-8e87-57262162bafa	M0	N0	T3	Tumor Free	49.5118	0:CENSORED	Yes	No	White	No	14	1	Primary	Female
coadread_tcga_pan_can_atlas_2018	TCGA-CK-4948	TCGA-CK-4948-01	45	STAGE III	5TH	20	27	Colorectal Cancer	COAD	Colon Adenocarcinoma	4502	-16736	0	148.009	0:DiseaseFree	148.009	0:ALIVE OR DEAD TUMOR FREE	Not Hispanic Or Latino	2011-03-30	0.1586	NA	No	C18.7	8140/3	C18.7	Yes	Yes	0.3486	0.22	98	No	COAD	148.009	0:LIVING	5d73b382-3da3-4220-890e-2095228bbe6c	M0	N1	T3	Tumor Free	148.009	0:CENSORED	Yes	No	White	No	24	1	Primary	Female
coadread_tcga_pan_can_atlas_2018	TCGA-AY-6386	TCGA-AY-6386-01	66	STAGE IIIB	7TH	2	37	Colorectal Cancer	COAD	Colon Adenocarcinoma	542	-24453	0	17.819	0:DiseaseFree	17.819	0:ALIVE OR DEAD TUMOR FREE	Not Hispanic Or Latino	2011-06-01	0.0544	NA	No	NA	NA	NA	Yes	Yes	0.327	0.27	99	No	COAD	17.819	0:LIVING	35c9264f-34ec-4d75-ab80-aaac86108fc8	M0	N1A	T3	Tumor Free	17.819	0:CENSORED	Yes	No	Black or African American	No	28	1	Primary	Female
coadread_tcga_pan_can_atlas_2018	TCGA-F4-6855	TCGA-F4-6855-01	70	STAGE IIA	7TH	15	-5	Colorectal Cancer	COAD	Colon Adenocarcinoma	1442	-25890	0	47.4077	0:DiseaseFree	47.4077	0:ALIVE OR DEAD TUMOR FREE	Not Hispanic Or Latino	2011-10-07	0.3419	NA	No	C18.7	8140/3	C18.7	Yes	Yes	0.3419	0.03	99	No	COAD	47.4077	0:LIVING	1c111912-c664-42f5-9802-065b1994a2f4	M0	N0	T3	Tumor Free	47.4077	0:CENSORED	Yes	No	White	No	4	1	Primary	Female
coadread_tcga_pan_can_atlas_2018	TCGA-AA-3681	TCGA-AA-3681-01	77	STAGE III	5TH	13		Colorectal Cancer	COAD	Colon Adenocarcinoma	182	-28399	0	5.9835	0:DiseaseFree	5.9835	0:ALIVE OR DEAD TUMOR FREE	NA	2010-05-18	0.3097	NA	No	C18.0	8140/3	C18.0	Yes	Yes	0.263	0.52	100	No	COAD	5.9835	0:LIVING	abb0d53f-f74e-45dc-8fbb-40863016f3c6	M0	N1	T3	NA	5.9835	0:CENSORED	Yes	No	NA	No	NA	1	Primary	Female
coadread_tcga_pan_can_atlas_2018	TCGA-AA-3866	TCGA-AA-3866-01	78	STAGE I	5TH	26		Colorectal Cancer	COAD	Colon Adenocarcinoma	518	-28672	0	17.03	0:DiseaseFree	17.03	0:ALIVE OR DEAD TUMOR FREE	NA	2010-05-18	0.346	NA	No	C18.9	8140/3	C18.9	Yes	Yes	0.3267	0.43	100	No	COAD	17.03	0:LIVING	02f9668c-71e6-485f-88b1-b37dc8bdd2ab	M0	N0	T2	With Tumor	17.03	0:CENSORED	Yes	No	NA	No	NA	1	Primary	Female
coadread_tcga_pan_can_atlas_2018	TCGA-AD-6890	TCGA-AD-6890-01	65	NA	7TH	9	35	Colorectal Cancer	COAD	Colon Adenocarcinoma	746	-23769	0	24.5258	0:DiseaseFree	24.5258	0:ALIVE OR DEAD TUMOR FREE	NA	2011-07-22	0.1853	NA	No	C18.2	8140/3	C18.2	Yes	Yes	0.3483	0.03	100	No	COAD	24.5258	0:LIVING	e8e80df9-e3ba-4dec-b8fc-a5e80d8c6798	MX	N0	T1	Tumor Free	24.5258	0:CENSORED	Yes	No	White	No	18	1	Primary	Male
coadread_tcga_pan_can_atlas_2018	TCGA-A6-5657	TCGA-A6-5657-01	65	STAGE IIIB	NA	8	27	Colorectal Cancer	COAD	Colon Adenocarcinoma	962	-23920	0	31.6271	0:DiseaseFree	31.6271	0:ALIVE OR DEAD TUMOR FREE	Not Hispanic Or Latino	2011-05-31	0.0871	NA	No	C18.9	8140/3	C18.9	Yes	Yes	0.3201	0.13	101	No	COAD	31.6271	0:LIVING	dbbee8f5-d83d-4195-85cf-f89d327da0a9	M0	N1	T3	Tumor Free	31.6271	0:CENSORED	Yes	No	Black or African American	No	16	1	Primary	Male
coadread_tcga_pan_can_atlas_2018	TCGA-AA-A01I	TCGA-AA-A01I-01	76	STAGE I	6TH	9		Colorectal Cancer	COAD	Colon Adenocarcinoma	943	-27759	0	31.0024	0:DiseaseFree	31.0024	0:ALIVE OR DEAD TUMOR FREE	NA	2011-06-15	0.2417	NA	No	C18.7	8140/3	C18.7	Yes	No	0.2695	0.87	103	No	COAD	31.0024	0:LIVING	86d18004-9478-4e46-83b4-4fbe445ccb70	M0	N0	T2	With Tumor	31.0024	0:CENSORED	Yes	No	NA	No	NA	1	Primary	Male
coadread_tcga_pan_can_atlas_2018	TCGA-AH-6644	TCGA-AH-6644-01	73	NA	7TH	31	9	Colorectal Cancer	READ	Rectal Adenocarcinoma	838	-26892	0	27.5504	0:DiseaseFree	27.5504	0:ALIVE OR DEAD TUMOR FREE	NA	2011-07-20	0.3061	NA	No	C19	8140/3	C19.9	Yes	Yes	0.3448	0.17	103	No	READ	27.5504	0:LIVING	d9121e5a-88f2-47a6-a0b1-25735c209e54	MX	NX	T3	Tumor Free	27.5504	0:CENSORED	Yes	No	White	No	14	1	Primary	Male
coadread_tcga_pan_can_atlas_2018	TCGA-AA-3831	TCGA-AA-3831-01	66	STAGE IIA	6TH	0		Colorectal Cancer	COAD	Colon Adenocarcinoma	547	-24411	0	17.9834	0:DiseaseFree	17.9834	0:ALIVE OR DEAD TUMOR FREE	NA	2010-05-18	0.0012	NA	No	C18.9	8140/3	C18.9	Yes	Yes	0.276	1.61	104	No	COAD	17.9834	0:LIVING	bce5579c-08c6-48e9-853e-fac85ba8cbea	M0	N0	T3	With Tumor	17.9834	0:CENSORED	Yes	No	NA	No	NA	1	Primary	Male
coadread_tcga_pan_can_atlas_2018	TCGA-G4-6293	TCGA-G4-6293-01	49	STAGE III	5TH	5	9	Colorectal Cancer	COAD	Colon Adenocarcinoma	4051	-18076	0	133.182	0:DiseaseFree	133.182	0:ALIVE OR DEAD TUMOR FREE	Not Hispanic Or Latino	2011-06-27	0.109	NA	No	C18.4	8140/3	C18.4	Yes	Yes	0.3277	0.28	105	No	COAD	133.182	0:LIVING	27d9c162-11bb-48fb-a41a-aa05fcb4c1c2	M0	N1	T3	Tumor Free	133.182	0:CENSORED	Yes	No	White	No	6	1	Primary	Female
coadread_tcga_pan_can_atlas_2018	TCGA-A6-5656	TCGA-A6-5656-01	74	STAGE I	7TH	10	9	Colorectal Cancer	COAD	Colon Adenocarcinoma	1001	-27184	0	32.9092	0:DiseaseFree	32.9092	0:ALIVE OR DEAD TUMOR FREE	Not Hispanic Or Latino	2011-08-15		NA	No	C18.7	8140/3	C18.7	Yes	No	0.3197	15.42	107	No	COAD	32.9092	0:LIVING	eb4e4e09-98b3-4e85-8dd2-75676ff2af14	M0	N0	T2	Tumor Free	32.9092	0:CENSORED	Yes	No	White	No	10	1	Primary	Male
coadread_tcga_pan_can_atlas_2018	TCGA-D5-5540	TCGA-D5-5540-01	73	STAGE IIA	NA	12	25	Colorectal Cancer	COAD	Colon Adenocarcinoma	1706	-26972	0	56.0871	0:DiseaseFree	56.0871	0:ALIVE OR DEAD TUMOR FREE	Not Hispanic Or Latino	2011-02-25	0.2999	NA	No	C18.0	8140/3	C18.0	Yes	Yes	0.3281	0.88	110	No	COAD	56.0871	0:LIVING	31d960d7-8f5b-4d22-bf5e-fae0849c4efd	M0	N0	T3	Tumor Free	56.0871	0:CENSORED	Yes	No	White	No	20	1	Primary	Male
coadread_tcga_pan_can_atlas_2018	TCGA-F4-6854	TCGA-F4-6854-01	77	STAGE IIA	7TH	10	23	Colorectal Cancer	COAD	Colon Adenocarcinoma	16	-28272	0	0.526022	0:DiseaseFree	0.526022	0:ALIVE OR DEAD TUMOR FREE	Not Hispanic Or Latino	2011-10-07	0.2267	NA	No	C18.7	8140/3	C18.7	Yes	Yes	0.3387	0.1	110	No	COAD	0.526022	0:LIVING	01240896-3f3f-4bf9-9799-55c87bfacf36	M0	N0	T3	Tumor Free	0.526022	0:CENSORED	Yes	No	White	No	12	1	Primary	Female
coadread_tcga_pan_can_atlas_2018	TCGA-AA-A02Y	TCGA-AA-A02Y-01	73	STAGE I	6TH	8	21	Colorectal Cancer	COAD	Colon Adenocarcinoma	1216	-26724	0	39.9776	0:DiseaseFree	39.9776	0:ALIVE OR DEAD TUMOR FREE	NA	2011-06-15	0.1905	NA	No	C18.0	8140/3	C18.0	Yes	Yes	0.3389	0.38	110	No	COAD	39.9776	0:LIVING	a435fdf4-a89a-499e-9006-cbb5693eab26	M0	N0	T2	With Tumor	39.9776	0:CENSORED	Yes	No	NA	No	16	1	Primary	Male
coadread_tcga_pan_can_atlas_2018	TCGA-A6-6137	TCGA-A6-6137-01	55	STAGE IIIB	NA	8	7	Colorectal Cancer	COAD	Colon Adenocarcinoma	824	-20095	0	27.0901	0:DiseaseFree	27.0901	0:ALIVE OR DEAD TUMOR FREE	Not Hispanic Or Latino	2011-06-14	0.1679	NA	No	C18.2	8140/3	C18.2	Yes	Yes	0.3386	0.08	115	No	COAD	27.0901	0:LIVING	326c1637-ea91-4006-b440-d38420af1ae5	M0	N1C	T3	Tumor Free	27.0901	0:CENSORED	Yes	No	White	No	16	1	Primary	Male
coadread_tcga_pan_can_atlas_2018	TCGA-AG-3893	TCGA-AG-3893-01	74	STAGE IIIB	6TH	10		Colorectal Cancer	READ	Rectal Adenocarcinoma	1065	-27272	0	35.0133	0:DiseaseFree	35.0133	0:ALIVE OR DEAD TUMOR FREE	NA	2010-05-18	0.2903	NA	No	C19	8140/3	C19.9	Yes	Yes	0.2849	0.56	116	No	READ	35.0133	0:LIVING	add567b7-29ef-4122-8a54-57d36f735e78	M0	N1	T3	With Tumor	35.0133	0:CENSORED	Yes	No	NA	No	NA	1	Primary	Male
coadread_tcga_pan_can_atlas_2018	TCGA-AF-A56L	TCGA-AF-A56L-01	48	STAGE IIIC	6TH	20	19	Colorectal Cancer	READ	Rectal Adenocarcinoma	2007	-17734	0	65.9828	0:DiseaseFree	65.9828	0:ALIVE OR DEAD TUMOR FREE	NA	2013-04-18	0.1725	NA	No	C19	8140/3	C19.9	Yes	Yes	0.3287	0.22	116	No	READ	65.9828	0:LIVING	C8FD1040-82A2-4CDA-AC49-C2F82B20CBAB	M0	N2	T3	Tumor Free	65.9828	0:CENSORED	Yes	No	Black or African American	No	14	1	Primary	Female
coadread_tcga_pan_can_atlas_2018	TCGA-A6-5660	TCGA-A6-5660-01	73	STAGE IIIC	NA	16	5	Colorectal Cancer	COAD	Colon Adenocarcinoma	888	-26803	0	29.1942	0:DiseaseFree	29.1942	0:ALIVE OR DEAD TUMOR FREE	Not Hispanic Or Latino	2011-05-31	0.3504	NA	No	C18.2	8140/3	C18.2	Yes	Yes	0.3322	0.73	117	No	COAD	29.1942	0:LIVING	0dc41cd5-0672-407c-9b4a-0f5f3970aa54	M0	N2B	T3	Tumor Free	29.1942	0:CENSORED	Yes	No	Black or African American	No	14	1	Primary	Male
coadread_tcga_pan_can_atlas_2018	TCGA-CL-5918	TCGA-CL-5918-01	90	STAGE IIA	6TH	12	19	Colorectal Cancer	READ	Rectal Adenocarcinoma	218	-32873	0	7.16704	0:DiseaseFree	7.16704	0:ALIVE OR DEAD TUMOR FREE	Not Hispanic Or Latino	2011-6-00	0.2572	NA	No	C20	8140/3	C20.9	Yes	Yes	0.3446	0.61	117	No	READ	7.16704	0:LIVING	f49a8e1e-d247-4c76-ac3b-ad8e5d6b8d18	MX	N0	T3	Tumor Free	7.16704	0:CENSORED	NA	No	White	No	10	1	Primary	Female
coadread_tcga_pan_can_atlas_2018	TCGA-F4-6569	TCGA-F4-6569-01	60	STAGE I	7TH	10	11	Colorectal Cancer	COAD	Colon Adenocarcinoma	1087	-22203	0	35.7366	0:DiseaseFree	35.7366	0:ALIVE OR DEAD TUMOR FREE	Not Hispanic Or Latino	2011-06-20	0.1586	NA	No	C18.9	8140/3	C18.9	Yes	Yes	0.3647	0.06	117	No	COAD	35.7366	0:LIVING	d3062aac-4c42-41b4-a9f3-90aa72e6fb1e	M0	N0	T2	Tumor Free	35.7366	0:CENSORED	Yes	No	White	No	16	1	Primary	Male
coadread_tcga_pan_can_atlas_2018	TCGA-AA-3837	TCGA-AA-3837-01	67	STAGE IIA	6TH	16		Colorectal Cancer	COAD	Mucinous Adenocarcinoma of the Colon and Rectum	1186	-24655	0	38.9914	0:DiseaseFree	38.9914	0:ALIVE OR DEAD TUMOR FREE	NA	2010-05-18	0.2128	NA	No	C18.9	8480/3	C18.9	Yes	Yes	0.2784	0.82	118	No	MACR	38.9914	0:LIVING	0f940ec0-eb0b-422a-a764-a26c8e5c216d	M0	N0	T3	With Tumor	38.9914	0:CENSORED	Yes	No	NA	No	NA	1	Primary	Male
coadread_tcga_pan_can_atlas_2018	TCGA-NH-A50T	TCGA-NH-A50T-01	68	STAGE IIA	7TH	19	33	Colorectal Cancer	COAD	Colon Adenocarcinoma	553	-25089	0	18.1806	0:DiseaseFree	18.1806	0:ALIVE OR DEAD TUMOR FREE	Not Hispanic Or Latino	2013-03-08	0.4128	NA	No	C18.5	8140/3	C18.5	Yes	Yes	0.2912	0.31	119	No	COAD	18.1806	0:LIVING	490EABCA-4575-4BD6-9604-6B6E23D069CE	MX	N0	T3	Tumor Free	18.1806	0:CENSORED	Yes	No	Black or African American	No	18	1	Primary	Female
coadread_tcga_pan_can_atlas_2018	TCGA-A6-6649	TCGA-A6-6649-01	66	STAGE IIIB	NA	19	-3	Colorectal Cancer	COAD	Colon Adenocarcinoma	735	-24237	0	24.1641	0:DiseaseFree	24.1641	0:ALIVE OR DEAD TUMOR FREE	Not Hispanic Or Latino	2011-06-09	0.1689	NA	No	C18.2	8140/3	C18.2	Yes	Yes	0.4012	0.19	119	No	COAD	24.1641	0:LIVING	39b6ae01-c97b-4234-8a28-208fdf170432	M0	N1B	T3	Tumor Free	24.1641	0:CENSORED	Yes	Yes	White	No	12	1	Primary	Male
coadread_tcga_pan_can_atlas_2018	TCGA-AD-6548	TCGA-AD-6548-01	81	STAGE I	7TH	4	35	Colorectal Cancer	COAD	Colon Adenocarcinoma	650	-29758	0	21.3696	0:DiseaseFree	21.3696	0:ALIVE OR DEAD TUMOR FREE	Not Hispanic Or Latino	2011-07-22	0.0752	NA	No	C18.5	8140/3	C18.5	Yes	Yes	0.4334	0.02	119	No	COAD	21.3696	0:LIVING	c113808a-773f-4179-82d6-9083518404b5	M0	N0	T2	NA	21.3696	0:CENSORED	Yes	No	White	No	26	1	Primary	Female
coadread_tcga_pan_can_atlas_2018	TCGA-3L-AA1B	TCGA-3L-AA1B-01	61	STAGE I	7TH	19	5	Colorectal Cancer	COAD	Colon Adenocarcinoma	475	-22379	0	15.6163	0:DiseaseFree	15.6163	0:ALIVE OR DEAD TUMOR FREE	Not Hispanic Or Latino	2014-04-22	0.1127	NA	No	C18.0	8140/3	C18.0	Yes	Yes	0.3057	0.05	120	No	COAD	15.6163	0:LIVING	A94E1279-A975-480A-93E9-7B1FF05CBCBF	M0	N0	T2	Tumor Free	15.6163	0:CENSORED	Yes	No	Black or African American	No	4	1	Primary	Female
coadread_tcga_pan_can_atlas_2018	TCGA-4T-AA8H	TCGA-4T-AA8H-01	42	STAGE IIA	7TH	18	15	Colorectal Cancer	COAD	Mucinous Adenocarcinoma of the Colon and Rectum	385	-15494	0	12.6574	0:DiseaseFree	12.6574	0:ALIVE OR DEAD TUMOR FREE	Not Hispanic Or Latino	2014-06-05	0.2816	NA	No	C18.6	8480/3	C18.6	Yes	Yes	0.3144	0.17	120	No	MACR	12.6574	0:LIVING	A5E14ADD-1552-4606-9FFE-3A03BCF76640	MX	N0	T3	Tumor Free	12.6574	0:CENSORED	Yes	No	Black or African American	No	14	1	Primary	Female
coadread_tcga_pan_can_atlas_2018	TCGA-CM-4752	TCGA-CM-4752-01	58	STAGE IIA	NA	28		Colorectal Cancer	COAD	Colon Adenocarcinoma	396	-21519	0	13.019	0:DiseaseFree	13.019	0:ALIVE OR DEAD TUMOR FREE	Not Hispanic Or Latino	2011-01-10	0.4029	NA	No	C18.2	8140/3	C18.2	Yes	Yes	0.3498	0.02	121	No	COAD	13.019	0:LIVING	7ea546ce-f48a-4d9c-96b4-a0124c692870	M0	N0	T3	Tumor Free	13.019	0:CENSORED	Yes	No	Black or African American	No	NA	1	Primary	Male
coadread_tcga_pan_can_atlas_2018	TCGA-F4-6808	TCGA-F4-6808-01	54	STAGE I	7TH	14	25	Colorectal Cancer	COAD	Colon Adenocarcinoma	1024	-19803	0	33.6654	0:DiseaseFree	33.6654	0:ALIVE OR DEAD TUMOR FREE	Not Hispanic Or Latino	2011-08-31	0.2891	NA	No	C18.7	8140/3	C18.7	Yes	Yes	0.3566	0.12	121	No	COAD	33.6654	0:LIVING	4a785dc7-f5f6-4607-a19d-e6354b2fb5a9	M0	N0	T1	Tumor Free	33.6654	0:CENSORED	Yes	No	White	No	6	1	Primary	Female
coadread_tcga_pan_can_atlas_2018	TCGA-A6-6782	TCGA-A6-6782-01	82	STAGE IIB	7TH	11	15	Colorectal Cancer	COAD	Colon Adenocarcinoma	617	-30012	0	20.2847	0:DiseaseFree	20.2847	0:ALIVE OR DEAD TUMOR FREE	Not Hispanic Or Latino	2011-09-06	0.2152	NA	No	C18.2	8140/3	C18.2	Yes	Yes	0.3922	0	126	No	COAD	20.2847	0:LIVING	3eb37b12-b8b4-40a3-bd8b-f89fc39c05fa	MX	N0	T4A	Tumor Free	20.2847	0:CENSORED	Yes	No	White	No	12	1	Primary	Male
coadread_tcga_pan_can_atlas_2018	TCGA-AG-A00C	TCGA-AG-A00C-01	49	STAGE IIIB	6TH	7		Colorectal Cancer	READ	Rectal Adenocarcinoma	183	-18201	0	6.01637	0:DiseaseFree	6.01637	0:ALIVE OR DEAD TUMOR FREE	NA	2011-06-15	0.12	NA	No	C20	8140/3	C20.9	Yes	Yes	0.5582	0.91	127	No	READ	6.01637	0:LIVING	ff004403-8cc5-43e6-bd1c-dde4eb1e6193	M0	N1	T3	With Tumor	6.01637	0:CENSORED	Yes	No	NA	Yes	NA	1	Primary	Female
coadread_tcga_pan_can_atlas_2018	TCGA-AA-3950	TCGA-AA-3950-01	79	STAGE IIA	6TH	5		Colorectal Cancer	COAD	Mucinous Adenocarcinoma of the Colon and Rectum	730	-29130	0	23.9997	0:DiseaseFree	23.9997	0:ALIVE OR DEAD TUMOR FREE	NA	2010-05-18	0.1008	NA	No	C18.2	8480/3	C18.2	Yes	Yes	0.75	25.38	127	No	MACR	23.9997	0:LIVING	cc53bf9e-5e27-4305-a08b-552120c10aa5	M0	N0	T3	With Tumor	23.9997	0:CENSORED	Yes	Yes	NA	No	NA	1	Primary	Female
coadread_tcga_pan_can_atlas_2018	TCGA-AA-3979	TCGA-AA-3979-01	84	STAGE IIA	6TH	12		Colorectal Cancer	COAD	Colon Adenocarcinoma	730	-30742	0	23.9997	0:DiseaseFree	23.9997	0:ALIVE OR DEAD TUMOR FREE	NA	2010-05-18	0.2946	NA	No	C18.7	8140/3	C18.7	Yes	Yes	0.3186	1.51	129	No	COAD	23.9997	0:LIVING	af17788e-a562-43aa-bd36-fd3e031f483c	M0	N0	T3	With Tumor	23.9997	0:CENSORED	Yes	Yes	NA	No	NA	1	Primary	Male
coadread_tcga_pan_can_atlas_2018	TCGA-AA-3660	TCGA-AA-3660-01	51	STAGE II	5TH	15	27	Colorectal Cancer	COAD	Colon Adenocarcinoma	2375	-18932	0	78.0813	0:DiseaseFree	78.0813	0:ALIVE OR DEAD TUMOR FREE	NA	2010-05-18	0.3384	NA	No	C18.9	8140/3	C18.9	Yes	Yes	0.3366	0.3	130	No	COAD	78.0813	0:LIVING	f9b5e6a5-c2da-4a0d-9251-bb6f557b7b58	M0	N0	T3	With Tumor	78.0813	0:CENSORED	Yes	No	NA	No	16	1	Primary	Female
coadread_tcga_pan_can_atlas_2018	TCGA-AF-A56N	TCGA-AF-A56N-01	47	STAGE IIA	7TH	6	17	Colorectal Cancer	READ	Rectal Adenocarcinoma	360	-17480	0	11.8355	0:DiseaseFree	11.8355	0:ALIVE OR DEAD TUMOR FREE	Not Hispanic Or Latino	2013-04-11	0.1391	NA	No	C19	8140/3	C19.9	Yes	Yes	0.3275	0.54	131	No	READ	11.8355	0:LIVING	811F3FEB-A5A9-48B1-ACDA-FBB23FCBCF16	M0	N0	T3	Tumor Free	11.8355	0:CENSORED	Yes	No	Black or African American	Yes	20	1	Primary	Female
coadread_tcga_pan_can_atlas_2018	TCGA-AA-3955	TCGA-AA-3955-01	38	STAGE IIIB	7TH	15		Colorectal Cancer	COAD	Colon Adenocarcinoma	638	-14186	0	20.9751	0:DiseaseFree	20.9751	0:ALIVE OR DEAD TUMOR FREE	NA	2010-05-18	0.3101	NA	No	C18.9	8140/3	C18.9	Yes	No	0.3279	0.16	131	No	COAD	20.9751	0:LIVING	5c24435e-8e50-42c2-80c7-919b1cad0133	M0	N2A	T2	With Tumor	20.9751	0:CENSORED	Yes	No	NA	No	NA	1	Primary	Male
coadread_tcga_pan_can_atlas_2018	TCGA-AA-3968	TCGA-AA-3968-01	55	STAGE I	6TH	16		Colorectal Cancer	COAD	Colon Adenocarcinoma	669	-20089	0	21.9943	0:DiseaseFree	21.9943	0:ALIVE OR DEAD TUMOR FREE	NA	2010-05-18	0.5075	NA	No	C18.7	8140/3	C18.7	Yes	Yes	0.331	0.22	134	No	COAD	21.9943	0:LIVING	cab7bdbc-0a11-4901-97c3-26b884f79cb5	M0	N0	T2	With Tumor	21.9943	0:CENSORED	Yes	No	NA	No	NA	1	Primary	Female
coadread_tcga_pan_can_atlas_2018	TCGA-CA-6716	TCGA-CA-6716-01	65	STAGE IIA	6TH	21	5	Colorectal Cancer	COAD	Colon Adenocarcinoma	371	-23943	0	12.1971	0:DiseaseFree	12.1971	0:ALIVE OR DEAD TUMOR FREE	Not Hispanic Or Latino	2011-08-08	0.2082	NA	No	C18.2	8260/3	C18.2	Yes	Yes	0.3773	0.56	135	No	COAD	12.1971	0:LIVING	95a54459-3fac-42d5-8ec1-ed66d971d64d	M0	N0	T3	Tumor Free	12.1971	0:CENSORED	No	No	Asian	No	2	1	Primary	Male
coadread_tcga_pan_can_atlas_2018	TCGA-F5-6864	TCGA-F5-6864-01	74	STAGE IIIB	7TH	10	-1	Colorectal Cancer	READ	Rectal Adenocarcinoma	379	-27058	0	12.4601	0:DiseaseFree	12.4601	0:ALIVE OR DEAD TUMOR FREE	Not Hispanic Or Latino	2011-10-07	0.2658	NA	No	C20	8140/3	C20.9	Yes	Yes	0.3486	0.19	136	No	READ	12.4601	0:LIVING	3546a93b-b279-4615-9d5f-5baa787e487e	M0	N2A	T3	Tumor Free	12.4601	0:CENSORED	Yes	No	White	No	2	1	Primary	Female
coadread_tcga_pan_can_atlas_2018	TCGA-AD-6899	TCGA-AD-6899-01	84	STAGE IIIC	7TH	20	29	Colorectal Cancer	COAD	Mucinous Adenocarcinoma of the Colon and Rectum	48	-30693	0	5.78624	0:DiseaseFree	5.78624	0:ALIVE OR DEAD TUMOR FREE	NA	2011-07-25	0.2038	NA	No	C18.9	8480/3	C18.9	Yes	Yes	0.355	0.07	136	No	MACR	5.78624	1:DECEASED	ea923671-3903-4a79-830d-e7e4b1eabab0	MX	N2B	T4A	Tumor Free	5.78624	0:CENSORED	Yes	No	White	No	20	1	Primary	Male
coadread_tcga_pan_can_atlas_2018	TCGA-AA-3854	TCGA-AA-3854-01	71	STAGE I	6TH	2		Colorectal Cancer	COAD	Mucinous Adenocarcinoma of the Colon and Rectum	1096	-26022	0	36.0325	0:DiseaseFree	36.0325	0:ALIVE OR DEAD TUMOR FREE	NA	2010-05-18	0.1273	NA	No	C18.9	8480/3	C18.9	Yes	Yes	0.2733	0.89	139	No	MACR	36.0325	0:LIVING	7a6c54f1-f4e4-426b-b306-2ca3c4de12ca	M0	N0	T2	With Tumor	36.0325	0:CENSORED	Yes	No	NA	No	NA	1	Primary	Female
coadread_tcga_pan_can_atlas_2018	TCGA-D5-6533	TCGA-D5-6533-01	68	STAGE IIIB	7TH	21	7	Colorectal Cancer	COAD	Colon Adenocarcinoma	775	-24971	0	25.4792	0:DiseaseFree	25.4792	0:ALIVE OR DEAD TUMOR FREE	Not Hispanic Or Latino	2011-09-15	0.5398	NA	No	C18.4	8140/3	C18.4	Yes	Yes	0.3337	0.52	142	No	COAD	25.4792	0:LIVING	fa83dfb5-7386-4a35-9861-aa866478d5f1	M0	N0	T4B	Tumor Free	25.4792	0:CENSORED	Yes	No	White	No	18	1	Primary	Female
coadread_tcga_pan_can_atlas_2018	TCGA-CM-4744	TCGA-CM-4744-01	69	STAGE I	NA	11	35	Colorectal Cancer	COAD	Colon Adenocarcinoma	609	-25506	0	20.0217	0:DiseaseFree	20.0217	0:ALIVE OR DEAD TUMOR FREE	Not Hispanic Or Latino	2011-01-24	0.1898	NA	No	C18.0	8140/3	C18.0	Yes	Yes	0.3613	0.03	142	No	COAD	20.0217	0:LIVING	cc15469c-7bad-4e86-9da3-ae0c72e9d380	M0	N0	T2	Tumor Free	20.0217	0:CENSORED	Yes	No	White	No	14	1	Primary	Male
coadread_tcga_pan_can_atlas_2018	TCGA-AA-3975	TCGA-AA-3975-01	80	STAGE I	6TH	11		Colorectal Cancer	COAD	Colon Adenocarcinoma	1036	-29310	0	34.0599	0:DiseaseFree	34.0599	0:ALIVE OR DEAD TUMOR FREE	NA	2010-05-18	0.2591	NA	No	C18.9	8140/3	C18.9	Yes	Yes	0.3404	0.21	145	No	COAD	34.0599	0:LIVING	a9cb21d1-4c4a-4f30-ad4d-c54bed26f187	M0	N0	T2	With Tumor	34.0599	0:CENSORED	Yes	No	NA	No	NA	1	Primary	Male
coadread_tcga_pan_can_atlas_2018	TCGA-CM-5341	TCGA-CM-5341-01	82	STAGE IIIA	NA	19		Colorectal Cancer	COAD	Colon Adenocarcinoma	884	-30163	0	29.0627	0:DiseaseFree	29.0627	0:ALIVE OR DEAD TUMOR FREE	Not Hispanic Or Latino	2011-01-10	0.2701	NA	No	C18.7	8140/3	C18.7	Yes	Yes	0.3524	0	145	No	COAD	29.0627	0:LIVING	2d3ce817-b269-4662-a92d-392bd3662399	M0	N1A	T2	Tumor Free	29.0627	0:CENSORED	Yes	No	White	No	NA	1	Primary	Female
coadread_tcga_pan_can_atlas_2018	TCGA-NH-A50V	TCGA-NH-A50V-01	69	STAGE IIIB	7TH	10	3	Colorectal Cancer	COAD	Colon Adenocarcinoma	588	-25467	0	19.3313	0:DiseaseFree	19.3313	0:ALIVE OR DEAD TUMOR FREE	Not Hispanic Or Latino	2013-03-08	0.1895	NA	No	C18.0	8140/3	C18.0	Yes	Yes	0.2879	0.32	146	No	COAD	19.3313	0:LIVING	D3B7ADA6-5395-4212-A921-8E97C92B605D	M0	N2A	T3	Tumor Free	19.3313	0:CENSORED	Yes	No	Black or African American	No	6	1	Primary	Male
coadread_tcga_pan_can_atlas_2018	TCGA-QG-A5YW	TCGA-QG-A5YW-01	55	STAGE IIIC	7TH	21	27	Colorectal Cancer	COAD	Mucinous Adenocarcinoma of the Colon and Rectum	896	-20391	0	29.4572	0:DiseaseFree	29.4572	0:ALIVE OR DEAD TUMOR FREE	Not Hispanic Or Latino	2013-06-20	0.4458	NA	No	C18.0	8140/3	C18.0	Yes	Yes	0.2723	0.47	148	No	MACR	29.4572	0:LIVING	9F45A227-1FD5-478C-A194-4A5C61B68CC3	MX	N2B	T3	Tumor Free	29.4572	0:CENSORED	Yes	No	Black or African American	No	16	1	Primary	Female
coadread_tcga_pan_can_atlas_2018	TCGA-D5-6534	TCGA-D5-6534-01	62	STAGE IIA	7TH	13	-19	Colorectal Cancer	COAD	Mucinous Adenocarcinoma of the Colon and Rectum	1316	-22778	0	43.2653	0:DiseaseFree	43.2653	0:ALIVE OR DEAD TUMOR FREE	Not Hispanic Or Latino	2011-06-09	0.2042	NA	No	C18.9	8480/3	C18.9	Yes	Yes	0.3343	0.04	152	No	MACR	43.2653	0:LIVING	d259eeb2-d15e-436d-9d37-2d0b7658bc91	M0	N0	T3	Tumor Free	43.2653	0:CENSORED	Yes	No	White	No	-14	1	Primary	Female
coadread_tcga_pan_can_atlas_2018	TCGA-CK-4950	TCGA-CK-4950-01	68	STAGE IIIB	6TH	8	29	Colorectal Cancer	COAD	Mucinous Adenocarcinoma of the Colon and Rectum	2599	-24944	0	85.4456	0:DiseaseFree	85.4456	0:ALIVE OR DEAD TUMOR FREE	Not Hispanic Or Latino	2011-04-01	0.2115	NA	No	C18.0	8480/3	C18.0	Yes	Yes	0.3697	0.31	154	No	MACR	85.4456	0:LIVING	c293a148-a88c-4fb3-b2f4-e64e918044f9	M0	N1	T3	Tumor Free	85.4456	0:CENSORED	Yes	No	Black or African American	No	14	1	Primary	Female
coadread_tcga_pan_can_atlas_2018	TCGA-F4-6807	TCGA-F4-6807-01	51	STAGE IIIC	7TH	9	9	Colorectal Cancer	COAD	Colon Adenocarcinoma	1309	-18690	0	43.0351	0:DiseaseFree	43.0351	0:ALIVE OR DEAD TUMOR FREE	Not Hispanic Or Latino	2011-08-25	0.2021	NA	No	C18.9	8140/3	C18.9	Yes	Yes	0.3514	0	155	No	COAD	43.0351	0:LIVING	9382987c-b5b3-48fe-8194-4d83fe340cd0	M0	N2B	T3	Tumor Free	43.0351	0:CENSORED	Yes	No	White	No	8	1	Primary	Female
coadread_tcga_pan_can_atlas_2018	TCGA-QG-A5YV	TCGA-QG-A5YV-01	64	STAGE IIIC	7TH	18	29	Colorectal Cancer	COAD	Colon Adenocarcinoma	1301	-23499	0	42.7721	0:DiseaseFree	42.7721	0:ALIVE OR DEAD TUMOR FREE	Not Hispanic Or Latino	2013-06-20	0.4264	NA	No	C18.7	8140/3	C18.7	Yes	Yes	0.2586	0	162	No	COAD	42.7721	0:LIVING	C83D38FC-E011-4F75-A100-96513611F3E9	MX	N1A	T4B	Tumor Free	42.7721	0:CENSORED	Yes	No	Black or African American	No	16	1	Primary	Female
coadread_tcga_pan_can_atlas_2018	TCGA-A6-3810	TCGA-A6-3810-01	62	STAGE IIA	NA	22		Colorectal Cancer	COAD	Colon Adenocarcinoma	1111	-22999	0	36.5256	0:DiseaseFree	36.5256	0:ALIVE OR DEAD TUMOR FREE	Not Hispanic Or Latino	2010-10-19		NA	No	C18.9	8140/3	C18.9	Yes	No	0.3137	1.08	166	No	COAD	36.5256	0:LIVING	b728e6e8-a0e4-496b-904c-6f07c12e901f	M0	N0	T3	Tumor Free	36.5256	0:CENSORED	Yes	No	White	No	NA	1	Primary	Male
coadread_tcga_pan_can_atlas_2018	TCGA-AA-3502	TCGA-AA-3502-01	73	STAGE I	5TH	5	13	Colorectal Cancer	COAD	Colon Adenocarcinoma	1065	-26724	0	35.0133	0:DiseaseFree	35.0133	0:ALIVE OR DEAD TUMOR FREE	NA	2010-05-18	0.1218	NA	No	C18.9	8140/3	C18.9	Yes	Yes	0.3387	0.19	168	NA	COAD	35.0133	0:LIVING	8368d745-c74d-4236-ba75-16ca7aaeb3ca	M0	N0	T2	With Tumor	35.0133	0:CENSORED	Yes	No	NA	No	12	1	Primary	Male
coadread_tcga_pan_can_atlas_2018	TCGA-A6-6654	TCGA-A6-6654-01	65	STAGE IIIB	7TH	26	11	Colorectal Cancer	COAD	Colon Adenocarcinoma	726	-23953	0	23.8682	0:DiseaseFree	23.8682	0:ALIVE OR DEAD TUMOR FREE	Not Hispanic Or Latino	2011-08-16	0.1377	NA	No	C18.9	8140/3	C18.9	Yes	Yes	0.3351	0.07	169	No	COAD	23.8682	0:LIVING	81e7cca8-2d71-4446-9692-872c2fe68d0a	M0	N1	T3	Tumor Free	23.8682	0:CENSORED	Yes	No	White	No	20	1	Primary	Female
coadread_tcga_pan_can_atlas_2018	TCGA-A6-4107	TCGA-A6-4107-01	57	STAGE IIIB	7TH	27		Colorectal Cancer	COAD	Colon Adenocarcinoma	987	-21064	0	32.449	0:DiseaseFree	32.449	0:ALIVE OR DEAD TUMOR FREE	Not Hispanic Or Latino	2011-02-04	0.2565	NA	No	C18.2	8140/3	C18.2	Yes	Yes	0.3809	0.01	169	No	COAD	32.449	0:LIVING	b079a153-62f9-4026-a2f8-a1390168bbb9	M0	N1B	T3	Tumor Free	32.449	0:CENSORED	Yes	No	White	No	NA	1	Primary	Female
coadread_tcga_pan_can_atlas_2018	TCGA-CK-6747	TCGA-CK-6747-01	87	STAGE IIA	6TH	0	25	Colorectal Cancer	COAD	Colon Adenocarcinoma	2523	-32052	0	82.947	0:DiseaseFree	82.947	0:ALIVE OR DEAD TUMOR FREE	Not Hispanic Or Latino	2011-8-00	0.0004	NA	No	C18.0	8140/3	C18.0	Yes	Yes	0.3727	0.64	171	No	COAD	82.947	0:LIVING	755d3bde-76c3-45c1-8427-8e4d5d686dc1	MX	N0	T3	Tumor Free	82.947	0:CENSORED	NA	No	White	No	22	1	Primary	Female
coadread_tcga_pan_can_atlas_2018	TCGA-AA-3819	TCGA-AA-3819-01	41	STAGE IIA	6TH	6		Colorectal Cancer	COAD	Colon Adenocarcinoma	761	-15280	0	25.0189	0:DiseaseFree	25.0189	0:ALIVE OR DEAD TUMOR FREE	NA	2010-05-18	0.1242	NA	No	C18.9	8140/3	C18.9	Yes	Yes	0.261	0.25	177	No	COAD	25.0189	0:LIVING	192da41f-f0a5-494e-8eb9-96bcdae56ff8	M0	N0	T3	With Tumor	25.0189	0:CENSORED	Yes	No	NA	No	NA	1	Primary	Female
coadread_tcga_pan_can_atlas_2018	TCGA-AA-3994	TCGA-AA-3994-01	69	STAGE IIIB	6TH	7		Colorectal Cancer	COAD	Mucinous Adenocarcinoma of the Colon and Rectum	822	-25323	0	27.0244	0:DiseaseFree	27.0244	0:ALIVE OR DEAD TUMOR FREE	NA	2010-05-18	0.2117	NA	No	C18.9	8480/3	C18.9	Yes	Yes	0.2838	0.99	178	No	MACR	27.0244	0:LIVING	750770db-53cf-4021-a8c2-5e0ddb97fef5	M0	N1	T3	With Tumor	27.0244	0:CENSORED	Yes	No	NA	No	NA	1	Primary	Male
coadread_tcga_pan_can_atlas_2018	TCGA-CA-5254	TCGA-CA-5254-01	42	STAGE IIA	6TH	17	25	Colorectal Cancer	COAD	Colon Adenocarcinoma	386	-15415	0	12.6903	0:DiseaseFree	12.6903	0:ALIVE OR DEAD TUMOR FREE	Not Hispanic Or Latino	2011-08-08	0.465	NA	No	C18.9	8140/3	C18.9	Yes	Yes	0.3896	0.53	181	No	COAD	12.6903	0:LIVING	26a41625-4680-47b2-afa9-6a72b148e1c0	M0	N0	T3	Tumor Free	12.6903	0:CENSORED	No	No	Asian	No	14	1	Primary	Female
coadread_tcga_pan_can_atlas_2018	TCGA-AY-A69D	TCGA-AY-A69D-01	55	STAGE IIA	7TH	23	15	Colorectal Cancer	COAD	Colon Adenocarcinoma	543	-20299	0	17.8519	0:DiseaseFree	17.8519	0:ALIVE OR DEAD TUMOR FREE	Not Hispanic Or Latino	2013-06-18	0.508	NA	No	C18.4	8140/3	C18.4	Yes	Yes	0.3161	0.21	185	No	COAD	17.8519	0:LIVING	ACD51808-870C-4684-A2DE-AA0B058729E1	M0	N0	T3	Tumor Free	17.8519	0:CENSORED	Yes	No	Black or African American	No	16	1	Primary	Female
coadread_tcga_pan_can_atlas_2018	TCGA-A6-5659	TCGA-A6-5659-01	82	STAGE I	NA	12	25	Colorectal Cancer	COAD	Colon Adenocarcinoma	926	-30028	0	30.4435	0:DiseaseFree	30.4435	0:ALIVE OR DEAD TUMOR FREE	Not Hispanic Or Latino	2011-05-26		NA	No	C18.2	8140/3	C18.2	Yes	No	0.4614	1	201	No	COAD	30.4435	0:LIVING	98d45099-feae-4dad-aa38-ec03fed6d999	M0	N0	T2	Tumor Free	30.4435	0:CENSORED	Yes	No	White	No	22	1	Primary	Male
coadread_tcga_pan_can_atlas_2018	TCGA-QL-A97D	TCGA-QL-A97D-01	84	STAGE I	7TH	21	15	Colorectal Cancer	COAD	Colon Adenocarcinoma	666	-30914	0	21.8957	0:DiseaseFree	21.8957	0:ALIVE OR DEAD TUMOR FREE	NA	2014-03-20	0.2828	NA	No	C18.2	8140/3	C18.2	Yes	Yes	0.3204	0.56	211	No	COAD	21.8957	0:LIVING	D5A1F43E-25A7-47F5-B63E-43714F9F732A	MX	N0	T2	Tumor Free	21.8957	0:CENSORED	Yes	No	Black or African American	No	12	1	Primary	Female
coadread_tcga_pan_can_atlas_2018	TCGA-AZ-6599	TCGA-AZ-6599-01	72	STAGE I	5TH	0	-5	Colorectal Cancer	COAD	Colon Adenocarcinoma	NA	-26438	0	6.77253	0:DiseaseFree	6.77253	0:ALIVE OR DEAD TUMOR FREE	Not Hispanic Or Latino	2011-08-29	0.006	NA	No	C18.0	8140/3	C18.0	Yes	Yes	0.3766	0.14	226	No	COAD	6.77253	1:DECEASED	fbb69964-f962-4b89-b59b-dd05f8faf61a	MX	N0	T2	NA	6.77253	0:CENSORED	Yes	No	White	No	6	1	Primary	Male
coadread_tcga_pan_can_atlas_2018	TCGA-F4-6703	TCGA-F4-6703-01	64	STAGE IIA	7TH	4	23	Colorectal Cancer	COAD	Colon Adenocarcinoma	1456	-23644	0	47.868	0:DiseaseFree	47.868	0:ALIVE OR DEAD TUMOR FREE	Not Hispanic Or Latino	2011-08-23	0	NA	No	C18.2	8140/3	C18.2	Yes	Yes	0.4396	1	530	No	COAD	47.868	0:LIVING	0c53b010-4243-4da3-a059-7f54c9a850ec	M0	N0	T3	Tumor Free	47.868	0:CENSORED	Yes	No	White	No	22	1	Primary	Male
coadread_tcga_pan_can_atlas_2018	TCGA-AA-3833	TCGA-AA-3833-01	63	STAGE IIA	6TH	0		Colorectal Cancer	COAD	Colon Adenocarcinoma	485	-23011	0	15.945	0:DiseaseFree	15.945	0:ALIVE OR DEAD TUMOR FREE	NA	2010-05-18	0.0002	NA	No	C18.9	8140/3	C18.9	Yes	Yes	0.9553	27.18	578	No	COAD	15.945	0:LIVING	1a09207e-9184-4f32-bd07-a9f4dc6c825d	M0	N0	T3	With Tumor	15.945	0:CENSORED	Yes	No	NA	No	NA	1	Primary	Female
coadread_tcga_pan_can_atlas_2018	TCGA-CM-4746	TCGA-CM-4746-01	61	STAGE I	NA	5		Colorectal Cancer	COAD	Colon Adenocarcinoma	1126	-22403	0	37.0188	0:DiseaseFree	37.0188	0:ALIVE OR DEAD TUMOR FREE	Not Hispanic Or Latino	2011-01-10	0.1196	NA	No	C18.7	8140/3	C18.7	Yes	Yes	0.8512	21.49	715	No	COAD	37.0188	0:LIVING	c0b8c55c-b993-481d-aeea-9ebfa64ee20e	M0	N0	T2	Tumor Free	37.0188	0:CENSORED	Yes	No	Black or African American	No	NA	1	Primary	Male
coadread_tcga_pan_can_atlas_2018	TCGA-CK-5913	TCGA-CK-5913-01	58	STAGE IIA	6TH	2	33	Colorectal Cancer	COAD	Colon Adenocarcinoma	1561	-21399	0	51.32	0:DiseaseFree	51.32	0:ALIVE OR DEAD TUMOR FREE	Not Hispanic Or Latino	2011-6-00	0.0595	NA	No	C18.2	8140/3	C18.2	Yes	Yes	0.9213	32.98	805	No	COAD	51.32	0:LIVING	3758f4f7-ac2f-4f9d-bee2-526196f8129a	MX	N0	T3	Tumor Free	51.32	0:CENSORED	NA	No	White	No	20	1	Primary	Female
coadread_tcga_pan_can_atlas_2018	TCGA-F4-6856	TCGA-F4-6856-01	45	STAGE I	7TH	0	25	Colorectal Cancer	COAD	Mucinous Adenocarcinoma of the Colon and Rectum	1074	-16519	0	35.3092	0:DiseaseFree	35.3092	0:ALIVE OR DEAD TUMOR FREE	Not Hispanic Or Latino	2011-10-07	0.0146	NA	No	C18.0	8480/3	C18.0	Yes	Yes	0.8729	27.56	963	No	MACR	35.3092	0:LIVING	64bd568d-0509-48fe-8d0a-aef2a85d5c57	M0	N0	T2	Tumor Free	35.3092	0:CENSORED	Yes	No	White	No	24	1	Primary	Male
coadread_tcga_pan_can_atlas_2018	TCGA-QG-A5Z2	TCGA-QG-A5Z2-01	61	STAGE I	7TH	0	7	Colorectal Cancer	COAD	Colon Adenocarcinoma	952	-22367	0	31.2983	0:DiseaseFree	31.2983	0:ALIVE OR DEAD TUMOR FREE	Not Hispanic Or Latino	2013-06-20	0.0002	NA	No	C18.0	8140/3	C18.0	Yes	Yes	0.86	19.29	1023	No	COAD	31.2983	0:LIVING	84959E50-17F5-4F2B-8E0C-5EBB139D2C3A	M0	N0	T2	Tumor Free	31.2983	0:CENSORED	Yes	No	Black or African American	No	22	1	Primary	Male
coadread_tcga_pan_can_atlas_2018	TCGA-AY-6197	TCGA-AY-6197-01	60	STAGE IIA	7TH	3	31	Colorectal Cancer	COAD	Colon Adenocarcinoma	652	-21957	0	21.4354	0:DiseaseFree	21.4354	0:ALIVE OR DEAD TUMOR FREE	Not Hispanic Or Latino	2011-04-14	0.0897	NA	No	C18.2	8140/3	C18.2	Yes	Yes	0.965	31.61	1057	No	COAD	21.4354	0:LIVING	f6c674bf-396d-4bfe-8d08-e7266c314be3	NA	N0	T3	Tumor Free	21.4354	0:CENSORED	Yes	No	White	No	24	1	Primary	Male
coadread_tcga_pan_can_atlas_2018	TCGA-A6-6653	TCGA-A6-6653-01	82	STAGE I	7TH	1	37	Colorectal Cancer	COAD	Colon Adenocarcinoma	742	-29996	0	24.3943	0:DiseaseFree	24.3943	0:ALIVE OR DEAD TUMOR FREE	Not Hispanic Or Latino	2011-06-10	0.0132	NA	No	C18.9	8140/3	C18.9	Yes	Yes	1.0708	33.02	1066	NA	COAD	24.3943	0:LIVING	68801d41-535f-4b38-989b-ef4fe5f00039	M0	N0	T2	Tumor Free	24.3943	0:CENSORED	Yes	No	White	No	24	1	Primary	Male
coadread_tcga_pan_can_atlas_2018	TCGA-AA-3877	TCGA-AA-3877-01	83	STAGE I	6TH	2		Colorectal Cancer	COAD	Mucinous Adenocarcinoma of the Colon and Rectum	943	-30377	0	31.0024	0:DiseaseFree	31.0024	0:ALIVE OR DEAD TUMOR FREE	NA	2010-05-18	0.0559	NA	No	C18.4	8480/3	C18.4	Yes	Yes	0.8655	32.33	1083	No	MACR	31.0024	0:LIVING	043a4745-566b-4106-b159-99cb8b394b81	M0	N0	T1	With Tumor	31.0024	0:CENSORED	Yes	No	NA	No	NA	1	Primary	Female
coadread_tcga_pan_can_atlas_2018	TCGA-CM-4743	TCGA-CM-4743-01	69	STAGE IIA	NA	0	35	Colorectal Cancer	COAD	Colon Adenocarcinoma	701	-25291	0	23.0463	0:DiseaseFree	23.0463	0:ALIVE OR DEAD TUMOR FREE	Not Hispanic Or Latino	2011-01-24	0.0047	NA	No	C18.2	8140/3	C18.2	Yes	Yes	0.8182	23.82	1102	No	COAD	23.0463	0:LIVING	c8d7eb0f-2502-4277-a8ef-435b08f3c863	M0	N0	T3	Tumor Free	23.0463	0:CENSORED	Yes	No	White	No	18	1	Primary	Male
coadread_tcga_pan_can_atlas_2018	TCGA-AA-3949	TCGA-AA-3949-01	87	STAGE IIIB	6TH	3		Colorectal Cancer	COAD	Mucinous Adenocarcinoma of the Colon and Rectum	791	-32081	0	26.0052	0:DiseaseFree	26.0052	0:ALIVE OR DEAD TUMOR FREE	NA	2010-05-18	0.0004	NA	No	C18.2	8480/3	C18.2	Yes	Yes	0.751	24.11	1164	No	MACR	26.0052	0:LIVING	cbdabbcd-d8f1-4d7c-9e18-ebd83d888c51	M0	N1	T3	With Tumor	26.0052	0:CENSORED	Yes	No	NA	No	NA	1	Primary	Female
coadread_tcga_pan_can_atlas_2018	TCGA-A6-6780	TCGA-A6-6780-01	74	STAGE IIA	7TH	2	35	Colorectal Cancer	COAD	Mucinous Adenocarcinoma of the Colon and Rectum	612	-27250	0	20.1203	0:DiseaseFree	20.1203	0:ALIVE OR DEAD TUMOR FREE	Not Hispanic Or Latino	2011-08-11		NA	No	C18.2	8480/3	C18.2	Yes	No	1.1071	37.25	1179	No	MACR	20.1203	0:LIVING	88832340-46ad-449c-8f81-6a8e5b495510	MX	N0	T3	Tumor Free	20.1203	0:CENSORED	Yes	No	White	No	22	1	Primary	Male
coadread_tcga_pan_can_atlas_2018	TCGA-A6-5661	TCGA-A6-5661-01	80	STAGE IIA	NA	0	31	Colorectal Cancer	COAD	Colon Adenocarcinoma	1020	-29446	0	33.5339	0:DiseaseFree	33.5339	0:ALIVE OR DEAD TUMOR FREE	Not Hispanic Or Latino	2011-05-27	0.0323	NA	No	C18.2	8140/3	C18.2	Yes	Yes	NA	33.38	1269	No	COAD	33.5339	0:LIVING	4beee9d4-ee52-4fed-bcc4-d300f5ddd4d0	M0	N0	T3	Tumor Free	33.5339	0:CENSORED	Yes	No	Black or African American	No	22	1	Primary	Female
coadread_tcga_pan_can_atlas_2018	TCGA-AD-5900	TCGA-AD-5900-01	67	STAGE I	7TH	6	25	Colorectal Cancer	COAD	Mucinous Adenocarcinoma of the Colon and Rectum	370	-24776	0	12.1643	0:DiseaseFree	12.1643	0:ALIVE OR DEAD TUMOR FREE	Not Hispanic Or Latino	2011-06-22	0.1197	NA	No	C18.2	8480/3	C18.2	Yes	Yes	0.9101	36.46	1474	No	MACR	12.1643	0:LIVING	0f008098-d8aa-46dc-8445-cca59838c582	MX	N0	T2	Tumor Free	12.1643	0:CENSORED	Yes	No	White	No	12	1	Primary	Male
coadread_tcga_pan_can_atlas_2018	TCGA-AD-6895	TCGA-AD-6895-01	84	STAGE IIIB	7TH	0	21	Colorectal Cancer	COAD	Colon Adenocarcinoma	763	-30879	0	25.0847	0:DiseaseFree	25.0847	0:ALIVE OR DEAD TUMOR FREE	Not Hispanic Or Latino	2011-07-22	0.0019	NA	No	C18.0	8140/3	C18.0	Yes	Yes	0.8416	23.11	1538	No	COAD	25.0847	0:LIVING	4f601d7b-8db1-4c6d-9374-21dcd804980d	M0	N1A	T3	Tumor Free	25.0847	0:CENSORED	Yes	Yes	White	No	18	1	Primary	Male
coadread_tcga_pan_can_atlas_2018	TCGA-G4-6628	TCGA-G4-6628-01	78	STAGE I	6TH	2	19	Colorectal Cancer	COAD	Colon Adenocarcinoma	2424	-28772	0	79.6923	0:DiseaseFree	79.6923	0:ALIVE OR DEAD TUMOR FREE	Not Hispanic Or Latino	2011-08-02	0.0885	NA	No	C18.0	8140/3	C18.0	Yes	Yes	0.7863	19.28	1875	No	COAD	79.6923	0:LIVING	2c0a725a-e829-4d84-89d9-d0d47f6cfa37	M0	N0	T2	NA	79.6923	0:CENSORED	Yes	Yes	White	No	10	1	Primary	Male
coadread_tcga_pan_can_atlas_2018	TCGA-A6-6781	TCGA-A6-6781-01	43	STAGE IIIC	7TH	0	35	Colorectal Cancer	COAD	Mucinous Adenocarcinoma of the Colon and Rectum	598	-15842	0	19.6601	0:DiseaseFree	19.6601	0:ALIVE OR DEAD TUMOR FREE	Not Hispanic Or Latino	2011-09-01		NA	No	C18.9	8480/3	C18.9	Yes	No	0.771	25.58	1915	No	MACR	19.6601	0:LIVING	b54865b6-824e-4163-b759-21a6eacc98ce	MX	N1B	T4B	Tumor Free	19.6601	0:CENSORED	Yes	No	White	No	8	1	Primary	Male
coadread_tcga_pan_can_atlas_2018	TCGA-AA-3663	TCGA-AA-3663-01	42	STAGE II	5TH	4	33	Colorectal Cancer	COAD	Colon Adenocarcinoma	212	-15675	0	6.96979	0:DiseaseFree	6.96979	0:ALIVE OR DEAD TUMOR FREE	NA	2010-05-18	0.0983	NA	No	C18.0	8140/3	C18.0	Yes	Yes	1.2565	41.51	1934	No	COAD	6.96979	0:LIVING	c21d2c68-920f-4526-b754-286579c049f3	M0	N0	T3	With Tumor	6.96979	0:CENSORED	Yes	No	NA	No	18	1	Primary	Male
coadread_tcga_pan_can_atlas_2018	TCGA-A6-2686	TCGA-A6-2686-01	81	STAGE IIA	6TH	19	39	Colorectal Cancer	COAD	Colon Adenocarcinoma	488	-29623	0	37.0188	0:DiseaseFree	37.0188	0:ALIVE OR DEAD TUMOR FREE	Not Hispanic Or Latino	2011-01-19	0.3306	NA	No	C18.9	8140/3	C18.9	Yes	Yes	1.2375	41.35	2138	No	COAD	37.0188	1:DECEASED	19d1a5fc-3ce9-4e43-a364-a4150bcf911b	M0	N0	T3	Tumor Free	37.0188	0:CENSORED	Yes	No	White	No	18	1	Primary	Female
coadread_tcga_pan_can_atlas_2018	TCGA-AA-3947	TCGA-AA-3947-01	60	STAGE IIB	6TH	0		Colorectal Cancer	COAD	Mucinous Adenocarcinoma of the Colon and Rectum	1004	-22035	0	33.0079	0:DiseaseFree	33.0079	0:ALIVE OR DEAD TUMOR FREE	NA	2010-05-18	0.0014	NA	No	C18.9	8480/3	C18.9	Yes	Yes	1.2515	40	2291	No	MACR	33.0079	0:LIVING	654c6f5c-3e5c-49f0-b53f-87cd9797d7c9	M0	N0	T4	With Tumor	33.0079	0:CENSORED	Yes	No	NA	No	NA	1	Primary	Female
coadread_tcga_pan_can_atlas_2018	TCGA-AZ-6598	TCGA-AZ-6598-01	77	STAGE II	5TH	11	33	Colorectal Cancer	COAD	Colon Adenocarcinoma	NA	-28182	0	49.4132	0:DiseaseFree	49.4132	0:ALIVE OR DEAD TUMOR FREE	Not Hispanic Or Latino	2011-08-29	0.2696	NA	No	C18.2	8140/3	C18.2	Yes	Yes	1.3777	43.27	2308	No	COAD	49.4132	1:DECEASED	a8b4284d-cbbb-43e3-897b-d04af4bfba74	MX	N0	T3	NA	49.4132	0:CENSORED	Yes	No	White	No	12	1	Primary	Female
coadread_tcga_pan_can_atlas_2018	TCGA-NH-A5IV	TCGA-NH-A5IV-01	90	STAGE IIA	7TH	0	-3	Colorectal Cancer	COAD	Colon Adenocarcinoma	588	-32872	0	19.3313	0:DiseaseFree	19.3313	0:ALIVE OR DEAD TUMOR FREE	Not Hispanic Or Latino	2013-06-13	0.0008	NA	No	C18.4	8140/3	C18.4	Yes	Yes	1.2012	41.02	2380	NA	COAD	19.3313	0:LIVING	CC22913D-2DDA-48BB-82AA-9960B73F3E44	MX	N0	T3	Tumor Free	19.3313	0:CENSORED	Yes	No	Black or African American	No	10	1	Primary	Female
coadread_tcga_pan_can_atlas_2018	TCGA-AA-3864	TCGA-AA-3864-01	71	STAGE II	5TH	0		Colorectal Cancer	COAD	Colon Adenocarcinoma	1612	-26237	0	52.9967	0:DiseaseFree	52.9967	0:ALIVE OR DEAD TUMOR FREE	NA	2010-05-18	0.0008	NA	No	C18.0	8140/3	C18.0	Yes	Yes	0.8915	23.86	2440	No	COAD	52.9967	0:LIVING	c82bbe23-0264-45a7-b1a6-82b4654108c8	M0	N0	T3	NA	52.9967	0:CENSORED	Yes	No	NA	No	NA	1	Primary	Male
coadread_tcga_pan_can_atlas_2018	TCGA-AG-3892	TCGA-AG-3892-01	57	STAGE I	6TH	0		Colorectal Cancer	READ	Rectal Adenocarcinoma	396	-20880	0	13.019	0:DiseaseFree	13.019	0:ALIVE OR DEAD TUMOR FREE	NA	2010-05-18	0.0003	NA	No	C20	8140/3	C20.9	Yes	Yes	0.5876	0.08	2489	No	READ	13.019	0:LIVING	ded3feb2-1079-4520-a7ca-f5b5fc73d7c5	M0	N0	T1	With Tumor	13.019	0:CENSORED	Yes	No	NA	No	NA	1	Primary	Female
coadread_tcga_pan_can_atlas_2018	TCGA-WS-AB45	TCGA-WS-AB45-01	52	STAGE IIA	6TH	7	-3	Colorectal Cancer	COAD	Mucinous Adenocarcinoma of the Colon and Rectum	2130	NA	0	70.0266	0:DiseaseFree	70.0266	0:ALIVE OR DEAD TUMOR FREE	Not Hispanic Or Latino	2014-07-16	0.0053	NA	No	C18.0	8480/3	C18.0	Yes	Yes	0.6782	24.48	2512	No	MACR	70.0266	0:LIVING	7F6898E2-A840-4AD1-80F7-783F8B766FCC	MX	N0	T3	Tumor Free	70.0266	0:CENSORED	Yes	No	Black or African American	No	10	1	Primary	Female
coadread_tcga_pan_can_atlas_2018	TCGA-AA-3510	TCGA-AA-3510-01	70	STAGE II	5TH	0		Colorectal Cancer	COAD	Colon Adenocarcinoma	1946	-25902	0	63.9774	0:DiseaseFree	63.9774	0:ALIVE OR DEAD TUMOR FREE	NA	2010-05-18	0.0002	NA	No	C18.2	8140/3	C18.2	Yes	Yes	0.341	0	3069	No	COAD	63.9774	0:LIVING	35c295c2-37d1-44b2-87a3-1039645e5bae	M0	N0	T3	With Tumor	63.9774	0:CENSORED	Yes	No	NA	No	NA	1	Primary	Male
coadread_tcga_pan_can_atlas_2018	TCGA-AA-3977	TCGA-AA-3977-01	65	NA	6TH	0		Colorectal Cancer	COAD	Colon Adenocarcinoma	761	-23832	0	25.0189	0:DiseaseFree	25.0189	0:ALIVE OR DEAD TUMOR FREE	NA	2010-05-18	0.0008	NA	No	C18.7	8140/3	C18.7	Yes	No	0.3545	0.37	3444	No	COAD	25.0189	0:LIVING	33e989b9-fac4-47d8-b429-269044ac772a	NA	N0	T2	With Tumor	25.0189	0:CENSORED	Yes	No	NA	No	NA	1	Primary	Male
coadread_tcga_pan_can_atlas_2018	TCGA-AA-A010	TCGA-AA-A010-01	46	STAGE IIB	6TH	0		Colorectal Cancer	COAD	Colon Adenocarcinoma	1064	-16922	0	34.9804	0:DiseaseFree	34.9804	0:ALIVE OR DEAD TUMOR FREE	NA	2011-06-15	0.0056	NA	No	C18.4	8140/3	C18.4	Yes	Yes	0.3765	4.19	7491	No	COAD	34.9804	0:LIVING	0712566e-3371-4715-95f1-5b792e72d758	M0	N0	T4	With Tumor	34.9804	0:CENSORED	Yes	No	NA	No	NA	1	Primary	Female
coadread_tcga_pan_can_atlas_2018	TCGA-F5-6814	TCGA-F5-6814-01	57	STAGE IIA	7TH	0	37	Colorectal Cancer	READ	Rectal Adenocarcinoma	1131	-20828	0	37.1832	0:DiseaseFree	37.1832	0:ALIVE OR DEAD TUMOR FREE	Not Hispanic Or Latino	2011-12-20	0.0284	NA	No	C20	8140/3	C20.9	Yes	Yes	0.3409	0.34	9459	No	READ	37.1832	0:LIVING	8feb0e8f-d09b-437d-8651-0cdecfe776bf	M0	N0	T3	Tumor Free	37.1832	0:CENSORED	Yes	No	White	No	20	1	Primary	Male
coadread_tcga_pan_can_atlas_2018	TCGA-CA-6717	TCGA-CA-6717-01	57	STAGE IIA	6TH		27	Colorectal Cancer	COAD	Mucinous Adenocarcinoma of the Colon and Rectum	388	-20984	0	12.756	0:DiseaseFree	12.756	0:ALIVE OR DEAD TUMOR FREE	Not Hispanic Or Latino	2011-08-08	0	NA	No	C18.2	8480/3	C18.2	Yes	Yes	0.3653	0.01	9585	No	MACR	12.756	0:LIVING	268c01b3-d2ce-44c0-a2fe-ea846a1253cc	M0	N0	T3	Tumor Free	12.756	0:CENSORED	No	No	Asian	No	18	1	Primary	Male
coadread_tcga_pan_can_atlas_2018	TCGA-AG-A002	TCGA-AG-A002-01	35	STAGE I	6TH	0		Colorectal Cancer	READ	Rectal Adenocarcinoma	638	-13090	0	20.9751	0:DiseaseFree	20.9751	0:ALIVE OR DEAD TUMOR FREE	NA	2011-06-15	0.0005	NA	No	C20	8140/3	C20.9	Yes	Yes	0.3178	0.46	11411	No	READ	20.9751	0:LIVING	cb005c69-7301-41ce-b534-c9751f1436c5	M0	N0	T2	With Tumor	20.9751	0:CENSORED	Yes	No	NA	No	NA	1	Primary	Male
coadread_tcga_pan_can_atlas_2018	TCGA-AA-A01K	TCGA-AA-A01K-01	74	STAGE IIIC	6TH	12		Colorectal Cancer	COAD	Colon Adenocarcinoma	943	-27029	0	31.0024	0:DiseaseFree	31.0024	0:ALIVE OR DEAD TUMOR FREE	NA	2011-06-15	0.3157	NA	No	C18.7	8140/3	C18.7	Yes	No	0.2795	1.3	NA	No	COAD	31.0024	0:LIVING	a72dd578-3a6f-4807-a843-4a942500944e	M0	N2	T3	With Tumor	31.0024	0:CENSORED	Yes	No	NA	No	NA	1	Primary	Female
coadread_tcga_pan_can_atlas_2018	TCGA-AA-A029	TCGA-AA-A029-01	67	STAGE II	5TH	13		Colorectal Cancer	COAD	Colon Adenocarcinoma	1581	-24686	0	51.9775	0:DiseaseFree	51.9775	0:ALIVE OR DEAD TUMOR FREE	NA	2011-06-15	0.2676	NA	No	C18.0	8140/3	C18.0	Yes	No	0.2837	2.01	NA	No	COAD	51.9775	0:LIVING	93ca8937-97c0-4f6e-bdec-66d32f2a7b3d	M0	N0	T3	With Tumor	51.9775	0:CENSORED	Yes	No	NA	No	NA	1	Primary	Male
coadread_tcga_pan_can_atlas_2018	TCGA-A6-2679	TCGA-A6-2679-01	73	STAGE IIB	6TH	23		Colorectal Cancer	COAD	Colon Adenocarcinoma	1366	-26820	0	44.9091	0:DiseaseFree	44.9091	0:ALIVE OR DEAD TUMOR FREE	Not Hispanic Or Latino	2011-01-14	0.3265	NA	No	C18.2	8140/3	C18.2	Yes	No	0.3403	0.19	NA	No	COAD	44.9091	0:LIVING	0f74d992-00da-4728-9564-086ca1b95921	NA	N0	T3	Tumor Free	44.9091	0:CENSORED	Yes	No	White	No	NA	1	Primary	Female
coadread_tcga_pan_can_atlas_2018	TCGA-AG-3728	TCGA-AG-3728-01	73	STAGE IIIB	6TH	20		Colorectal Cancer	READ	Rectal Adenocarcinoma	912	-26906	0	29.9832	0:DiseaseFree	29.9832	0:ALIVE OR DEAD TUMOR FREE	NA	2010-05-18	0.4891	NA	No	C20	8140/3	C20.9	Yes	No	0.3413	0.43	NA	NA	READ	29.9832	0:LIVING	856a490c-c6da-48fe-88b5-9fde0f481365	M0	N1	T3	With Tumor	29.9832	0:CENSORED	Yes	No	NA	No	NA	1	Primary	Male
coadread_tcga_pan_can_atlas_2018	TCGA-A6-2680	TCGA-A6-2680-01	72	STAGE II	6TH	18		Colorectal Cancer	COAD	Colon Adenocarcinoma	1068	-26533	0	35.1119	0:DiseaseFree	35.1119	0:ALIVE OR DEAD TUMOR FREE	Not Hispanic Or Latino	2011-01-19	0.3938	NA	No	C18.3	8140/3	C18.3	Yes	No	0.3468	NA	NA	No	COAD	35.1119	0:LIVING	ff1407c6-9174-4bae-a19b-d34ca71b898c	M0	N0	T3	Tumor Free	35.1119	0:CENSORED	Yes	No	Black or African American	No	NA	1	Primary	Female
coadread_tcga_pan_can_atlas_2018	TCGA-AA-3495	TCGA-AA-3495-01	79	STAGE I	5TH	11	33	Colorectal Cancer	COAD	Colon Adenocarcinoma	1127	-28886	0	37.0516	0:DiseaseFree	37.0516	0:ALIVE OR DEAD TUMOR FREE	NA	2010-05-18	0.2107	NA	No	C18.2	8140/3	C18.2	Yes	No	0.3588	NA	NA	No	COAD	37.0516	0:LIVING	15b987ba-77ab-477b-a54a-65ec5c7c399e	M0	N0	T2	With Tumor	37.0516	0:CENSORED	Yes	No	NA	No	20	1	Primary	Male
coadread_tcga_pan_can_atlas_2018	TCGA-A6-6140	TCGA-A6-6140-01	62	STAGE IIA	NA	14	25	Colorectal Cancer	COAD	Colon Adenocarcinoma	734	-22835	0	24.1312	0:DiseaseFree	24.1312	0:ALIVE OR DEAD TUMOR FREE	Not Hispanic Or Latino	2011-06-14	0.2804	NA	No	C18.6	8140/3	C18.6	Yes	No	0.3659	NA	NA	No	COAD	24.1312	0:LIVING	21ddbfaa-1b21-4a2b-be2c-237dd69b20ff	M0	N0	T3	Tumor Free	24.1312	0:CENSORED	Yes	No	White	No	22	1	Primary	Male
coadread_tcga_pan_can_atlas_2018	TCGA-AZ-4313	TCGA-AZ-4313-01	51	STAGE I	6TH	5	35	Colorectal Cancer	COAD	Colon Adenocarcinoma	2310	-18765	0	75.9444	0:DiseaseFree	75.9444	0:ALIVE OR DEAD TUMOR FREE	Not Hispanic Or Latino	2011-02-11	0.1381	NA	No	C18.6	8140/3	C18.6	Yes	No	0.7225	NA	NA	No	COAD	75.9444	0:LIVING	1fd75c4d-e74c-410c-a150-814722c6c1cc	M0	N0	T1	Tumor Free	75.9444	0:CENSORED	Yes	Yes	White	No	16	1	Primary	Female
coadread_tcga_pan_can_atlas_2018	TCGA-AA-3710	TCGA-AA-3710-01	80	STAGE IIA	6TH	2		Colorectal Cancer	COAD	Colon Adenocarcinoma	821	-29465	0	26.9915	0:DiseaseFree	26.9915	0:ALIVE OR DEAD TUMOR FREE	NA	2010-05-18	0.0505	NA	No	C18.2	8140/3	C18.2	Yes	No	0.8652	31.62	NA	No	COAD	26.9915	0:LIVING	f5c3bc61-1018-4351-bb23-aacc1459365f	M0	N0	T3	With Tumor	26.9915	0:CENSORED	Yes	No	NA	No	NA	1	Primary	Female
coadread_tcga_pan_can_atlas_2018	TCGA-A6-2672	TCGA-A6-2672-01	82	STAGE IIIB	NA	1		Colorectal Cancer	COAD	Colon Adenocarcinoma	1419	-30237	0	46.6515	0:DiseaseFree	46.6515	0:ALIVE OR DEAD TUMOR FREE	Not Hispanic Or Latino	2010-10-04	0.0357	NA	No	C18.2	8140/3	C18.2	Yes	No	0.9618	31.87	NA	No	COAD	46.6515	0:LIVING	b612d491-7442-4119-a53c-5ebcc35c31f4	M0	N1	T3	Tumor Free	46.6515	0:CENSORED	Yes	No	White	No	NA	1	Primary	Female
coadread_tcga_pan_can_atlas_2018	TCGA-A6-A5ZU	TCGA-A6-A5ZU-01	59	STAGE IIIB	7TH		3	Colorectal Cancer	COAD	Colon Adenocarcinoma	293	-21554	0	9.63277	0:DiseaseFree	9.63277	0:ALIVE OR DEAD TUMOR FREE	Not Hispanic Or Latino	2013-05-15	0.4935	NA	No	C18.4	8140/3	C18.4	Yes	No	NA	2.59	NA	No	COAD	9.63277	0:LIVING	4881A390-C4E4-48B4-AE66-140C64A87614	M0	N1	T3	Tumor Free	9.63277	0:CENSORED	Yes	No	Black or African American	No	-6	1	Primary	Male
coadread_tcga_pan_can_atlas_2018	TCGA-AA-3542	TCGA-AA-3542-01	69	STAGE IIIC	6TH	22		Colorectal Cancer	COAD	Colon Adenocarcinoma	395	-25324	0	12.9862	0:DiseaseFree	12.9862	0:ALIVE OR DEAD TUMOR FREE	NA	2010-05-18	0.5186	NA	No	C18.7	8140/3	C18.7	Yes	No	NA	0	NA	No	COAD	12.9862	0:LIVING	9dcb4e16-b582-4cd0-87cf-04f480ec2cec	M0	N2	T3	With Tumor	12.9862	0:CENSORED	Yes	No	NA	No	NA	1	Primary	Male
coadread_tcga_pan_can_atlas_2018	TCGA-AA-3553	TCGA-AA-3553-01	61	STAGE I	6TH	22		Colorectal Cancer	COAD	Colon Adenocarcinoma	730	-22524	0	23.9997	0:DiseaseFree	23.9997	0:ALIVE OR DEAD TUMOR FREE	NA	2010-05-18	0.4086	NA	No	C18.9	8140/3	C18.9	Yes	No	NA	0	NA	No	COAD	23.9997	0:LIVING	d181c72b-843c-4b2d-b014-2a6dd1c3c1ec	M0	N0	T2	With Tumor	23.9997	0:CENSORED	Yes	No	NA	No	NA	1	Primary	Female
coadread_tcga_pan_can_atlas_2018	TCGA-AA-A00D	TCGA-AA-A00D-01	70	STAGE I	6TH	8		Colorectal Cancer	COAD	Colon Adenocarcinoma	578	-25689	0	19.0025	0:DiseaseFree	19.0025	0:ALIVE OR DEAD TUMOR FREE	NA	2011-06-15	0.1967	NA	No	C18.2	8140/3	C18.2	Yes	No	NA	0	NA	No	COAD	19.0025	0:LIVING	081a3dc7-45e1-457d-add0-c4686140a8d0	M0	N0	T2	With Tumor	19.0025	0:CENSORED	Yes	No	NA	No	NA	1	Primary	Male
coadread_tcga_pan_can_atlas_2018	TCGA-AA-A00E	TCGA-AA-A00E-01	65	STAGE IIA	6TH	0		Colorectal Cancer	COAD	Colon Adenocarcinoma	913	-23741	0	30.0161	0:DiseaseFree	30.0161	0:ALIVE OR DEAD TUMOR FREE	NA	2011-06-15	0.0216	NA	No	C18.2	8140/3	C18.2	Yes	No	NA	14.23	NA	No	COAD	30.0161	0:LIVING	124b6856-f581-46da-9068-b0a49b999785	M0	N0	T3	With Tumor	30.0161	0:CENSORED	Yes	No	NA	No	NA	1	Primary	Male
coadread_tcga_pan_can_atlas_2018	TCGA-AA-A00L	TCGA-AA-A00L-01	66	STAGE IIA	6TH	9		Colorectal Cancer	COAD	Colon Adenocarcinoma	1157	-24319	0	38.0379	0:DiseaseFree	38.0379	0:ALIVE OR DEAD TUMOR FREE	NA	2011-06-15	0.1802	NA	No	C18.4	8140/3	C18.4	Yes	No	NA	0	NA	No	COAD	38.0379	0:LIVING	381cf7f3-cd7b-4660-8175-ff8062f7bf78	M0	N0	T3	With Tumor	38.0379	0:CENSORED	Yes	Yes	NA	No	NA	1	Primary	Male
coadread_tcga_pan_can_atlas_2018	TCGA-AA-A00Q	TCGA-AA-A00Q-01	66	STAGE IIIB	6TH	22		Colorectal Cancer	COAD	Colon Adenocarcinoma	1278	-24199	0	42.016	0:DiseaseFree	42.016	0:ALIVE OR DEAD TUMOR FREE	NA	2011-06-15	0.2482	NA	No	C18.7	8140/3	C18.7	Yes	No	NA	0	NA	No	COAD	42.016	0:LIVING	62d39be5-f029-4eb8-8b00-46470e06a755	M0	N1	T4	With Tumor	42.016	0:CENSORED	Yes	No	NA	No	NA	1	Primary	Female
coadread_tcga_pan_can_atlas_2018	TCGA-AA-A00U	TCGA-AA-A00U-01	50	STAGE IIIB	6TH	7		Colorectal Cancer	COAD	Colon Adenocarcinoma	518	-18263	0	17.03	0:DiseaseFree	17.03	0:ALIVE OR DEAD TUMOR FREE	NA	2011-06-15	0.1412	NA	No	C18.2	8140/3	C18.2	Yes	No	NA	0.03	NA	No	COAD	17.03	0:LIVING	091e3084-04ee-4497-893c-d46226dec78f	M0	N1	T3	With Tumor	17.03	0:CENSORED	Yes	No	NA	No	NA	1	Primary	Male
coadread_tcga_pan_can_atlas_2018	TCGA-AA-A01G	TCGA-AA-A01G-01	63	STAGE IIA	6TH	12		Colorectal Cancer	COAD	Mucinous Adenocarcinoma of the Colon and Rectum	365	-23133	0	11.9999	0:DiseaseFree	11.9999	0:ALIVE OR DEAD TUMOR FREE	NA	2011-06-15	0.1787	NA	No	C18.0	8480/3	C18.0	Yes	No	NA	0	NA	No	MACR	11.9999	0:LIVING	6f2b5a14-569c-4084-8c67-b1a44d787897	M0	N0	T3	With Tumor	11.9999	0:CENSORED	Yes	No	NA	No	NA	1	Primary	Male
coadread_tcga_pan_can_atlas_2018	TCGA-AG-3593	TCGA-AG-3593-01	72	STAGE IIA	6TH	25		Colorectal Cancer	READ	Rectal Adenocarcinoma	1035	-26480	0	34.027	0:DiseaseFree	34.027	0:ALIVE OR DEAD TUMOR FREE	NA	2010-05-18	0.4804	NA	No	C19	8140/3	C19.9	Yes	No	NA	0	NA	No	READ	34.027	0:LIVING	10290e91-9784-4f94-8daa-b5d9a8b0efb9	M0	N0	T3	With Tumor	34.027	0:CENSORED	Yes	No	NA	Yes	NA	1	Primary	Female
coadread_tcga_pan_can_atlas_2018	TCGA-AG-3600	TCGA-AG-3600-01	62	STAGE IIIC	6TH	18		Colorectal Cancer	READ	Rectal Adenocarcinoma	184	-22767	0	6.04925	0:DiseaseFree	6.04925	0:ALIVE OR DEAD TUMOR FREE	NA	2010-05-18	0.6084	NA	No	C19	8140/3	C19.9	Yes	No	NA	0.1	NA	No	READ	6.04925	0:LIVING	17a8d208-fcf6-4480-945c-848d4234aafd	M0	N2	T3	With Tumor	6.04925	0:CENSORED	Yes	No	NA	Yes	NA	1	Primary	Male
coadread_tcga_pan_can_atlas_2018	TCGA-AG-3609	TCGA-AG-3609-01	65	STAGE IIIC	6TH	24		Colorectal Cancer	READ	Rectal Adenocarcinoma	608	-23925	0	19.9888	0:DiseaseFree	19.9888	0:ALIVE OR DEAD TUMOR FREE	NA	2010-05-18	0.7741	NA	No	C19	8140/3	C19.9	Yes	No	NA	0.03	NA	No	READ	19.9888	0:LIVING	81dac02c-6e5f-4afe-9c90-12b5a4f26594	M0	N2	T3	With Tumor	19.9888	0:CENSORED	Yes	No	NA	No	NA	1	Primary	Female
coadread_tcga_pan_can_atlas_2018	TCGA-A6-2676	TCGA-A6-2676-01	75	STAGE IIB	6TH	1		Colorectal Cancer	COAD	Colon Adenocarcinoma	711	-27403	0	42.9036	0:DiseaseFree	42.9036	0:ALIVE OR DEAD TUMOR FREE	Not Hispanic Or Latino	2010-10-25	0.0434	NA	No	C18.9	8140/3	C18.9	Yes	No	NA	17.34	NA	No	COAD	42.9036	1:DECEASED	89a6384e-1cea-440b-9f17-d57cb0805174	M0	N0	T4	Tumor Free	42.9036	0:CENSORED	Yes	No	White	No	NA	1	Primary	Female
			Diagnosis Age				Patient Weight			MSI MANTIS Score			Mutation Count				Aneuploidy Score				Buffa Hypoxia Score				Fraction Genome Altered
			Mean	64.9741			Mean	78.4297		Mean	0.425788		Mean	562.671			Mean	11.3579			Mean	18.7736			Mean	0.233573
			Standard Error	0.886275			Standard Error	2.23261		Standard Error	0.0172243		Standard Error	118.607			Standard Error	0.583817			Standard Error	1.34246			Standard Error	0.0124868
			Median	66			Median	76.6		Median	0.3415		Median	103.5			Median	11			Median	23			Median	0.2208
			Mode	65			Mode	57		Mode	0.2586		Mode	18			Mode	0			Mode	35			Mode	0
			Standard Deviation	12.3125			Standard Deviation	21.0624		Standard Deviation	0.230445		Standard Deviation	1546.45			Standard Deviation	8.04737			Standard Deviation	13.8215			Standard Deviation	0.170755
			Sample Variance	151.598			Sample Variance	443.624		Sample Variance	0.0531051		Sample Variance	2.3915e+06			Sample Variance	64.7601			Sample Variance	191.034			Sample Variance	0.0291573
			Kurtosis	-0.486623			Kurtosis	1.29237		Kurtosis	4.53353		Kurtosis	28.2996			Kurtosis	-0.789833			Kurtosis	-0.0704469			Kurtosis	1.05864
			Skewness	-0.269422			Skewness	0.800898		Skewness	2.30493		Skewness	5.05949			Skewness	0.311981			Skewness	-0.722647			Skewness	0.793921
			Range	56			Range	124		Range	1.121		Range	11399			Range	31			Range	62			Range	0.9127
			Minimum	34			Minimum	34		Minimum	0.2567		Minimum	12			Minimum	0			Minimum	-23			Minimum	0
			Maximum	90			Maximum	158		Maximum	1.3777		Maximum	11411			Maximum	31			Maximum	39			Maximum	0.9127
			Sum	12540			Sum	6980.24		Sum	76.216		Sum	95654			Sum	2158			Sum	1990			Sum	43.6782
			Count	193			Count	89		Count	179		Count	170			Count	190			Count	106			Count	187
[truncated: 11 more columns]

## Sheet: Relapse
Study ID	Patient ID	Sample ID	Diagnosis Age	Neoplasm Disease Stage American Joint Committee on Cancer Code	American Joint Committee on Cancer Publication Version Type	Aneuploidy Score	Buffa Hypoxia Score	Cancer Type	TCGA PanCanAtlas Cancer Type Acronym	Cancer Type Detailed	Last Communication Contact from Initial Pathologic Diagnosis Date	Birth from Initial Pathologic Diagnosis Date	Last Alive Less Initial Pathologic Diagnosis Date Calculated Day Value	Disease Free (Months)	Disease Free Status	Months of disease-specific survival	Disease-specific Survival status	Ethnicity Category	Form completion date	Fraction Genome Altered	Neoplasm Histologic Grade	Neoadjuvant Therapy Type Administered Prior To Resection Text	ICD-10 Classification	International Classification of Diseases for Oncology, Third Edition ICD-O-3 Histology Code	International Classification of Diseases for Oncology, Third Edition ICD-O-3 Site Code	Informed consent verified	In PanCan Pathway Analysis	MSI MANTIS Score	MSIsensor Score	Mutation Count	New Neoplasm Event Post Initial Therapy Indicator	Oncotree Code	Overall Survival (Months)	Overall Survival Status	Other Patient ID	American Joint Committee on Cancer Metastasis Stage Code	Neoplasm Disease Lymph Node Stage American Joint Committee on Cancer Code	American Joint Committee on Cancer Tumor Stage Code	Person Neoplasm Cancer Status	Progress Free Survival (Months)	Progression Free Status	Primary Lymph Node Presentation Assessment	Prior Diagnosis	Race Category	Radiation Therapy	Ragnum Hypoxia Score	Number of Samples Per Patient	Sample Type	Sex
coadread_tcga_pan_can_atlas_2018	TCGA-AG-A00Y	TCGA-AG-A00Y-01	68	STAGE IIA	6TH	8		Colorectal Cancer	READ	Rectal Adenocarcinoma	700	-24837	0	4.04379	1:Recurred/Progressed	23.0134	0:ALIVE OR DEAD TUMOR FREE	NA	2011-06-15	0.2973	NA	No	C20	8140/3	C20.9	Yes	No	0.2637	0.85	324	Yes	READ	23.0134	0:LIVING	c7e09161-60d6-4dff-a840-7cec3bb7a30a	M0	N0	T3	With Tumor	4.04379	1:PROGRESSION	Yes	No	NA	No	NA	1	Primary	Male
coadread_tcga_pan_can_atlas_2018	TCGA-AA-A02W	TCGA-AA-A02W-01	73	STAGE I	5TH	21		Colorectal Cancer	COAD	Colon Adenocarcinoma	1247	-26693	0	33.0407	1:Recurred/Progressed	40.9968	0:ALIVE OR DEAD TUMOR FREE	NA	2011-06-15	0.4626	NA	No	C18.7	8140/3	C18.7	Yes	No	0.2652	0.77	92	Yes	COAD	40.9968	0:LIVING	73448b56-a6c6-4c98-a153-ab704261e073	M0	N0	T2	With Tumor	33.0407	1:PROGRESSION	Yes	No	NA	No	NA	1	Primary	Female
coadread_tcga_pan_can_atlas_2018	TCGA-AA-3812	TCGA-AA-3812-01	82	STAGE IIA	6TH	13		Colorectal Cancer	COAD	Colon Adenocarcinoma	1066	-29980	0	25.0518	1:Recurred/Progressed	35.0462	0:ALIVE OR DEAD TUMOR FREE	NA	2010-05-18	0.0678	NA	No	C18.7	8140/3	C18.7	Yes	Yes	0.2659	0.18	107	Yes	COAD	35.0462	0:LIVING	4563e4e0-a661-46de-ad25-9c86a621e147	M0	N0	T3	With Tumor	25.0518	1:PROGRESSION	Yes	No	NA	No	NA	1	Primary	Female
coadread_tcga_pan_can_atlas_2018	TCGA-AY-A54L	TCGA-AY-A54L-01	74	STAGE I	7TH	27	29	Colorectal Cancer	COAD	Colon Adenocarcinoma	525	-27074	0	13.019	1:Recurred/Progressed	17.2601	0:ALIVE OR DEAD TUMOR FREE	NA	2013-02-26	0.1997	NA	No	C18.3	8140/3	C18.3	Yes	Yes	0.2932	0.39	139	Yes	COAD	17.2601	0:LIVING	D8E9EA52-FF28-4626-BAA3-71350FD53DDF	M0	N0	T2	Tumor Free	13.019	1:PROGRESSION	Yes	No	Black or African American	No	18	1	Primary	Female
coadread_tcga_pan_can_atlas_2018	TCGA-A6-A56B	TCGA-A6-A56B-01	57	STAGE IIIB	6TH	11	13	Colorectal Cancer	COAD	Colon Adenocarcinoma	1595	-20903	0	55.1665	1:Recurred/Progressed	56.2514	0:ALIVE OR DEAD TUMOR FREE	Not Hispanic Or Latino	2013-04-10	0.4576	NA	No	C18.7	8140/3	C18.7	Yes	Yes	0.3073	0.22	84	Yes	COAD	56.2514	1:DECEASED	74A0264D-1D31-430D-9A88-E7334C8AA96C	M0	N1	T3	Tumor Free	55.1665	1:PROGRESSION	Yes	No	Black or African American	No	6	1	Primary	Male
coadread_tcga_pan_can_atlas_2018	TCGA-A6-5666	TCGA-A6-5666-01	78	STAGE IIC	NA	11	29	Colorectal Cancer	COAD	Colon Adenocarcinoma	995	-28514	0	16.7341	1:Recurred/Progressed	32.712	0:ALIVE OR DEAD TUMOR FREE	Not Hispanic Or Latino	2011-05-26	0.2756	NA	No	C18.9	8140/3	C18.9	Yes	Yes	0.3139	1	91	Yes	COAD	32.712	0:LIVING	25c3201a-3dd5-4edf-ad09-104e5c10663e	M0	N0	T4B	Tumor Free	16.7341	1:PROGRESSION	Yes	No	White	No	22	1	Primary	Male
coadread_tcga_pan_can_atlas_2018	TCGA-T9-A92H	TCGA-T9-A92H-01	82	STAGE IIA	7TH	11	41	Colorectal Cancer	COAD	Colon Adenocarcinoma	362	-30058	0	2.66298	1:Recurred/Progressed	11.9012	0:ALIVE OR DEAD TUMOR FREE	Not Hispanic Or Latino	2014-12-30	0.1742	NA	No	C18.7	8140/3	C18.7	Yes	Yes	0.317	0.4	159	Yes	COAD	11.9012	0:LIVING	81A7184E-F9F5-4E3F-9603-5F5642386C1E	M0	N0	T3	Tumor Free	2.66298	1:PROGRESSION	Yes	No	Black or African American	No	26	1	Primary	Male
coadread_tcga_pan_can_atlas_2018	TCGA-AF-A56K	TCGA-AF-A56K-01	56	STAGE IIA	6TH	14	7	Colorectal Cancer	READ	Rectal Adenocarcinoma	2635	-20527	0	40.0105	1:Recurred/Progressed	86.6292	0:ALIVE OR DEAD TUMOR FREE	Not Hispanic Or Latino	2013-04-18	0.2761	NA	No	C19	8140/3	C19.9	Yes	Yes	0.3197	0.29	88	No	READ	86.6292	0:LIVING	BD818AE4-B31A-4616-9303-B8AEE56A848F	M0	N0	T3	Tumor Free	40.0105	1:PROGRESSION	Yes	No	Black or African American	No	8	1	Primary	Male
coadread_tcga_pan_can_atlas_2018	TCGA-AA-3517	TCGA-AA-3517-01	60	STAGE IIA	6TH	21		Colorectal Cancer	COAD	Colon Adenocarcinoma	1186	-22099	0	26.9915	1:Recurred/Progressed	38.9914	0:ALIVE OR DEAD TUMOR FREE	NA	2010-05-18	0.371	NA	No	C18.9	8140/3	C18.9	Yes	No	0.3204	0.26	11	Yes	COAD	38.9914	0:LIVING	c4d74653-d26b-4e51-aee0-82ee3d42f883	M0	N0	T3	With Tumor	26.9915	1:PROGRESSION	Yes	No	NA	No	NA	1	Primary	Male
coadread_tcga_pan_can_atlas_2018	TCGA-AA-3842	TCGA-AA-3842-01	51	STAGE IIIA	6TH	18		Colorectal Cancer	COAD	Colon Adenocarcinoma	1126	-18842	0	13.019	1:Recurred/Progressed	37.0188	0:ALIVE OR DEAD TUMOR FREE	NA	2010-05-18	0.4471	NA	No	C18.9	8140/3	C18.9	Yes	Yes	0.3246	0.68	87	Yes	COAD	37.0188	0:LIVING	80311cf5-7e18-4545-92ad-c4b7dd5c9677	M0	N1	T2	With Tumor	13.019	1:PROGRESSION	Yes	No	NA	No	NA	1	Primary	Male
coadread_tcga_pan_can_atlas_2018	TCGA-SS-A7HO	TCGA-SS-A7HO-01	44	STAGE IIB	7TH	18	7	Colorectal Cancer	COAD	Colon Adenocarcinoma	1829	-16416	0	16.6354	1:Recurred/Progressed	60.1308	0:ALIVE OR DEAD TUMOR FREE	Not Hispanic Or Latino	2015-03-31	0.3774	NA	No	C18.0	8140/3	C18.0	Yes	Yes	0.3318	1.19	145	Yes	COAD	60.1308	0:LIVING	8D0FA506-3F51-4108-8427-7DABF270BCD4	M0	N0	T4A	With Tumor	16.6354	1:PROGRESSION	Yes	No	Black or African American	No	14	1	Primary	Female
coadread_tcga_pan_can_atlas_2018	TCGA-F5-6571	TCGA-F5-6571-01	62	STAGE IIA	7TH	11	-23	Colorectal Cancer	READ	Rectal Adenocarcinoma	1288	-22666	0	4.01091	1:Recurred/Progressed	42.3447	0:ALIVE OR DEAD TUMOR FREE	Not Hispanic Or Latino	2011-08-23	0.2455	NA	No	C20	8140/3	C20.9	Yes	Yes	0.3388	0.35	83	Yes	READ	42.3447	0:LIVING	85947797-54b8-44fb-910b-5cd689542994	M0	N0	T3	Tumor Free	4.01091	1:PROGRESSION	Yes	No	White	No	-12	1	Primary	Female
coadread_tcga_pan_can_atlas_2018	TCGA-F4-6460	TCGA-F4-6460-01	51	STAGE IIIB	7TH	20	13	Colorectal Cancer	COAD	Colon Adenocarcinoma	407	-18637	0	10.2903	1:Recurred/Progressed	31.9558	1:DEAD WITH TUMOR	Not Hispanic Or Latino	2011-06-20	0.5944	NA	No	C18.7	8140/3	C18.7	Yes	Yes	0.3437	0.24	127	No	COAD	31.9558	1:DECEASED	2a7bbafe-d499-4241-ba3d-a52ba0a5db3c	M0	N1	T3	NA	10.2903	1:PROGRESSION	Yes	No	White	No	12	1	Primary	Female
coadread_tcga_pan_can_atlas_2018	TCGA-A6-2681	TCGA-A6-2681-01	73	STAGE IIA	6TH	13		Colorectal Cancer	COAD	Colon Adenocarcinoma	1387	-26929	0	37.8078	1:Recurred/Progressed	45.5995	0:ALIVE OR DEAD TUMOR FREE	Not Hispanic Or Latino	2011-01-14	0.3353	NA	No	C18.9	8140/3	C18.9	Yes	Yes	0.3456	0.13	130	Yes	COAD	45.5995	0:LIVING	7d8eab0a-e6c8-4449-9ebf-50c41db94a06	M0	N0	T3	Tumor Free	37.8078	1:PROGRESSION	Yes	Yes	White	No	NA	1	Primary	Female
coadread_tcga_pan_can_atlas_2018	TCGA-AD-6888	TCGA-AD-6888-01	73	STAGE IIIB	7TH	30	29	Colorectal Cancer	COAD	Colon Adenocarcinoma	155	-26816	0	11.2766	1:Recurred/Progressed	15.5176	1:DEAD WITH TUMOR	Not Hispanic Or Latino	2011-07-22	0.1853	NA	No	C18.2	8140/3	C18.2	Yes	Yes	0.3466	0.13	104	Yes	COAD	15.5176	1:DECEASED	13eff2e5-e33a-485f-9ba4-8a7ccb3c7528	M0	N1B	T3	Tumor Free	11.2766	1:PROGRESSION	Yes	Yes	White	No	14	1	Primary	Male
coadread_tcga_pan_can_atlas_2018	TCGA-D5-5537	TCGA-D5-5537-01	83	STAGE IIA	7TH	19	13	Colorectal Cancer	COAD	Colon Adenocarcinoma	456	-30505	0	23.7367	1:Recurred/Progressed	45.4022	1:DEAD WITH TUMOR	Not Hispanic Or Latino	2011-11-28	0.4083	NA	No	C18.9	8140/3	C18.9	Yes	Yes	0.3494	0.42	94	Yes	COAD	45.4022	1:DECEASED	ae6b315f-3f78-4695-adfa-48b0bbab2c89	MX	N2	T3	Tumor Free	23.7367	1:PROGRESSION	Yes	No	White	No	14	1	Primary	Male
coadread_tcga_pan_can_atlas_2018	TCGA-AH-6643	TCGA-AH-6643-01	50	STAGE IIIC	7TH	19	19	Colorectal Cancer	READ	Rectal Adenocarcinoma	21	-18273	0	33.7311	1:Recurred/Progressed	43.1995	1:DEAD WITH TUMOR	NA	2011-07-19	0.4515	NA	No	C19	8140/3	C19.9	Yes	Yes	0.3494	0.57	99	Yes	READ	43.1995	1:DECEASED	bd0ddc1e-ba3b-4719-a2fa-776f0475dd8a	M0	N2B	T3	Tumor Free	33.7311	1:PROGRESSION	Yes	No	White	No	8	1	Primary	Male
coadread_tcga_pan_can_atlas_2018	TCGA-AA-3558	TCGA-AA-3558-01	70	STAGE I	6TH	7		Colorectal Cancer	COAD	Colon Adenocarcinoma	638	-25752	0	3.02462	1:Recurred/Progressed	20.9751	0:ALIVE OR DEAD TUMOR FREE	NA	2010-05-18	0.1554	NA	No	C18.7	8140/3	C18.7	Yes	No	0.3523	0.11	16	Yes	COAD	20.9751	0:LIVING	a56d528b-238a-4556-92c8-7645304a2da0	M0	N0	T2	With Tumor	3.02462	1:PROGRESSION	Yes	No	NA	No	NA	1	Primary	Male
coadread_tcga_pan_can_atlas_2018	TCGA-AF-2687	TCGA-AF-2687-01	57	STAGE IIIC	NA	24	25	Colorectal Cancer	READ	Rectal Adenocarcinoma	1427	-21098	0	41.6543	1:Recurred/Progressed	46.9146	0:ALIVE OR DEAD TUMOR FREE	Not Hispanic Or Latino	2011-02-08	0.2505	NA	No	C19	8140/3	C19.9	Yes	Yes	0.3529	0.08	98	Yes	READ	46.9146	0:LIVING	f9204a59-6877-4d06-a20e-fd7ab0859ed5	M0	N2	T3	Tumor Free	41.6543	1:PROGRESSION	Yes	No	White	Yes	26	1	Primary	Male
coadread_tcga_pan_can_atlas_2018	TCGA-AD-6901	TCGA-AD-6901-01	78	NA	7TH	25	3	Colorectal Cancer	COAD	Colon Adenocarcinoma	31	-28579	0	15.3861	1:Recurred/Progressed	22.4217	1:DEAD WITH TUMOR	NA	2011-07-25	0.2971	NA	No	C18.0	8140/3	C18.0	Yes	Yes	0.3533	0.18	223	Yes	COAD	22.4217	1:DECEASED	b76d1de7-6447-474d-bf67-77e0bb2da73a	MX	N0	T3	With Tumor	15.3861	1:PROGRESSION	Yes	No	White	No	-14	1	Primary	Male
coadread_tcga_pan_can_atlas_2018	TCGA-AF-3911	TCGA-AF-3911-01	48	STAGE IIIC	6TH	20	31	Colorectal Cancer	READ	Rectal Adenocarcinoma	1148	-17609	0	22.8491	1:Recurred/Progressed	37.7421	0:ALIVE OR DEAD TUMOR FREE	Not Hispanic Or Latino	2011-06-28	0.47	NA	No	C20	8140/3	C20.9	Yes	Yes	0.3559	0.15	82	Yes	READ	37.7421	0:LIVING	17e286b7-7793-446d-b556-1108addb5ba2	MX	N2	T3	Tumor Free	22.8491	1:PROGRESSION	Yes	No	White	Yes	20	1	Primary	Male
coadread_tcga_pan_can_atlas_2018	TCGA-G4-6627	TCGA-G4-6627-01	84	STAGE IIA	6TH	7	25	Colorectal Cancer	COAD	Colon Adenocarcinoma	2275	-30697	0	32.975	1:Recurred/Progressed	74.7937	0:ALIVE OR DEAD TUMOR FREE	Not Hispanic Or Latino	2011-07-14	0.0213	NA	No	C18.2	8140/3	C18.2	Yes	Yes	0.3582	0.02	98	No	COAD	74.7937	0:LIVING	19089ae0-b590-4649-9d94-a147fa506e32	M0	N0	T3	NA	32.975	1:PROGRESSION	Yes	No	White	No	12	1	Primary	Male
coadread_tcga_pan_can_atlas_2018	TCGA-AD-6965	TCGA-AD-6965-01	62	STAGE IIIC	7TH	18	35	Colorectal Cancer	COAD	Colon Adenocarcinoma	805	-22853	0	21.3039	1:Recurred/Progressed	26.4655	0:ALIVE OR DEAD TUMOR FREE	Not Hispanic Or Latino	2011-08-17	0.3464	NA	No	C18.0	8140/3	C18.0	Yes	Yes	0.3643	0.33	109	Yes	COAD	26.4655	0:LIVING	c8de215d-53a4-4e6c-be58-5887a8094815	M0	N2B	T4A	With Tumor	21.3039	1:PROGRESSION	Yes	No	White	No	22	1	Primary	Male
coadread_tcga_pan_can_atlas_2018	TCGA-CA-6718	TCGA-CA-6718-01	46	STAGE IIA	6TH	2	19	Colorectal Cancer	COAD	Colon Adenocarcinoma	3	-17109	0	6.8054	1:Recurred/Progressed	10.0602	1:DEAD WITH TUMOR	Not Hispanic Or Latino	2011-08-08	0.1047	NA	No	C18.9	8140/3	C18.9	Yes	Yes	0.3722	0	3205	Yes	COAD	10.0602	1:DECEASED	df5ab6cc-6f68-4b6b-95e2-954c6b57ba9c	M0	N0	T3	Tumor Free	6.8054	1:PROGRESSION	No	No	Asian	No	18	1	Primary	Male
coadread_tcga_pan_can_atlas_2018	TCGA-AA-3511	TCGA-AA-3511-01	64	STAGE II	5TH	19	15	Colorectal Cancer	COAD	Colon Adenocarcinoma	212	-23407	0	1.9397	1:Recurred/Progressed	6.96979	0:ALIVE OR DEAD TUMOR FREE	NA	2010-05-18	0.3049	NA	No	C18.9	8140/3	C18.9	Yes	Yes	0.391	0.06	122	Yes	COAD	6.96979	0:LIVING	93edb105-5dc9-4a4a-9fca-c91f0161fcc7	M0	N0	T4	NA	1.9397	1:PROGRESSION	Yes	No	NA	No	10	1	Primary	Male
coadread_tcga_pan_can_atlas_2018	TCGA-F4-6806	TCGA-F4-6806-01	59	STAGE I	7TH	1	1	Colorectal Cancer	COAD	Colon Adenocarcinoma	1260	-21625	0	11.0465	1:Recurred/Progressed	41.4242	0:ALIVE OR DEAD TUMOR FREE	Not Hispanic Or Latino	2011-08-31	0.1242	NA	No	C18.7	8140/3	C18.7	Yes	Yes	0.3957	0.1	103	Yes	COAD	41.4242	0:LIVING	bab21810-f51b-421e-a87f-1f1136cbc77a	M0	N0	T2	Tumor Free	11.0465	1:PROGRESSION	Yes	No	White	No	0	1	Primary	Female
coadread_tcga_pan_can_atlas_2018	TCGA-G4-6309	TCGA-G4-6309-01	40	STAGE IIIB	6TH	0	33	Colorectal Cancer	COAD	Colon Adenocarcinoma	2600	-14729	0	71.5389	1:Recurred/Progressed	85.4785	0:ALIVE OR DEAD TUMOR FREE	Not Hispanic Or Latino	2011-08-02	0.0008	NA	No	C18.7	8140/3	C18.7	Yes	Yes	0.9341	26.62	811	Yes	COAD	85.4785	0:LIVING	e4be17c8-0855-432c-bb80-28bb24b62f32	M0	N1	T3	Tumor Free	71.5389	1:PROGRESSION	Yes	No	Black or African American	No	20	1	Primary	Female
coadread_tcga_pan_can_atlas_2018	TCGA-AD-6889	TCGA-AD-6889-01	76	STAGE IIA	6TH	0	41	Colorectal Cancer	COAD	Colon Adenocarcinoma	2056	NA	0	49.8405	1:Recurred/Progressed	83.2429	0:ALIVE OR DEAD TUMOR FREE	NA	2011-07-12	0.0008	NA	No	C18.2	8140/3	C18.2	Yes	Yes	1.3414	40.44	1704	No	COAD	83.2429	1:DECEASED	955464c8-9c62-430c-87b8-107db5c980a8	M0	N0	T3	Tumor Free	49.8405	1:PROGRESSION	Yes	No	Asian	No	20	1	Primary	Male
coadread_tcga_pan_can_atlas_2018	TCGA-AA-3555	TCGA-AA-3555-01	81	STAGE IIA	6TH	0		Colorectal Cancer	COAD	Mucinous Adenocarcinoma of the Colon and Rectum	911	-29617	0	2.99175	1:Recurred/Progressed	29.9504	0:ALIVE OR DEAD TUMOR FREE	NA	2010-05-18	0.0004	NA	No	C18.9	8140/3	C18.9	Yes	No	NA	0.05	NA	Yes	MACR	29.9504	0:LIVING	36eaf209-c332-4321-b6aa-51a3368ecd79	M0	N0	T3	With Tumor	2.99175	1:PROGRESSION	Yes	No	NA	No	NA	1	Primary	Female
coadread_tcga_pan_can_atlas_2018	TCGA-AA-3552	TCGA-AA-3552-01	85	STAGE IIIC	6TH	25		Colorectal Cancer	COAD	Colon Adenocarcinoma	0	-31290	0	4.01091	1:Recurred/Progressed	13.019	0:ALIVE OR DEAD TUMOR FREE	NA	2010-05-18	0.4467	NA	No	C18.0	8140/3	C18.0	Yes	No	NA	0.04	NA	Yes	COAD	13.019	1:DECEASED	265d7b06-65fe-42c5-ad21-e6b160e94718	M0	N2	T3	With Tumor	4.01091	1:PROGRESSION	Yes	Yes	NA	No	NA	1	Primary	Male
			Diagnosis Age			Patient Weight			MSI MANTIS Score			Mutation Count				Aneuploidy Score				Buffa Hypoxia Score				Fraction Genome Altered
			Mean	65.5667		Mean	82.03		Mean	0.391696		Mean	304.821			Mean	14.4333			Mean	19.2857			Mean	0.271663
			Standard Error	2.46758		Standard Error	4.23316		Standard Error	0.04166		Standard Error	124.061			Standard Error	1.56373			Standard Error	3.34176			Standard Error	0.0297701
			Median	66		Median	78.4		Median	0.3461		Median	103.5			Median	16			Median	19			Median	0.2866
			Mode	73		Mode	80		Mode	0.3494		Mode	98			Mode	11			Mode	29			Mode	0.0008
			Standard Deviation	13.5155		Standard Deviation	18.9313		Standard Deviation	0.220444		Standard Deviation	656.468			Standard Deviation	8.5649			Standard Deviation	15.3139			Standard Deviation	0.163058
			Sample Variance	182.668		Sample Variance	358.393		Sample Variance	0.0485956		Sample Variance	430950			Sample Variance	73.3575			Sample Variance	234.514			Sample Variance	0.0265878
			Kurtosis	-1.19674		Kurtosis	5.94231		Kurtosis	14.2911		Kurtosis	15.2435			Kurtosis	-0.819292			Kurtosis	1.42668			Kurtosis	-0.822097
			Skewness	-0.2084		Skewness	2.07377		Skewness	3.74358		Skewness	3.81279			Skewness	-0.252677			Skewness	-0.906487			Skewness	-0.157056
			Range	45		Range	82.5		Range	1.0777		Range	3194			Range	30			Range	64			Range	0.594
			Minimum	40		Minimum	63		Minimum	0.2637		Minimum	11			Minimum	0			Minimum	-23			Minimum	0.0004
			Maximum	85		Maximum	145.5		Maximum	1.3414		Maximum	3205			Maximum	30			Maximum	41			Maximum	0.5944
			Sum	1967		Sum	1640.6		Sum	10.9675		Sum	8535			Sum	433			Sum	405			Sum	8.1499
			Count	30		Count	20		Count	28		Count	28			Count	30			Count	21			Count	30
[truncated: 11 more columns]

## Sheet: Analysis
Cancer type														Aneuploidy Score
	Relapse-free	Relapse
Colon	134	23	69.4301	76.6667										Relapse-free			Relapse
Rectal	36	6	18.6528	20										Aneuploidy Score			Aneuploidy Score			Ttest	0.0551149
Mucinous	23	1	11.9171	3.33333
	193	30												Mean	11.3579		Mean	14.4333
														Standard Error	0.583817		Standard Error	1.56373
Stage														Median	11		Median	16
	Relapse-free	Relapse												Mode	0		Mode	11
I	48	4	24.8705	13.3333										Standard Deviation	8.04737		Standard Deviation	8.5649
II	81	15	41.9689	50										Sample Variance	64.7601		Sample Variance	73.3575
III	57	10	29.5337	33.3333										Kurtosis	-0.789833		Kurtosis	-0.819292
IV	0	0	0	0										Skewness	0.311981		Skewness	-0.252677
unkown	7	1	3.62694	3.33333										Range	31		Range	30
	193	30												Minimum	0		Minimum	0
														Maximum	31		Maximum	30
Age														Sum	2158		Sum	433
														Count	190		Count	30
	Relapse-free			Relapse
	Diagnosis Age			Diagnosis Age			Ttest	0.809003	0.809
														Buffa Hypoxia Score
	Mean	64.9741		Mean	65.5667
	Standard Error	0.886275		Standard Error	2.46758									Relapse-free			Relapse
	Median	66		Median	66									Buffa Hypoxia Score			Buffa Hypoxia Score			Ttest	0.879136
	Mode	65		Mode	73
	Standard Deviation	12.3125		Standard Deviation	13.5155									Mean	18.7736		Mean	19.2857
	Sample Variance	151.598		Sample Variance	182.668									Standard Error	1.34246		Standard Error	3.34176
	Kurtosis	-0.486623		Kurtosis	-1.19674									Median	23		Median	19
	Skewness	-0.269422		Skewness	-0.2084									Mode	35		Mode	29
	Range	56		Range	45									Standard Deviation	13.8215		Standard Deviation	15.3139
	Minimum	34		Minimum	40									Sample Variance	191.034		Sample Variance	234.514
	Maximum	90		Maximum	85									Kurtosis	-0.0704469		Kurtosis	1.42668
	Sum	12540		Sum	1967									Skewness	-0.722647		Skewness	-0.906487
	Count	193		Count	30									Range	62		Range	64
														Minimum	-23		Minimum	-23
Weight														Maximum	39		Maximum	41
														Sum	1990		Sum	405
	Relapse-free			Relapse										Count	106		Count	21
	Patient Weight			Patient Weight			Ttest	0.447784	0.371
	Mean	78.4297		Mean	82.03									Fraction Genome Altered
	Standard Error	2.23261		Standard Error	4.23316
	Median	76.6		Median	78.4									Relapse-free			Relapse
	Mode	57		Mode	80									Fraction Genome Altered			Fraction Genome Altered			Ttest	0.255139
	Standard Deviation	21.0624		Standard Deviation	18.9313
	Sample Variance	443.624		Sample Variance	358.393									Mean	0.233573		Mean	0.271663
	Kurtosis	1.29237		Kurtosis	5.94231									Standard Error	0.0124868		Standard Error	0.0297701
	Skewness	0.800898		Skewness	2.07377									Median	0.2208		Median	0.2866
	Range	124		Range	82.5									Mode	0		Mode	0.0008
	Minimum	34		Minimum	63									Standard Deviation	0.170755		Standard Deviation	0.163058
	Maximum	158		Maximum	145.5									Sample Variance	0.0291573		Sample Variance	0.0265878
	Sum	6980.24		Sum	1640.6									Kurtosis	1.05864		Kurtosis	-0.822097
	Count	89		Count	20									Skewness	0.793921		Skewness	-0.157056
														Range	0.9127		Range	0.594
														Minimum	0		Minimum	0.0004
Sex														Maximum	0.9127		Maximum	0.5944
														Sum	43.6782		Sum	8.1499
	Relapse-free	Relapse												Count	187		Count	30
Female	96	10	49.7409	33.3333
Male	97	20	50.2591	66.6667
	193	30
Vital status
	Relapse-free	Relapse
Living	184	21	95.3368	70
Deceased	9	9	4.66321	30
	193	30
MSI Score
	Relapse-free			Relapse
	MSI MANTIS Score			MSI MANTIS Score			Ttest	0.500684
	Mean	0.425788		Mean	0.391696
	Standard Error	0.0172243		Standard Error	0.04166
	Median	0.3415		Median	0.3461
	Mode	0.2586		Mode	0.3494
	Standard Deviation	0.230445		Standard Deviation	0.220444
	Sample Variance	0.0531051		Sample Variance	0.0485956
	Kurtosis	4.53353		Kurtosis	14.2911
	Skewness	2.30493		Skewness	3.74358
	Range	1.121		Range	1.0777
	Minimum	0.2567		Minimum	0.2637
	Maximum	1.3777		Maximum	1.3414
	Sum	76.216		Sum	10.9675
	Count	179		Count	28
Mutation count
	Relapse-free			Relapse
	Mutation Count			Mutation Count			Ttest	0.386453
	Mean	562.671		Mean	304.821
	Standard Error	118.607		Standard Error	124.061
	Median	103.5		Median	103.5
	Mode	18		Mode	98
	Standard Deviation	1546.45		Standard Deviation	656.468
	Sample Variance	2.3915e+06		Sample Variance	430950
	Kurtosis	28.2996		Kurtosis	15.2435
	Skewness	5.05949		Skewness	3.81279
	Range	11399		Range	3194
	Minimum	12		Minimum	11
	Maximum	11411		Maximum	3205
	Sum	95654		Sum	8535
	Count	170		Count	28
