# Supplementary material for: Poliovirus receptor (PVR) expression as a predictor of relapse in colorectal cancer: bioinformatics and virtual screening
Source: Exp Biol Med (Maywood). 2026 Feb 13;251:10745. doi: 10.3389/ebm.2026.10745 (PMC12945842; doi:10.3389/ebm.2026.10745)
Supplement: Supplementary file 10 [file Table5.xlsx]

## Sheet: Table S5 most frequently mutate
Gene	MutSig(Q-value)	# Mut	#	Profiled Samples	Freq	Is Cancer Gene (source: OncoKB)
APC		240	139	198	0.702	Yes
TP53		114	109	198	0.551	Yes
TTN		441	98	198	0.495	No
KRAS		86	83	198	0.419	Yes
PIK3CA		78	63	198	0.318	Yes
SYNE1		171	54	198	0.273	No
MUC16		222	53	198	0.268	No
FAT4		123	48	198	0.242	Yes
DNAH5		94	45	198	0.227	No
OBSCN		85	44	198	0.222	No
ZFHX4		78	42	198	0.212	No
LRP1B		98	41	198	0.207	Yes
FBXW7		46	40	198	0.202	Yes
DMD		66	37	198	0.187	No
FAT3		68	37	198	0.187	No
FLG		56	36	198	0.182	No
PCLO		71	36	198	0.182	Yes
BLTP1		60	35	198	0.177	No
RYR2		101	34	198	0.172	No
MUC5B		52	34	198	0.172	No
LRP2		72	34	198	0.172	No
CSMD3		67	33	198	0.167	No
CSMD1		71	33	198	0.167	No
SACS		82	33	198	0.167	No
ABCA13		72	32	198	0.162	No
DCHS2		61	32	198	0.162	No
ATM		57	32	198	0.162	Yes
RYR1		48	31	198	0.157	No
DNAH11		79	31	198	0.157	No
UNC80		43	31	198	0.157	No
AHNAK2		52	31	198	0.157	No
USH2A		70	30	198	0.152	No
HYDIN		45	30	198	0.152	No
RYR3		69	30	198	0.152	No
DNAH3		54	30	198	0.152	No
DNAH8		76	30	198	0.152	No
SYNE2		64	30	198	0.152	No
PCDH15		57	30	198	0.152	No
SOX9		34	30	198	0.152	Yes
AMER1		33	29	198	0.146	Yes
CSMD2		50	29	198	0.146	No
ADGRV1		62	29	198	0.146	No
ARID1A		31	29	198	0.146	Yes
NEB		97	28	198	0.141	No
PTPRT		29	28	198	0.141	Yes
COL12A1		49	28	198	0.141	No
DSCAM		41	28	198	0.141	No
HECTD4		34	27	198	0.136	No
XIRP2		67	27	198	0.136	No
MDN1		47	27	198	0.136	No
MACF1		74	27	198	0.136	No
DNAH2		51	27	198	0.136	No
DNAH9		52	27	198	0.136	No
ANK3		43	27	198	0.136	No
SDK1		31	27	198	0.136	No
NBEA		47	27	198	0.136	No
DST		58	26	198	0.131	No
EYS		48	26	198	0.131	No
COL6A3		47	26	198	0.131	No
COL6A6		37	26	198	0.131	No
DNAH17		40	26	198	0.131	No
RNF213		36	26	198	0.131	Yes
SPTA1		45	26	198	0.131	No
PRKDC		41	26	198	0.131	Yes
UNC13C		46	26	198	0.131	No
VPS13B		43	25	198	0.126	No
KMT2B		34	25	198	0.126	Yes
COL7A1		33	25	198	0.126	No
MUC17		38	25	198	0.126	No
COL11A1		37	25	198	0.126	No
FREM2		38	25	198	0.126	No
TENM4		30	25	198	0.126	No
NRXN1		36	25	198	0.126	No
LRP1		41	25	198	0.126	No
ASPM		38	25	198	0.126	No
FAT2		48	25	198	0.126	No
RELN		47	25	198	0.126	Yes
CACNA1H		31	25	198	0.126	No
FNDC1		35	25	198	0.126	No
SPEG		34	25	198	0.126	No
BSN		34	24	198	0.121	No
HECW1		28	24	198	0.121	No
TSHZ3		31	24	198	0.121	No
FRY		47	24	198	0.121	No
KMT2C		42	24	198	0.121	Yes
DNAH10		79	24	198	0.121	No
PAPPA2		29	24	198	0.121	No
FAT1		53	24	198	0.121	Yes
ZNF536		28	24	198	0.121	No
PDE4DIP		40	24	198	0.121	Yes
AKAP9		36	23	198	0.116	No
KMT2D		33	23	198	0.116	Yes
RP1L1		27	23	198	0.116	No
DNAH1		44	23	198	0.116	No
FRAS1		38	23	198	0.116	No
ANK2		51	23	198	0.116	No
COL5A1		31	23	198	0.116	Yes
BRAF		25	23	198	0.116	Yes
TENM2		31	23	198	0.116	No
TNS1		29	23	198	0.116	No
NALCN		33	23	198	0.116	No
LYST		49	23	198	0.116	No
FCGBP		39	23	198	0.116	No
CMYA5		53	23	198	0.116	No
PKHD1		43	22	198	0.111	No
CPLANE1		37	22	198	0.111	No
IGF2R		29	22	198	0.111	No
PLEC		33	22	198	0.111	No
GPR158		28	22	198	0.111	No
PCDH11X		29	22	198	0.111	No
HMCN1		57	22	198	0.111	No
DOCK3		35	22	198	0.111	No
PXDN		33	22	198	0.111	No
COL22A1		25	22	198	0.111	No
ADGRL3		33	22	198	0.111	No
DNAH6		45	22	198	0.111	No
USP34		35	22	198	0.111	No
ASH1L		34	22	198	0.111	No
TNC		25	22	198	0.111	No
TENM3		40	22	198	0.111	No
STAB2		30	22	198	0.111	No
CACNA1E		34	22	198	0.111	No
PCDH17		27	22	198	0.111	No
RIMS1		31	22	198	0.111	No
NAV3		50	22	198	0.111	No
TCF7L2		25	22	198	0.111	Yes
CHD8		29	21	198	0.106	No
RNF43		28	21	198	0.106	Yes
DLC1		35	21	198	0.106	No
EVC2		26	21	198	0.106	No
CFAP46		26	21	198	0.106	No
MYO3A		37	21	198	0.106	No
TRPS1		30	21	198	0.106	No
DYSF		25	21	198	0.106	No
MYCBP2		31	21	198	0.106	No
TNR		26	21	198	0.106	No
MTOR		24	21	198	0.106	Yes
CPAMD8		28	21	198	0.106	No
DNHD1		27	21	198	0.106	No
MXRA5		30	21	198	0.106	No
CNOT1		38	21	198	0.106	No
VWF		29	21	198	0.106	No
SAMD9		35	21	198	0.106	Yes
ATRX		38	21	198	0.106	Yes
PCDH9		28	21	198	0.106	No
NCOR2		28	21	198	0.106	Yes
MYH8		38	21	198	0.106	No
AHNAK		41	21	198	0.106	No
PEG3		41	21	198	0.106	No
WDFY4		36	21	198	0.106	No
TMEM132D		24	21	198	0.106	No
MAGEC1		31	21	198	0.106	No
ROBO2		27	21	198	0.106	No
HRNR		29	21	198	0.106	No
LRRK2		42	21	198	0.106	Yes
MAP2		36	21	198	0.106	No
DCC		31	20	198	0.101	No
ACVR2A		24	20	198	0.101	Yes
POLQ		34	20	198	0.101	Yes
FN1		26	20	198	0.101	No
FRYL		31	20	198	0.101	No
ITPR1		40	20	198	0.101	No
SMAD4		25	20	198	0.101	Yes
ATP10A		23	20	198	0.101	No
CELSR1		27	20	198	0.101	No
WDR87		49	20	198	0.101	No
OTOGL		30	20	198	0.101	No
CDH10		39	20	198	0.101	No
REV3L		41	20	198	0.101	Yes
LAMA2		39	20	198	0.101	No
LAMA1		37	20	198	0.101	No
HERC2		32	20	198	0.101	No
SCN1A		32	20	198	0.101	No
SCN9A		29	20	198	0.101	No
SCN7A		36	20	198	0.101	No
CUBN		41	20	198	0.101	No
ADAMTS16		25	20	198	0.101	No
ADAMTSL3		24	20	198	0.101	No
TAF1L		27	20	198	0.101	No
STAB1		29	20	198	0.101	No
CEP290		36	20	198	0.101	No
AKAP12		30	20	198	0.101	No
CACNA1A		33	20	198	0.101	No
CACNA1C		28	20	198	0.101	No
MAP1A		31	20	198	0.101	No
SALL1		26	20	198	0.101	No
PLXNA4		31	20	198	0.101	No
PCDHA12		25	20	198	0.101	No
MYH9		30	20	198	0.101	Yes
TEX15		47	20	198	0.101	No
CNTN6		28	20	198	0.101	No
RIMS2		34	20	198	0.101	No
ZNF831		24	20	198	0.101	No
ACACB		24	20	198	0.101	No
SRCAP		24	20	198	0.101	No
GLI3		28	20	198	0.101	No
MYO18B		33	20	198	0.101	No
NAV2		25	20	198	0.101	No
LRRC7		34	20	198	0.101	No
FLNC		24	20	198	0.101	No
HECW2		25	19	198	0.096	No
HDAC9		25	19	198	0.096	No
MEGF8		26	19	198	0.096	No
NIPBL		30	19	198	0.096	No
F8		29	19	198	0.096	No
ABCA12		47	19	198	0.096	No
AKAP6		37	19	198	0.096	No
VCAN		52	19	198	0.096	No
TECTA		25	19	198	0.096	No
MYH14		22	19	198	0.096	No
NCAM2		27	19	198	0.096	No
PRDM9		27	19	198	0.096	No
DOCK5		26	19	198	0.096	No
ADGRB3		40	19	198	0.096	No
PKD1L1		30	19	198	0.096	No
TOGARAM2		25	19	198	0.096	No
PTPRC		27	19	198	0.096	Yes
SCN2A		34	19	198	0.096	No
PTPRS		21	19	198	0.096	Yes
COL5A2		25	19	198	0.096	No
TRRAP		23	19	198	0.096	Yes
APOB		48	19	198	0.096	No
TENM1		28	19	198	0.096	No
SVEP1		39	19	198	0.096	No
KATNIP		25	19	198	0.096	No
FASN		22	19	198	0.096	No
CACNA1B		28	19	198	0.096	No
PCDH18		26	19	198	0.096	No
FHOD3		24	19	198	0.096	No
TRIO		26	19	198	0.096	No
DIDO1		24	19	198	0.096	No
ROBO1		30	19	198	0.096	Yes
ABCA4		31	19	198	0.096	No
BIRC6		45	19	198	0.096	No
EP300		26	19	198	0.096	Yes
FMN2		24	19	198	0.096	No
VPS13C		38	18	198	0.091	No
VPS13A		32	18	198	0.091	No
PRUNE2		27	18	198	0.091	No
SLITRK1		20	18	198	0.091	No
CHD9		33	18	198	0.091	No
CHD7		26	18	198	0.091	No
NID2		22	18	198	0.091	No
RGS22		31	18	198	0.091	No
DMXL2		42	18	198	0.091	No
KALRN		22	18	198	0.091	No
PDZD2		32	18	198	0.091	No
SPAG17		44	18	198	0.091	No
CDH23		27	18	198	0.091	No
COL6A5		36	18	198	0.091	No
BCL9L		21	18	198	0.091	Yes
NES		26	18	198	0.091	No
DOCK8		25	18	198	0.091	No
DOCK2		38	18	198	0.091	No
DNAH7		40	18	198	0.091	No
MPDZ		21	18	198	0.091	No
TRPM6		29	18	198	0.091	No
COL24A1		25	18	198	0.091	No
DCDC1		28	18	198	0.091	No
SCN5A		25	18	198	0.091	No
ZNF98		23	18	198	0.091	No
MKI67		27	18	198	0.091	Yes
DYNC2H1		59	18	198	0.091	No
MUC6		22	18	198	0.091	No
CNTNAP2		24	18	198	0.091	No
PIK3CG		24	18	198	0.091	Yes
FBN3		21	18	198	0.091	No
FBN1		34	18	198	0.091	No
PCDHA6		21	18	198	0.091	No
TLN1		21	18	198	0.091	No
MYH6		25	18	198	0.091	No
ZAN		24	18	198	0.091	No
BRCA2		43	18	198	0.091	Yes
THSD7B		27	18	198	0.091	No
NUP205		27	18	198	0.091	No
TIAM1		28	18	198	0.091	No
ERICH3		28	18	198	0.091	No
UTRN		32	18	198	0.091	No
MYO15A		25	18	198	0.091	No
KCNA4		22	17	198	0.086	No
GRM5		20	17	198	0.086	No
SPATA31D1		22	17	198	0.086	No
BCL9		23	17	198	0.086	Yes
HSPG2		18	17	198	0.086	No
EML5		24	17	198	0.086	No
DSP		23	17	198	0.086	No
TG		25	17	198	0.086	No
CHD4		20	17	198	0.086	Yes
SPEF2		27	17	198	0.086	No
POLE		27	17	198	0.086	Yes
IGSF10		41	17	198	0.086	No
ADGB		24	17	198	0.086	No
SCAF4		21	17	198	0.086	No
KIF1A		20	17	198	0.086	No
PAPPA		20	17	198	0.086	No
ATAD5		26	17	198	0.086	No
KMT2A		26	17	198	0.086	Yes
LOXHD1		28	17	198	0.086	No
PTEN		27	17	198	0.086	Yes
NOS1		22	17	198	0.086	No
MGA		28	17	198	0.086	Yes
ZFHX3		20	17	198	0.086	Yes
LAMA5		25	17	198	0.086	No
LAMA4		20	17	198	0.086	No
DNAH12		41	17	198	0.086	No
CENPE		31	17	198	0.086	No
CENPF		32	17	198	0.086	No
SIGLEC1		18	17	198	0.086	No
HERC1		36	17	198	0.086	No
ATG2A		18	17	198	0.086	No
ATG2B		24	17	198	0.086	No
FAM135B		26	17	198	0.086	No
PTPRM		27	17	198	0.086	No
PTPRK		23	17	198	0.086	Yes
KIF13B		24	17	198	0.086	No
COL4A5		21	17	198	0.086	No
MAP3K4		18	17	198	0.086	No
DCHS1		24	17	198	0.086	No
DSCAML1		23	17	198	0.086	No
EPHA5		23	17	198	0.086	Yes
PKHD1L1		52	17	198	0.086	No
PCDHA2		21	17	198	0.086	No
SORCS1		22	17	198	0.086	No
TNXB		25	17	198	0.086	No
A2ML1		24	17	198	0.086	No
CNTN5		20	17	198	0.086	No
ADCY5		19	17	198	0.086	No
ZNF835		17	17	198	0.086	No
SCAF11		24	17	198	0.086	No
ZNF469		23	17	198	0.086	No
SPTB		18	17	198	0.086	No
NLRP3		25	17	198	0.086	No
FLG2		23	17	198	0.086	No
FLNB		24	17	198	0.086	No
RASGRF2		21	17	198	0.086	No
CDH9		30	17	198	0.086	No
NFASC		19	17	198	0.086	No
EP400		25	17	198	0.086	Yes
VPS13D		23	16	198	0.081	No
CARD11		20	16	198	0.081	Yes
SCN11A		27	16	198	0.081	No
COL27A1		27	16	198	0.081	No
COL14A1		32	16	198	0.081	No
DCAF4L2		19	16	198	0.081	No
GRIN2A		25	16	198	0.081	Yes
PTPRZ1		31	16	198	0.081	No
GPR179		30	16	198	0.081	No
CHL1		28	16	198	0.081	No
IQCA1		18	16	198	0.081	No
ZC3H13		28	16	198	0.081	No
MGAM		25	16	198	0.081	Yes
GTF3C1		19	16	198	0.081	No
PPP1R9A		24	16	198	0.081	No
CLUH		20	16	198	0.081	No
ITPR2		33	16	198	0.081	No
JAKMIP1		21	16	198	0.081	No
MYH13		30	16	198	0.081	No
CELSR3		21	16	198	0.081	No
LPA		20	16	198	0.081	No
KANSL1		21	16	198	0.081	No
CFAP47		27	16	198	0.081	No
ALMS1		33	16	198	0.081	No
MYO16		26	16	198	0.081	No
TRPC3		19	16	198	0.081	No
TRPC4		22	16	198	0.081	No
PKDREJ		27	16	198	0.081	No
BPTF		25	16	198	0.081	No
ALPK2		25	16	198	0.081	No
KIF26B		19	16	198	0.081	No
SCN4A		22	16	198	0.081	No
MYOM2		26	16	198	0.081	No
TET3		21	16	198	0.081	Yes
RAD51AP2		23	16	198	0.081	No
COL4A1		20	16	198	0.081	No
USP24		16	16	198	0.081	No
UNC5D		19	16	198	0.081	No
ADAMTS12		26	16	198	0.081	No
ADAMTS20		25	16	198	0.081	No
ZNF91		26	16	198	0.081	No
SDK2		20	16	198	0.081	No
DROSHA		20	16	198	0.081	Yes
SETD2		24	16	198	0.081	Yes
NRXN2		17	16	198	0.081	No
FSIP2		33	16	198	0.081	No
CNTNAP5		24	16	198	0.081	No
STAG1		19	16	198	0.081	Yes
SETBP1		23	16	198	0.081	Yes
ARFGEF1		26	16	198	0.081	No
PCDHA3		19	16	198	0.081	No
PLXND1		20	16	198	0.081	No
SALL2		16	16	198	0.081	No
APBA2		20	16	198	0.081	No
PCDHA13		18	16	198	0.081	No
PCDHA10		19	16	198	0.081	No
MYH7		25	16	198	0.081	No
STON1-GTF2A1L		22	16	198	0.081	No
DCLK1		19	16	198	0.081	No
KIAA0825		21	16	198	0.081	No
CALD1		18	16	198	0.081	No
ARHGAP21		23	16	198	0.081	No
CREBBP		18	16	198	0.081	Yes
RIF1		30	16	198	0.081	No
ECE2		17	16	198	0.081	No
SPHKAP		21	16	198	0.081	No
PCNT		22	16	198	0.081	No
PXDNL		22	16	198	0.081	No
TPTE		32	16	198	0.081	No
ACACA		23	16	198	0.081	No
FILIP1		23	16	198	0.081	No
TRIP11		23	16	198	0.081	Yes
MECOM		19	16	198	0.081	Yes
ZNF423		22	16	198	0.081	No
ZNF318		19	16	198	0.081	No
NLRP8		16	16	198	0.081	No
NLRP7		23	16	198	0.081	No
ZNF292		29	16	198	0.081	Yes
ABCA2		21	16	198	0.081	No
ROS1		38	16	198	0.081	Yes
RASGRF1		21	16	198	0.081	No
KIAA1217		19	16	198	0.081	No
CDH8		21	16	198	0.081	No
CDH2		29	16	198	0.081	Yes
PTPN13		30	16	198	0.081	Yes
ABCC1		19	16	198	0.081	No
KCNB1		16	15	198	0.076	No
KCNB2		16	15	198	0.076	No
KCNH1		23	15	198	0.076	No
KCNH8		19	15	198	0.076	No
KLHL4		16	15	198	0.076	No
SHANK2		20	15	198	0.076	No
FRMPD3		17	15	198	0.076	No
CR1		19	15	198	0.076	No
SVIL		26	15	198	0.076	No
NEXMIF		18	15	198	0.076	No
RIMBP2		15	15	198	0.076	No
MDGA2		18	15	198	0.076	No
GOLGB1		39	15	198	0.076	No
DMXL1		28	15	198	0.076	No
EIF3A		19	15	198	0.076	No
SRGAP1		16	15	198	0.076	No
TNRC6B		18	15	198	0.076	No
TNRC18		16	15	198	0.076	No
TRHDE		24	15	198	0.076	No
SYCP2		23	15	198	0.076	No
ANKRD30B		22	15	198	0.076	No
RADIL		15	15	198	0.076	No
KDR		23	15	198	0.076	Yes
UBR4		27	15	198	0.076	No
UBR5		23	15	198	0.076	Yes
BRWD3		19	15	198	0.076	No
ZDBF2		42	15	198	0.076	No
PREX2		21	15	198	0.076	Yes
DSEL		31	15	198	0.076	No
SAMD9L		31	15	198	0.076	Yes
BOD1L1		28	15	198	0.076	No
ADGRG4		28	15	198	0.076	Yes
NCKAP5		27	15	198	0.076	No
ADAMTS9		19	15	198	0.076	No
TRPC5		16	15	198	0.076	No
CCDC73		22	15	198	0.076	No
EFCAB6		24	15	198	0.076	No
USP9X		19	15	198	0.076	No
HIVEP2		19	15	198	0.076	No
SCN3A		33	15	198	0.076	No
CUL9		17	15	198	0.076	No
RP1		35	15	198	0.076	No
LRRIQ1		32	15	198	0.076	No
GALNT17		18	15	198	0.076	No
ADAMTS18		29	15	198	0.076	No
MAP3K1		20	15	198	0.076	Yes
SLIT2		28	15	198	0.076	Yes
BMPR2		24	15	198	0.076	No
TRO		16	15	198	0.076	No
SETX		32	15	198	0.076	No
SMCHD1		28	15	198	0.076	No
CNTNAP4		22	15	198	0.076	No
PIK3R1		20	15	198	0.076	Yes
PLPPR4		16	15	198	0.076	No
DNAJC13		26	15	198	0.076	No
CEP192		23	15	198	0.076	No
CACNA1D		21	15	198	0.076	Yes
CACNA1S		19	15	198	0.076	No
ZNF804B		26	15	198	0.076	No
ZNF804A		22	15	198	0.076	No
PCDHB3		19	15	198	0.076	No
PLXNA1		20	15	198	0.076	No
LRFN5		18	15	198	0.076	No
CEP162		24	15	198	0.076	No
PCDH20		16	15	198	0.076	No
ARID2		26	15	198	0.076	Yes
ARHGAP35		25	15	198	0.076	Yes
GRIA2		22	15	198	0.076	No
THSD7A		20	15	198	0.076	No
NBEAL2		21	15	198	0.076	No
PCM1		25	15	198	0.076	Yes
CNTLN		28	15	198	0.076	No
ADCY2		17	15	198	0.076	No
ADCY8		20	15	198	0.076	No
TRIOBP		22	15	198	0.076	No
YLPM1		21	15	198	0.076	No
CCDC168		45	15	198	0.076	No
ARHGEF26		17	15	198	0.076	No
CCDC141		25	15	198	0.076	No
ZNF521		24	15	198	0.076	Yes
TRIP12		23	15	198	0.076	No
MED13		22	15	198	0.076	No
WDFY3		25	15	198	0.076	No
ABCC12		22	15	198	0.076	No
TMEM131L		20	15	198	0.076	No
NLRC5		24	15	198	0.076	No
ABCA1		26	15	198	0.076	No
ABCA8		28	15	198	0.076	No
TUT7		20	15	198	0.076	No
A2M		19	15	198	0.076	No
SIN3A		22	15	198	0.076	No
PTPN14		20	15	198	0.076	Yes
CTNNA2		20	15	198	0.076	No
PKD1		25	15	198	0.076	No
ABCC8		21	15	198	0.076	No
KCNA1		17	14	198	0.071	No
GRM6		16	14	198	0.071	No
CFH		23	14	198	0.071	No
TULP4		17	14	198	0.071	No
EML6		22	14	198	0.071	No
C3		20	14	198	0.071	No
SPG11		28	14	198	0.071	No
SLITRK2		21	14	198	0.071	No
ENAM		15	14	198	0.071	No
PLEKHG4B		18	14	198	0.071	No
SCAND3		25	14	198	0.071	No
CHD6		19	14	198	0.071	No
CHD3		16	14	198	0.071	No
CHD1		16	14	198	0.071	No
MTUS2		24	14	198	0.071	No
CCDC88A		22	14	198	0.071	No
ELMO1		15	14	198	0.071	No
LCOR		16	14	198	0.071	No
IGSF9B		16	14	198	0.071	No
EPG5		24	14	198	0.071	No
SLC8A1		18	14	198	0.071	No
DNM3		19	14	198	0.071	No
GIGYF2		18	14	198	0.071	No
HTT		19	14	198	0.071	No
MIA3		21	14	198	0.071	No
GON4L		17	14	198	0.071	No
CDC42BPA		18	14	198	0.071	No
ERBB3		16	14	198	0.071	Yes
ERBB4		22	14	198	0.071	Yes
MED12L		23	14	198	0.071	No
FANCM		30	14	198	0.071	Yes
COBL		15	14	198	0.071	No
SRRM2		21	14	198	0.071	No
HELZ2		18	14	198	0.071	No
CFAP69		21	14	198	0.071	No
ANKHD1		21	14	198	0.071	No
CPS1		21	14	198	0.071	Yes
LAMC3		14	14	198	0.071	No
NF1		22	14	198	0.071	Yes
OTOG		15	14	198	0.071	No
DOCK4		22	14	198	0.071	No
DOCK9		19	14	198	0.071	No
ADGRL2		22	14	198	0.071	No
MYO10		16	14	198	0.071	No
MYO1F		16	14	198	0.071	No
ADAMTS5		15	14	198	0.071	No
TRPM1		19	14	198	0.071	No
PZP		24	14	198	0.071	No
EFCAB5		24	14	198	0.071	No
PTPRB		16	14	198	0.071	Yes
KIF21A		23	14	198	0.071	No
KIF21B		16	14	198	0.071	No
SFMBT2		18	14	198	0.071	No
WNK2		17	14	198	0.071	No
ZXDA		17	14	198	0.071	No
AGBL5		14	14	198	0.071	No
CUX2		15	14	198	0.071	No
PCDHGA8		17	14	198	0.071	No
ARAP2		23	14	198	0.071	No
PCDHGB1		15	14	198	0.071	No
HCN4		14	14	198	0.071	No
UNC79		34	14	198	0.071	No
CWF19L2		19	14	198	0.071	No
DAAM2		17	14	198	0.071	No
PRKD1		20	14	198	0.071	Yes
FREM1		29	14	198	0.071	No
TNN		19	14	198	0.071	No
MAP2K4		15	14	198	0.071	Yes
TPO		15	14	198	0.071	No
TRANK1		28	14	198	0.071	No
MUC4		21	14	198	0.071	No
MINAR1		18	14	198	0.071	No
PDGFRA		24	14	198	0.071	Yes
HFM1		24	14	198	0.071	No
ANKRD11		21	14	198	0.071	Yes
ANKRD12		20	14	198	0.071	No
ARID1B		15	14	198	0.071	Yes
PCARE		19	14	198	0.071	No
CEP250		18	14	198	0.071	No
GREB1		16	14	198	0.071	No
FBN2		27	14	198	0.071	No
CACNA1I		16	14	198	0.071	No
MAP1B		36	14	198	0.071	No
PCDHB8		17	14	198	0.071	No
NCOR1		21	14	198	0.071	Yes
PLXNA2		18	14	198	0.071	No
SEC16A		15	14	198	0.071	No
CEP170		17	14	198	0.071	No
TLL1		20	14	198	0.071	No
DZIP1L		14	14	198	0.071	No
SPTBN5		17	14	198	0.071	No
TP53BP1		28	14	198	0.071	Yes
CCSER1		16	14	198	0.071	No
GUCY2F		16	14	198	0.071	No
PCDHA11		15	14	198	0.071	No
PRPF8		15	14	198	0.071	Yes
MYH2		30	14	198	0.071	No
MYLK		19	14	198	0.071	No
BRD10		25	14	198	0.071	No
DOP1A		17	14	198	0.071	No
PCDH10		18	14	198	0.071	No
WWC3		14	14	198	0.071	No
MAST4		22	14	198	0.071	No
TNIK		22	14	198	0.071	No
PCF11		24	14	198	0.071	No
RANBP2		28	14	198	0.071	Yes
ARHGAP28		15	14	198	0.071	No
TDRD5		19	14	198	0.071	No
CACNA2D1		18	14	198	0.071	No
GRIA1		19	14	198	0.071	No
KIAA1549		22	14	198	0.071	Yes
NBEAL1		28	14	198	0.071	No
CNTN4		19	14	198	0.071	No
TTC28		20	14	198	0.071	No
NUP133		15	14	198	0.071	No
SMC4		19	14	198	0.071	No
NUP210		16	14	198	0.071	No
SMG1		23	14	198	0.071	Yes
KIDINS220		18	14	198	0.071	No
MATR3		15	14	198	0.071	No
ARHGEF10		19	14	198	0.071	No
OCA2		14	14	198	0.071	No
CARMIL1		16	14	198	0.071	No
CC2D2A		18	14	198	0.071	No
ZNF492		17	14	198	0.071	No
MED12		14	14	198	0.071	Yes
ABCB11		19	14	198	0.071	No
ZNF462		18	14	198	0.071	No
ITGA7		16	14	198	0.071	No
ZEB2		26	14	198	0.071	No
PCNX1		19	14	198	0.071	No
PCNX2		19	14	198	0.071	No
ABCA9		30	14	198	0.071	No
FLNA		17	14	198	0.071	No
FLT4		15	14	198	0.071	Yes
ECPAS		19	14	198	0.071	No
CTNND1		18	14	198	0.071	No
NOTCH2		16	14	198	0.071	Yes
SPART		14	14	198	0.071	No
CTNNA1		17	14	198	0.071	Yes
CTNNB1		21	14	198	0.071	Yes
BLM		13	13	198	0.066	Yes
TSPOAP1		17	13	198	0.066	No
KCNQ3		17	13	198	0.066	No
GRM1		14	13	198	0.066	No
GRM7		15	13	198	0.066	No
FRMPD1		28	13	198	0.066	No
NUP98		18	13	198	0.066	Yes
CIC		13	13	198	0.066	Yes
DCAF12L2		14	13	198	0.066	No
ASXL1		14	13	198	0.066	Yes
FAM47C		13	13	198	0.066	No
FAM47B		13	13	198	0.066	No
C6		18	13	198	0.066	No
SI		22	13	198	0.066	No
HUWE1		14	13	198	0.066	No
CHD5		16	13	198	0.066	No
ABCA10		23	13	198	0.066	No
EVC		17	13	198	0.066	No
TSHZ2		16	13	198	0.066	No
FAM186A		21	13	198	0.066	No
DLG2		20	13	198	0.066	No
CLASP1		17	13	198	0.066	No
ELOA2		17	13	198	0.066	No
SRGAP2		13	13	198	0.066	No
AXIN2		15	13	198	0.066	Yes
NYAP2		15	13	198	0.066	No
LEPR		16	13	198	0.066	No
ERC2		18	13	198	0.066	No
AFF4		15	13	198	0.066	Yes
AFF2		19	13	198	0.066	No
DIP2C		17	13	198	0.066	No
SYCP2L		15	13	198	0.066	No
FCRL5		14	13	198	0.066	No
ITPR3		18	13	198	0.066	No
SYCP1		28	13	198	0.066	No
SEMA3D		21	13	198	0.066	No
PAPLN		14	13	198	0.066	No
ERBIN		16	13	198	0.066	No
ERBB2		15	13	198	0.066	Yes
IFT172		17	13	198	0.066	No
ATP12A		18	13	198	0.066	No
MED13L		15	13	198	0.066	No
PRDM2		15	13	198	0.066	No
CELSR2		18	13	198	0.066	No
HCFC1		16	13	198	0.066	No
WDR64		22	13	198	0.066	No
AP5Z1		13	13	198	0.066	No
MROH2B		18	13	198	0.066	No
UBR3		17	13	198	0.066	No
MAP3K21		16	13	198	0.066	Yes
FANCA		14	13	198	0.066	Yes
SMC1B		17	13	198	0.066	No
LCT		17	13	198	0.066	No
AHCTF1		20	13	198	0.066	No
DOCK10		19	13	198	0.066	No
NOS3		15	13	198	0.066	No
PREX1		14	13	198	0.066	No
FOXP2		16	13	198	0.066	No
ARHGAP11A		14	13	198	0.066	No
CFAP43		19	13	198	0.066	No
LAMA3		18	13	198	0.066	No
ATP2B2		15	13	198	0.066	No
DNAH14		27	13	198	0.066	No
CDK12		16	13	198	0.066	Yes
DISP1		20	13	198	0.066	No
BNC2		18	13	198	0.066	No
LTBP2		15	13	198	0.066	No
DLGAP2		13	13	198	0.066	No
CRB1		19	13	198	0.066	No
NRAP		21	13	198	0.066	No
TMPRSS15		19	13	198	0.066	No
NRG3		21	13	198	0.066	No
TBX3		13	13	198	0.066	Yes
MYO7A		17	13	198	0.066	No
SMARCA4		15	13	198	0.066	Yes
DEPDC5		14	13	198	0.066	No
RB1CC1		16	13	198	0.066	No
DNAI3		19	13	198	0.066	No
FLRT2		19	13	198	0.066	No
NSD1		18	13	198	0.066	Yes
GABRA5		15	13	198	0.066	No
MAGI1		16	13	198	0.066	No
KAT6A		18	13	198	0.066	Yes
EMILIN1		13	13	198	0.066	No
CCDC39		27	13	198	0.066	No
PLG		16	13	198	0.066	No
TRPM3		16	13	198	0.066	No
BTAF1		21	13	198	0.066	No
CTR9		15	13	198	0.066	Yes
HIVEP3		19	13	198	0.066	No
WNK3		17	13	198	0.066	No
PTPRU		13	13	198	0.066	No
GIMAP8		14	13	198	0.066	No
CHST15		14	13	198	0.066	No
TCF20		15	13	198	0.066	No
COL4A4		17	13	198	0.066	No
SCG2		15	13	198	0.066	No
PCDHGB4		18	13	198	0.066	No
CKAP5		13	13	198	0.066	No
USP28		16	13	198	0.066	No
MTCL1		19	13	198	0.066	No
MTCL3		16	13	198	0.066	No
DYNC1H1		16	13	198	0.066	No
NWD1		16	13	198	0.066	No
SLIT3		13	13	198	0.066	Yes
DNAAF9		26	13	198	0.066	No
LARP4B		14	13	198	0.066	Yes
TCERG1		21	13	198	0.066	No
LRBA		25	13	198	0.066	No
LRP6		18	13	198	0.066	Yes
EPHA3		16	13	198	0.066	Yes
BRINP3		18	13	198	0.066	No
GCN1		16	13	198	0.066	No
MYT1L		16	13	198	0.066	No
CD109		21	13	198	0.066	No
EPB41L3		23	13	198	0.066	No
SEZ6L		14	13	198	0.066	No
KIAA1549L		19	13	198	0.066	No
AKAP11		19	13	198	0.066	No
UBE4B		14	13	198	0.066	No
MAP10		18	13	198	0.066	No
NYNRIN		15	13	198	0.066	No
PCDHA8		14	13	198	0.066	No
PCDHA7		15	13	198	0.066	No
SALL4		14	13	198	0.066	Yes
PLXNC1		17	13	198	0.066	No
LRFN2		17	13	198	0.066	No
PLXNB2		15	13	198	0.066	No
SPTBN2		17	13	198	0.066	No
MYT1		17	13	198	0.066	No
NOVA1		13	13	198	0.066	No
JMJD1C		20	13	198	0.066	No
PCDH12		14	13	198	0.066	No
ZFR		17	13	198	0.066	No
JADE1		14	13	198	0.066	No
UNC13A		18	13	198	0.066	No
MARK1		16	13	198	0.066	No
ARHGAP31		18	13	198	0.066	No
PIKFYVE		20	13	198	0.066	No
SNX13		17	13	198	0.066	No
TEX10		16	13	198	0.066	No
TEX14		21	13	198	0.066	No
TRIM71		16	13	198	0.066	No
FER1L6		23	13	198	0.066	No
SLX4		15	13	198	0.066	Yes
CNTN1		22	13	198	0.066	No
ZNF845		20	13	198	0.066	No
ZNF808		14	13	198	0.066	No
VWA8		18	13	198	0.066	No
FSTL5		20	13	198	0.066	No
ZNF658		23	13	198	0.066	No
ZNF644		25	13	198	0.066	No
HEATR1		20	13	198	0.066	No
EPPK1		19	13	198	0.066	No
ZNF385D		17	13	198	0.066	No
CCDC180		19	13	198	0.066	No
CCDC178		22	13	198	0.066	No
IRS4		16	13	198	0.066	Yes
ZNF516		16	13	198	0.066	No
SOS1		17	13	198	0.066	Yes
DDX60L		18	13	198	0.066	No
ZNF454		17	13	198	0.066	No
PGM5		15	13	198	0.066	No
ITGA6		15	13	198	0.066	No
PHF3		27	13	198	0.066	No
NBAS		21	13	198	0.066	No
PHIP		20	13	198	0.066	No
NLRP4		19	13	198	0.066	No
NLRP1		19	13	198	0.066	No
ABCB1		23	13	198	0.066	Yes
ABCB5		24	13	198	0.066	No
ABCA5		26	13	198	0.066	No
ABCA3		14	13	198	0.066	No
ZBTB20		13	13	198	0.066	Yes
FLT1		17	13	198	0.066	Yes
LRRK1		14	13	198	0.066	No
ITIH5		20	13	198	0.066	No
ITIH2		17	13	198	0.066	No
DAPK1		15	13	198	0.066	No
BCLAF1		26	13	198	0.066	No
DGKD		14	13	198	0.066	No
CTNND2		17	13	198	0.066	No
AK9		17	13	198	0.066	No
ALK		18	13	198	0.066	Yes
B2M		20	13	198	0.066	Yes
ATR		27	13	198	0.066	Yes
ABCC5		15	13	198	0.066	No
KCNH5		18	12	198	0.061	No
PIWIL1		20	12	198	0.061	No
BOC		15	12	198	0.061	No
LENG8		12	12	198	0.061	No
DHX9		14	12	198	0.061	No
KCNU1		24	12	198	0.061	No
FAM193A		14	12	198	0.061	No
SPATA31E1		13	12	198	0.061	No
EXOC6		13	12	198	0.061	No
RSF1		21	12	198	0.061	No
RGPD4		15	12	198	0.061	No
TASOR		15	12	198	0.061	No
ATP13A5		19	12	198	0.061	No
C5		15	12	198	0.061	No
F5		26	12	198	0.061	No
CYP2A7		14	12	198	0.061	No
BDP1		29	12	198	0.061	No
RTL1		19	12	198	0.061	No
CHD2		15	12	198	0.061	Yes
SWT1		20	12	198	0.061	No
CPED1		18	12	198	0.061	No
MEFV		12	12	198	0.061	No
CHRD		15	12	198	0.061	No
RNF17		31	12	198	0.061	No
DNMT3B		14	12	198	0.061	Yes
GOLGA4		34	12	198	0.061	No
TSHZ1		16	12	198	0.061	No
NID1		14	12	198	0.061	No
ACAN		16	12	198	0.061	No
NRIP1		13	12	198	0.061	No
MEIS1		16	12	198	0.061	No
WDR7		14	12	198	0.061	No
COL18A1		16	12	198	0.061	No
HDX		15	12	198	0.061	No
DNM2		14	12	198	0.061	Yes
SLC9A4		15	12	198	0.061	No
SLC12A1		19	12	198	0.061	No
PPP1R3A		24	12	198	0.061	No
PDZRN4		21	12	198	0.061	No
COL19A1		15	12	198	0.061	No
CAMTA1		14	12	198	0.061	Yes
DIP2A		12	12	198	0.061	No
RHOBTB1		14	12	198	0.061	No
ATP8B2		17	12	198	0.061	No
SEMA3E		14	12	198	0.061	No
ANKRD30A		21	12	198	0.061	No
ZNF354C		14	12	198	0.061	No
KNTC1		19	12	198	0.061	No
MYH15		17	12	198	0.061	No
KMT2E		26	12	198	0.061	No
ODAD2		13	12	198	0.061	No
NEK10		19	12	198	0.061	No
SLFN11		18	12	198	0.061	Yes
WHRN		13	12	198	0.061	No
THOC2		13	12	198	0.061	No
OSBPL6		14	12	198	0.061	No
SRRM1		17	12	198	0.061	No
DOCK11		20	12	198	0.061	No
CFAP61		16	12	198	0.061	No
CFAP65		23	12	198	0.061	No
EVPL		15	12	198	0.061	No
MME		16	12	198	0.061	No
RPGRIP1L		17	12	198	0.061	No
RBM15		14	12	198	0.061	Yes
BMS1		17	12	198	0.061	No
RBM44		17	12	198	0.061	No
TAF1		16	12	198	0.061	Yes
DISP3		14	12	198	0.061	No
BNC1		17	12	198	0.061	No
UGGT2		22	12	198	0.061	No
COL20A1		15	12	198	0.061	No
DOCK1		14	12	198	0.061	No
CD163L1		16	12	198	0.061	No
ARHGAP5		15	12	198	0.061	No
DLGAP3		14	12	198	0.061	No
NPFFR2		16	12	198	0.061	No
SCAPER		16	12	198	0.061	No
ADGRA3		14	12	198	0.061	No
CCDC80		13	12	198	0.061	No
ADGRB2		14	12	198	0.061	No
ADGRB1		13	12	198	0.061	No
SMARCA1		15	12	198	0.061	Yes
MYO5C		14	12	198	0.061	No
ALS2		18	12	198	0.061	No
GABRG1		13	12	198	0.061	No
HEATR5B		18	12	198	0.061	No
KAT6B		17	12	198	0.061	Yes
CLCA4		18	12	198	0.061	No
TRAPPC9		13	12	198	0.061	No
ADAMTS4		12	12	198	0.061	No
ADAMTS2		13	12	198	0.061	No
ASCC3		16	12	198	0.061	No
TRPV6		13	12	198	0.061	No
PTPRD		19	12	198	0.061	Yes
ANO3		16	12	198	0.061	No
SBF1		13	12	198	0.061	No
TEP1		13	12	198	0.061	No
TET2		18	12	198	0.061	Yes
IGSF1		13	12	198	0.061	No
KIF13A		18	12	198	0.061	No
KIF16B		19	12	198	0.061	No
PCDHGB7		14	12	198	0.061	No
PCDHGA6		14	12	198	0.061	No
USP48		14	12	198	0.061	No
PCDHGA5		13	12	198	0.061	No
HKDC1		14	12	198	0.061	No
PCDHGC5		13	12	198	0.061	No
NEURL4		15	12	198	0.061	No
ADAMTS13		13	12	198	0.061	No
RAPGEF6		15	12	198	0.061	No
MSH6		15	12	198	0.061	Yes
BLTP3A		15	12	198	0.061	No
TACC2		15	12	198	0.061	No
DMBT1		17	12	198	0.061	No
RAG1		14	12	198	0.061	No
NWD2		15	12	198	0.061	No
PRDM16		15	12	198	0.061	Yes
ADAMTSL1		16	12	198	0.061	No
DENND2C		18	12	198	0.061	No
RARB		14	12	198	0.061	No
HEG1		17	12	198	0.061	No
BMPER		14	12	198	0.061	No
HELZ		17	12	198	0.061	No
RBP3		14	12	198	0.061	No
COL1A2		13	12	198	0.061	No
GCC2		15	12	198	0.061	No
EPHB1		16	12	198	0.061	Yes
EPHA6		15	12	198	0.061	No
DHX30		18	12	198	0.061	No
PCBP1		12	12	198	0.061	Yes
N4BP2		22	12	198	0.061	No
SFI1		14	12	198	0.061	No
CD163		14	12	198	0.061	No
DPP10		19	12	198	0.061	No
ZFPM2		19	12	198	0.061	No
NDST3		13	12	198	0.061	No
CEP295		15	12	198	0.061	No
BCORL1		15	12	198	0.061	Yes
AKAP13		16	12	198	0.061	No
PNPLA8		18	12	198	0.061	No
CACNA1G		15	12	198	0.061	No
RERE		12	12	198	0.061	No
ARFGEF2		16	12	198	0.061	No
CDK5RAP2		16	12	198	0.061	No
PCDHA4		15	12	198	0.061	No
PCDHB7		15	12	198	0.061	No
PLXNA3		14	12	198	0.061	No
PLXNB1		14	12	198	0.061	No
CEP164		13	12	198	0.061	No
PIK3C2G		18	12	198	0.061	Yes
PLEKHG1		14	12	198	0.061	No
SKIC3		15	12	198	0.061	No
PLEKHH2		17	12	198	0.061	No
CEP152		23	12	198	0.061	No
SPTBN1		13	12	198	0.061	No
TOP2B		16	12	198	0.061	No
PROX1		12	12	198	0.061	No
OR4M2		15	12	198	0.061	No
MYH1		27	12	198	0.061	No
COLEC12		14	12	198	0.061	No
RFX7		12	12	198	0.061	No
CRYBG3		20	12	198	0.061	No
PDILT		14	12	198	0.061	No
PCDH19		13	12	198	0.061	No
ATOSA		15	12	198	0.061	No
PAK5		13	12	198	0.061	Yes
MAST2		13	12	198	0.061	No
KIAA0319L		12	12	198	0.061	No
WWP1		15	12	198	0.061	Yes
RALGAPB		14	12	198	0.061	No
ADAM7		16	12	198	0.061	No
MARF1		15	12	198	0.061	No
ARHGAP22		14	12	198	0.061	No
TDRD3		14	12	198	0.061	No
URB1		16	12	198	0.061	No
CACNA2D3		24	12	198	0.061	No
GRIA4		20	12	198	0.061	No
TRIM55		13	12	198	0.061	No
TRIM42		13	12	198	0.061	No
ZNF862		12	12	198	0.061	No
TRIM37		17	12	198	0.061	No
GRIK5		14	12	198	0.061	No
IL18R1		14	12	198	0.061	No
POLD1		14	12	198	0.061	Yes
SMC2		14	12	198	0.061	No
ARPP21		15	12	198	0.061	No
FGD5		17	12	198	0.061	No
IPO8		15	12	198	0.061	No
TPP2		16	12	198	0.061	No
TIAM2		14	12	198	0.061	No
STK31		15	12	198	0.061	No
ZBBX		17	12	198	0.061	No
ZNF716		16	12	198	0.061	No
CRACD		14	12	198	0.061	No
CCDC158		20	12	198	0.061	No
TANC2		12	12	198	0.061	No
ARHGEF17		13	12	198	0.061	No
PLCG2		16	12	198	0.061	Yes
PLCH1		16	12	198	0.061	No
GLI1		14	12	198	0.061	Yes
PLCB4		13	12	198	0.061	No
IMPG2		21	12	198	0.061	No
ZNF540		20	12	198	0.061	No
EDNRB		15	12	198	0.061	No
ZNF607		19	12	198	0.061	No
INSRR		14	12	198	0.061	No
C10ORF90		18	12	198	0.061	No
SPEN		19	12	198	0.061	Yes
ITGAM		13	12	198	0.061	No
NUMA1		18	12	198	0.061	Yes
ZNF407		25	12	198	0.061	No
DDI1		14	12	198	0.061	No
ITGB6		14	12	198	0.061	No
ITGA4		15	12	198	0.061	No
EPRS1		16	12	198	0.061	No
GABBR2		17	12	198	0.061	No
TBC1D32		23	12	198	0.061	No
ASTN1		14	12	198	0.061	No
ZNF334		18	12	198	0.061	No
TMEM132E		12	12	198	0.061	No
ADCY10		17	12	198	0.061	No
MAGEC3		13	12	198	0.061	No
ROBO3		14	12	198	0.061	No
OR4A15		14	12	198	0.061	No
GUCY1A1		20	12	198	0.061	No
KDM2B		12	12	198	0.061	Yes
NLRP5		16	12	198	0.061	No
KDM3B		18	12	198	0.061	No
THBS2		20	12	198	0.061	No
ABCB4		16	12	198	0.061	No
PCNX3		20	12	198	0.061	No
ZNF208		19	12	198	0.061	No
SLCO1B3		15	12	198	0.061	No
ZBTB41		20	12	198	0.061	No
NOTCH3		15	12	198	0.061	Yes
UGT3A2		16	12	198	0.061	No
CDON		12	12	198	0.061	No
SPATA31H1		26	11	198	0.056	No
NEFM		11	11	198	0.056	No
KCND3		13	11	198	0.056	No
KCNA5		11	11	198	0.056	No
ADAM29		14	11	198	0.056	No
KCNG1		13	11	198	0.056	No
POTEF		16	11	198	0.056	No
KCNH3		11	11	198	0.056	No
FBXO40		12	11	198	0.056	No
NEK5		11	11	198	0.056	No
SUCO		23	11	198	0.056	No
C8B		11	11	198	0.056	No
PITPNM3		11	11	198	0.056	No
SV2A		12	11	198	0.056	No
TBX18		11	11	198	0.056	No
SCN10A		21	11	198	0.056	No
EXOC4		14	11	198	0.056	No
ZC3H4		12	11	198	0.056	No
CR2		14	11	198	0.056	No
HECTD1		16	11	198	0.056	No
XIRP1		12	11	198	0.056	No
ASXL2		12	11	198	0.056	Yes
OBSL1		11	11	198	0.056	No
CFAP251		19	11	198	0.056	No
SIPA1L2		14	11	198	0.056	No
EXPH5		15	11	198	0.056	No
GRIN2C		11	11	198	0.056	No
CP		13	11	198	0.056	No
FAM13A		15	11	198	0.056	No
IL1RAPL1		14	11	198	0.056	No
COL15A1		19	11	198	0.056	No
SLITRK3		15	11	198	0.056	No
LINGO2		15	11	198	0.056	No
PCSK1		13	11	198	0.056	No
AATK		13	11	198	0.056	No
WASL		13	11	198	0.056	No
AASS		17	11	198	0.056	No
RTN1		14	11	198	0.056	No
RTN4		17	11	198	0.056	No
ACVR1B		17	11	198	0.056	Yes
PRRC2C		19	11	198	0.056	No
PRRC2B		16	11	198	0.056	No
GPR156		13	11	198	0.056	No
ABL2		13	11	198	0.056	Yes
RNF20		11	11	198	0.056	No
PTPRN2		12	11	198	0.056	No
POP1		13	11	198	0.056	No
NTRK3		15	11	198	0.056	Yes
SYNM		12	11	198	0.056	No
ZNF585A		19	11	198	0.056	No
TNRC6A		20	11	198	0.056	No
ESCO1		17	11	198	0.056	No
ZNF7		15	11	198	0.056	No
DUOX1		11	11	198	0.056	No
DUOX2		14	11	198	0.056	No
SZT2		13	11	198	0.056	Yes
HK3		11	11	198	0.056	No
PPP2R2C		11	11	198	0.056	No
MYH7B		16	11	198	0.056	No
LRRC49		12	11	198	0.056	No
PRAM1		14	11	198	0.056	No
SLC9C2		19	11	198	0.056	No
LRRC66		15	11	198	0.056	No
SLC12A6		14	11	198	0.056	No
KIF2B		14	11	198	0.056	No
AFDN		20	11	198	0.056	Yes
KIF4B		18	11	198	0.056	No
AFF3		16	11	198	0.056	Yes
LMBRD2		14	11	198	0.056	No
PRTG		16	11	198	0.056	No
TAS1R2		11	11	198	0.056	No
NPHS1		13	11	198	0.056	No
BACH2		14	11	198	0.056	Yes
RXFP3		12	11	198	0.056	No
DIP2B		13	11	198	0.056	No
PHLPP1		12	11	198	0.056	Yes
CHRM2		13	11	198	0.056	No
SEMA5B		15	11	198	0.056	No
ATP8A2		19	11	198	0.056	No
SEMA6A		12	11	198	0.056	No
ATP8B4		14	11	198	0.056	No
ATP8B1		12	11	198	0.056	No
SEMA3A		17	11	198	0.056	No
SLC6A15		16	11	198	0.056	No
ZMYM1		18	11	198	0.056	No
ZMYM4		15	11	198	0.056	No
JHY		12	11	198	0.056	No
MYH11		17	11	198	0.056	Yes
SMAD2		15	11	198	0.056	Yes
ITSN2		15	11	198	0.056	No
ITSN1		22	11	198	0.056	No
EIF2AK4		12	11	198	0.056	No
CHST9		13	11	198	0.056	No
DPYD		17	11	198	0.056	Yes
ATP10D		14	11	198	0.056	No
KEL		13	11	198	0.056	Yes
WDR49		13	11	198	0.056	No
WDR33		13	11	198	0.056	No
PHACTR3		15	11	198	0.056	No
LRRCC1		16	11	198	0.056	No
MLH3		17	11	198	0.056	Yes
COL6A1		12	11	198	0.056	No
CDH12		16	11	198	0.056	No
PPARGC1A		12	11	198	0.056	No
CFAP70		17	11	198	0.056	No
STYXL2		13	11	198	0.056	No
ATCAY		15	11	198	0.056	No
MCC		11	11	198	0.056	No
COL9A1		18	11	198	0.056	No
OSMR		13	11	198	0.056	No
MN1		13	11	198	0.056	Yes
DSPP		16	11	198	0.056	No
MMP9		12	11	198	0.056	No
LAMB2		15	11	198	0.056	No
ATP2B3		13	11	198	0.056	Yes
RBM46		13	11	198	0.056	No
LZTR1		14	11	198	0.056	Yes
CNGB1		12	11	198	0.056	No
OTOF		13	11	198	0.056	No
AMPD1		15	11	198	0.056	No
HDLBP		15	11	198	0.056	No
LTBP4		15	11	198	0.056	No
PHKA2		12	11	198	0.056	No
NRAS		11	11	198	0.056	Yes
SIGLEC8		11	11	198	0.056	No
PPP6R3		11	11	198	0.056	No
NRG1		11	11	198	0.056	Yes
MMS22L		12	11	198	0.056	No
TBX5		11	11	198	0.056	No
MYO5A		13	11	198	0.056	Yes
ICE1		18	11	198	0.056	No
CABIN1		13	11	198	0.056	No
DNAI2		12	11	198	0.056	No
PKD1L2		16	11	198	0.056	No
GABRA1		17	11	198	0.056	No
MAGI2		14	11	198	0.056	Yes
CCDC27		13	11	198	0.056	No
TRPC6		20	11	198	0.056	No
TRPM2		11	11	198	0.056	No
TRPM8		18	11	198	0.056	No
SNAP91		16	11	198	0.056	No
RIPOR2		13	11	198	0.056	No
PEAK1		14	11	198	0.056	No
TMEM94		14	11	198	0.056	No
CTCF		13	11	198	0.056	Yes
COL11A2		13	11	198	0.056	No
ANK1		17	11	198	0.056	Yes
HIVEP1		18	11	198	0.056	No
PTPRN		11	11	198	0.056	No
KIF26A		12	11	198	0.056	No
SBF2		15	11	198	0.056	No
COL5A3		17	11	198	0.056	No
RET		12	11	198	0.056	Yes
BRD1		11	11	198	0.056	No
TET1		15	11	198	0.056	Yes
PRSS12		11	11	198	0.056	No
BRD4		12	11	198	0.056	Yes
BTBD7		13	11	198	0.056	No
ITGA11		11	11	198	0.056	No
XRN1		16	11	198	0.056	No
PCDHGA7		15	11	198	0.056	No
USP42		13	11	198	0.056	No
PCDHGA2		14	11	198	0.056	No
CADPS		17	11	198	0.056	No
HCN1		16	11	198	0.056	No
UNC5B		12	11	198	0.056	No
RC3H1		12	11	198	0.056	No
DZIP1		21	11	198	0.056	No
RAPGEF2		18	11	198	0.056	No
MAP3K5		12	11	198	0.056	No
MSH2		14	11	198	0.056	Yes
UNC45B		16	11	198	0.056	No
SORL1		15	11	198	0.056	No
ZNF99		21	11	198	0.056	No
DENND6A		11	11	198	0.056	No
DENND4B		12	11	198	0.056	No
PRDM15		13	11	198	0.056	No
SETD5		14	11	198	0.056	Yes
ADAMTSL4		13	11	198	0.056	No
RALGAPA1		14	11	198	0.056	No
SYNJ1		17	11	198	0.056	No
ZMYND8		11	11	198	0.056	No
KNL1		22	11	198	0.056	Yes
MTTP		16	11	198	0.056	No
MUC2		15	11	198	0.056	No
OR2M4		11	11	198	0.056	No
ZFYVE16		12	11	198	0.056	No
PROKR1		12	11	198	0.056	No
STAT1		14	11	198	0.056	Yes
TUBGCP3		15	11	198	0.056	No
EPHB3		11	11	198	0.056	No
DHX37		11	11	198	0.056	No
N4BP1		11	11	198	0.056	No
DHX29		14	11	198	0.056	No
NCOA1		12	11	198	0.056	Yes
NCOA6		17	11	198	0.056	No
BANK1		12	11	198	0.056	No
ASB5		13	11	198	0.056	No
ZNFX1		17	11	198	0.056	No
CLIP1		11	11	198	0.056	Yes
VTN		13	11	198	0.056	No
EIF4G1		14	11	198	0.056	No
VPS8		15	11	198	0.056	No
PDE3A		11	11	198	0.056	No
FASTKD1		16	11	198	0.056	No
FASTKD3		14	11	198	0.056	No
SGO2		12	11	198	0.056	No
SOHLH2		12	11	198	0.056	No
ZFC3H1		19	11	198	0.056	No
PCDH7		11	11	198	0.056	No
SMARCAL1		12	11	198	0.056	No
PABPC5		11	11	198	0.056	No
PCDHB15		13	11	198	0.056	No
TPTE2		15	11	198	0.056	No
CACNA1F		11	11	198	0.056	No
REST		11	11	198	0.056	Yes
MAP1S		12	11	198	0.056	No
SCRIB		12	11	198	0.056	No
PCDHA9		16	11	198	0.056	No
PCDHB2		20	11	198	0.056	No
PCDHB1		15	11	198	0.056	No
PCDHB6		15	11	198	0.056	No
PCDHB5		16	11	198	0.056	No
RUNX1T1		14	11	198	0.056	Yes
CEP126		12	11	198	0.056	No
RFC1		19	11	198	0.056	No
CEMIP2		18	11	198	0.056	No
SETDB1		11	11	198	0.056	Yes
MIDEAS		13	11	198	0.056	Yes
MYOF		19	11	198	0.056	No
TMF1		17	11	198	0.056	No
AXDND1		21	11	198	0.056	No
TNNI3K		15	11	198	0.056	No
SORCS3		12	11	198	0.056	No
PLEKHA6		13	11	198	0.056	No
YTHDC2		14	11	198	0.056	No
PASK		13	11	198	0.056	Yes
GLUD2		11	11	198	0.056	No
CLSTN2		12	11	198	0.056	No
CLSTN3		13	11	198	0.056	No
CEP350		15	11	198	0.056	No
EBF1		11	11	198	0.056	Yes
ARHGAP20		16	11	198	0.056	No
MARK3		12	11	198	0.056	No
SSC5D		14	11	198	0.056	No
ARHGAP30		12	11	198	0.056	No
FNBP4		13	11	198	0.056	No
KIAA0232		15	11	198	0.056	No
TRIM24		14	11	198	0.056	Yes
GRIK3		12	11	198	0.056	No
GRIK4		11	11	198	0.056	No
GRIK2		17	11	198	0.056	No
MCF2L2		20	11	198	0.056	No
NUP155		13	11	198	0.056	No
FYCO1		11	11	198	0.056	No
CAND2		13	11	198	0.056	No
USF3		20	11	198	0.056	No
SMC5		15	11	198	0.056	No
SLC4A3		14	11	198	0.056	No
ADCY9		13	11	198	0.056	No
NUGGC		14	11	198	0.056	No
ADCY4		14	11	198	0.056	No
USP7		13	11	198	0.056	No
SLC4A11		12	11	198	0.056	No
ZNF841		14	11	198	0.056	No
IQCN		12	11	198	0.056	No
UTP4		11	11	198	0.056	No
KIAA1755		11	11	198	0.056	No
ZNF646		13	11	198	0.056	No
ZNF638		14	11	198	0.056	No
ZNF610		18	11	198	0.056	No
TASOR2		20	11	198	0.056	No
TANC1		13	11	198	0.056	No
PEX1		16	11	198	0.056	No
CCDC171		20	11	198	0.056	No
PLCE1		18	11	198	0.056	No
SLC6A2		11	11	198	0.056	No
GLI2		14	11	198	0.056	No
ZNF571		16	11	198	0.056	No
PNISR		12	11	198	0.056	No
PHLDB2		14	11	198	0.056	No
RPGRIP1		22	11	198	0.056	No
ZNF609		12	11	198	0.056	No
SOX6		11	11	198	0.056	No
SOX5		12	11	198	0.056	No
NLRX1		12	11	198	0.056	No
BAZ2B		17	11	198	0.056	No
ZNF483		14	11	198	0.056	No
ZSWIM6		12	11	198	0.056	No
ZSWIM2		15	11	198	0.056	No
ITGAX		14	11	198	0.056	No
ITGAV		19	11	198	0.056	No
ITGA8		11	11	198	0.056	No
ROCK1		21	11	198	0.056	No
MROH7-TTC4		13	11	198	0.056	No
TBC1D9B		12	11	198	0.056	No
DDR2		13	11	198	0.056	Yes
EPS15		12	11	198	0.056	Yes
NRDE2		16	11	198	0.056	No
ADARB2		11	11	198	0.056	Yes
GPATCH8		15	11	198	0.056	No
ABCC11		12	11	198	0.056	No
ZNF350		12	11	198	0.056	No
TMEM132B		14	11	198	0.056	No
NLRC3		12	11	198	0.056	No
GUCY1A2		21	11	198	0.056	No
FAM83B		14	11	198	0.056	No
NUP210L		17	11	198	0.056	No
ZFAT		13	11	198	0.056	No
PIGG		12	11	198	0.056	No
CD1E		12	11	198	0.056	No
LRRN1		11	11	198	0.056	No
CD58		12	11	198	0.056	Yes
NLRP13		16	11	198	0.056	No
NLRP12		15	11	198	0.056	No
PPFIA1		12	11	198	0.056	No
KIRREL3		11	11	198	0.056	No
RASGRP2		13	11	198	0.056	No
RASGRP3		12	11	198	0.056	No
DDX24		13	11	198	0.056	No
ZNF142		12	11	198	0.056	No
ST18		15	11	198	0.056	No
CDH4		13	11	198	0.056	Yes
MGAT4C		14	11	198	0.056	No
TMTC2		12	11	198	0.056	No
FOLH1		14	11	198	0.056	Yes
L1TD1		10	10	198	0.051	Yes
KCNC2		11	10	198	0.051	No
MYBPC3		10	10	198	0.051	No
MYBPC1		11	10	198	0.051	No
SYNPO2		16	10	198	0.051	No
MBD5		13	10	198	0.051	No
MBD6		12	10	198	0.051	Yes
POTEE		17	10	198	0.051	No
FBXO10		10	10	198	0.051	No
PIWIL2		12	10	198	0.051	No
PIWIL3		14	10	198	0.051	No
C1R		10	10	198	0.051	No
LIMCH1		16	10	198	0.051	No
KCNQ2		11	10	198	0.051	No
KCNQ5		12	10	198	0.051	No
KCNT2		14	10	198	0.051	No
PITPNM1		10	10	198	0.051	No
NEXN		14	10	198	0.051	No
ETAA1		12	10	198	0.051	Yes
KCNV2		10	10	198	0.051	No
CAD		13	10	198	0.051	Yes
SHANK1		11	10	198	0.051	No
VPS11		10	10	198	0.051	No
ZIM2		11	10	198	0.051	No
MCF2		13	10	198	0.051	No
ELP1		11	10	198	0.051	No
HIPK2		10	10	198	0.051	No
ZC3H6		11	10	198	0.051	No
MCM4		10	10	198	0.051	No
ASXL3		23	10	198	0.051	No
BCOR		10	10	198	0.051	Yes
CFTR		13	10	198	0.051	No
SLC35F3		10	10	198	0.051	No
SIPA1L1		16	10	198	0.051	No
MEGF6		12	10	198	0.051	No
AMER3		10	10	198	0.051	No
FAM47A		13	10	198	0.051	No
CLEC18B		10	10	198	0.051	No
POSTN		12	10	198	0.051	No
STPG2		13	10	198	0.051	No
RPS6KC1		14	10	198	0.051	No
F2		11	10	198	0.051	No
TTLL5		12	10	198	0.051	No
IL1RAPL2		13	10	198	0.051	No
MDGA1		13	10	198	0.051	No
RGSL1		12	10	198	0.051	No
ENTPD4		11	10	198	0.051	No
PCSK5		12	10	198	0.051	No
RTKN		11	10	198	0.051	No
RTL9		17	10	198	0.051	No
RTL3		11	10	198	0.051	No
RTTN		13	10	198	0.051	No
MED1		13	10	198	0.051	No
RNF123		14	10	198	0.051	No
RNF103		12	10	198	0.051	No
MEI1		12	10	198	0.051	No
RNF150		10	10	198	0.051	No
PALB2		13	10	198	0.051	Yes
GOLGA3		10	10	198	0.051	No
RELCH		11	10	198	0.051	No
OR4C13		11	10	198	0.051	No
CCDC88C		10	10	198	0.051	No
ANKRD6		10	10	198	0.051	No
SHOC1		16	10	198	0.051	No
ZC3H18		12	10	198	0.051	No
KCNA10		13	10	198	0.051	No
RGS12		11	10	198	0.051	No
NINL		11	10	198	0.051	No
SLC27A6		14	10	198	0.051	No
EIF5B		15	10	198	0.051	No
MCM3AP		13	10	198	0.051	No
GAK		12	10	198	0.051	No
ATP6V1B1		10	10	198	0.051	No
CSPP1		18	10	198	0.051	No
SHPRH		15	10	198	0.051	No
SCAF8		12	10	198	0.051	No
TTC21A		10	10	198	0.051	No
CSPG4		14	10	198	0.051	No
SLC26A3		14	10	198	0.051	No
ATP6V0A4		14	10	198	0.051	No
DNER		11	10	198	0.051	No
GFRA1		11	10	198	0.051	No
FBLN2		11	10	198	0.051	No
SCUBE3		12	10	198	0.051	No
AXIN1		12	10	198	0.051	Yes
DNM1		11	10	198	0.051	No
PPP2R2B		11	10	198	0.051	No
SPARCL1		11	10	198	0.051	No
LEO1		14	10	198	0.051	No
NKTR		11	10	198	0.051	No
SLC9A9		15	10	198	0.051	No
LRRC4B		12	10	198	0.051	No
IFI16		11	10	198	0.051	No
SLC12A5		15	10	198	0.051	No
PRG4		16	10	198	0.051	No
KIF17		12	10	198	0.051	No
AP2A2		10	10	198	0.051	No
ERCC6L2		13	10	198	0.051	No
KIF5A		15	10	198	0.051	No
NPHP3		10	10	198	0.051	No
CAMTA2		10	10	198	0.051	No
PLA2G4A		13	10	198	0.051	No
CLMN		13	10	198	0.051	No
CLTC		15	10	198	0.051	Yes
TECRL		12	10	198	0.051	No
SLC24A2		12	10	198	0.051	No
SEMA4F		10	10	198	0.051	No
CDC42BPB		12	10	198	0.051	No
CROCC		13	10	198	0.051	No
AP3B1		12	10	198	0.051	No
KCTD3		11	10	198	0.051	No
DPP6		12	10	198	0.051	No
SMAD3		13	10	198	0.051	Yes
IFT122		13	10	198	0.051	No
ESR1		15	10	198	0.051	Yes
NCAM1		14	10	198	0.051	No
JAG1		10	10	198	0.051	No
ATP11C		14	10	198	0.051	No
ATP10B		10	10	198	0.051	No
E2F7		13	10	198	0.051	No
SGSM1		12	10	198	0.051	No
ERCC4		10	10	198	0.051	Yes
IFIH1		14	10	198	0.051	No
WDR35		10	10	198	0.051	No
WDR17		24	10	198	0.051	No
WDR19		14	10	198	0.051	No
WDR13		10	10	198	0.051	No
THOC5		10	10	198	0.051	No
OSBPL3		10	10	198	0.051	No
OTOL1		11	10	198	0.051	No
MAP3K19		29	10	198	0.051	No
MAP3K13		12	10	198	0.051	Yes
NOD2		11	10	198	0.051	No
COG4		10	10	198	0.051	No
COG2		10	10	198	0.051	No
TRERF1		10	10	198	0.051	No
NOL4		15	10	198	0.051	No
NOL6		13	10	198	0.051	No
MLIP		11	10	198	0.051	No
JCAD		12	10	198	0.051	No
GPSM2		11	10	198	0.051	No
COL6A2		11	10	198	0.051	No
CDH11		11	10	198	0.051	Yes
CDH13		11	10	198	0.051	No
CDH18		14	10	198	0.051	No
CDH19		12	10	198	0.051	No
ATP1A1		11	10	198	0.051	Yes
PAXBP1		14	10	198	0.051	No
APCDD1L		11	10	198	0.051	No
PCDHGA11		10	10	198	0.051	No
NRROS		10	10	198	0.051	No
MYLK3		11	10	198	0.051	No
EVI5		12	10	198	0.051	No
DSG2		12	10	198	0.051	No
FOXK1		12	10	198	0.051	No
NELL2		17	10	198	0.051	No
NELL1		13	10	198	0.051	No
SFRP4		10	10	198	0.051	Yes
MPO		10	10	198	0.051	No
THEMIS		22	10	198	0.051	No
UTP20		17	10	198	0.051	No
RBM27		11	10	198	0.051	No
ATP2A1		12	10	198	0.051	No
LRRFIP2		12	10	198	0.051	No
CFAP45		13	10	198	0.051	No
CFAP58		15	10	198	0.051	No
MVK		13	10	198	0.051	No
LAMB4		14	10	198	0.051	No
TAF2		14	10	198	0.051	No
DCAF1		13	10	198	0.051	No
CDK13		14	10	198	0.051	No
TAP2		16	10	198	0.051	Yes
CEMIP		11	10	198	0.051	No
CNGA3		10	10	198	0.051	No
CNGB3		13	10	198	0.051	No
NHS		14	10	198	0.051	No
NIN		14	10	198	0.051	Yes
ACSM1		13	10	198	0.051	No
PARP14		20	10	198	0.051	No
CTTNBP2		14	10	198	0.051	No
DOCK7		16	10	198	0.051	No
IL31RA		12	10	198	0.051	No
PEAR1		11	10	198	0.051	No
COL3A1		15	10	198	0.051	No
CENPJ		13	10	198	0.051	No
ADGRL4		14	10	198	0.051	No
G3BP1		11	10	198	0.051	No
IBTK		12	10	198	0.051	No
TBX4		10	10	198	0.051	No
MYO1B		16	10	198	0.051	No
MYO1A		15	10	198	0.051	No
CPNE8		14	10	198	0.051	No
HERC6		11	10	198	0.051	No
RANBP17		12	10	198	0.051	No
SMARCA2		13	10	198	0.051	Yes
SLC32A1		11	10	198	0.051	No
KIF6		17	10	198	0.051	No
MON2		18	10	198	0.051	No
MYO9B		10	10	198	0.051	No
OTUD4		12	10	198	0.051	No
MORC3		11	10	198	0.051	No
ADGRG2		15	10	198	0.051	No
TCHH		12	10	198	0.051	No
FNDC3B		13	10	198	0.051	No
KAT14		10	10	198	0.051	No
NFATC4		11	10	198	0.051	No
CEP83		12	10	198	0.051	No
GABRB3		12	10	198	0.051	No
PYGM		10	10	198	0.051	No
OR2L13		12	10	198	0.051	No
CCDC13		14	10	198	0.051	No
TRPC7		12	10	198	0.051	No
TRPC1		13	10	198	0.051	No
POLR1A		11	10	198	0.051	No
POLR2B		13	10	198	0.051	No
TRPA1		22	10	198	0.051	No
TRPM7		19	10	198	0.051	No
XPO4		12	10	198	0.051	No
PSD		10	10	198	0.051	No
TRPV5		15	10	198	0.051	No
TOGARAM1		19	10	198	0.051	No
AGAP1		12	10	198	0.051	No
ABTB3		11	10	198	0.051	No
KCNMA1		15	10	198	0.051	No
ZNF512B		12	10	198	0.051	No
ST6GAL2		10	10	198	0.051	No
PTPRQ		18	10	198	0.051	No
N4BP2L2		16	10	198	0.051	No
PTPRG		11	10	198	0.051	No
ANO5		18	10	198	0.051	No
ANO2		14	10	198	0.051	No
LMTK3		12	10	198	0.051	No
INHBA		11	10	198	0.051	Yes
UPF3A		10	10	198	0.051	No
GALNTL5		13	10	198	0.051	No
TCF12		16	10	198	0.051	Yes
AGBL3		10	10	198	0.051	No
RLF		18	10	198	0.051	No
MUCL3		13	10	198	0.051	No
TSC22D1		10	10	198	0.051	No
LRRIQ3		17	10	198	0.051	No
PUS7L		16	10	198	0.051	No
GALNT14		11	10	198	0.051	No
GALNT18		10	10	198	0.051	No
WSCD2		10	10	198	0.051	No
USP31		11	10	198	0.051	No
PCDHGB3		15	10	198	0.051	No
AOX1		14	10	198	0.051	No
USP43		11	10	198	0.051	No
PCDHGA3		14	10	198	0.051	No
ARAP3		10	10	198	0.051	No
ARAP1		11	10	198	0.051	No
USP26		10	10	198	0.051	No
PCDHGC4		13	10	198	0.051	No
USP29		17	10	198	0.051	No
AASDH		12	10	198	0.051	No
ADAMTS17		12	10	198	0.051	No
ZNF43		15	10	198	0.051	No
SLK		15	10	198	0.051	No
SRCIN1		13	10	198	0.051	No
LRCH1		10	10	198	0.051	No
FBXL7		13	10	198	0.051	No
PRPF40B		11	10	198	0.051	No
CACHD1		14	10	198	0.051	No
DENND5B		13	10	198	0.051	No
DENND5A		13	10	198	0.051	No
TGM5		14	10	198	0.051	No
ZGRF1		16	10	198	0.051	No
ZNF90		22	10	198	0.051	No
DENND4A		12	10	198	0.051	No
TPR		18	10	198	0.051	Yes
SYNE3		11	10	198	0.051	No
ESPL1		12	10	198	0.051	No
SYNRG		10	10	198	0.051	No
LONRF2		13	10	198	0.051	No
OPLAH		12	10	198	0.051	No
CSNK1A1L		11	10	198	0.051	No
ZFYVE26		14	10	198	0.051	No
CEP85L		13	10	198	0.051	No
RNASEL		12	10	198	0.051	No
HEPHL1		15	10	198	0.051	No
RBMXL3		12	10	198	0.051	No
CNTNAP3		14	10	198	0.051	No
EPHA8		11	10	198	0.051	No
EPHA2		12	10	198	0.051	No
PAXIP1		12	10	198	0.051	No
DHX38		12	10	198	0.051	No
NCOA2		13	10	198	0.051	Yes
BRINP1		13	10	198	0.051	No
KLHL23		14	10	198	0.051	No
TBC1D9		11	10	198	0.051	No
TNKS2		13	10	198	0.051	No
ZFP30		14	10	198	0.051	No
ANKRD17		18	10	198	0.051	No
ANKRD26		16	10	198	0.051	Yes
C6ORF118		11	10	198	0.051	No
EIF4G3		15	10	198	0.051	No
PDE1C		16	10	198	0.051	No
WAC		12	10	198	0.051	No
MAP4K4		12	10	198	0.051	Yes
LILRB5		10	10	198	0.051	No
TJP3		11	10	198	0.051	No
TJP2		13	10	198	0.051	No
TMEM131		13	10	198	0.051	No
SEL1L2		10	10	198	0.051	No
SEL1L3		12	10	198	0.051	No
ASIC5		13	10	198	0.051	No
NETO1		10	10	198	0.051	No
PDE6A		11	10	198	0.051	No
LTN1		15	10	198	0.051	No
LRGUK		13	10	198	0.051	No
HHIP		13	10	198	0.051	No
USHBP1		13	10	198	0.051	No
FBF1		11	10	198	0.051	No
SPTAN1		16	10	198	0.051	No
IL16		14	10	198	0.051	No
MGAT1		10	10	198	0.051	No
PCDHB13		11	10	198	0.051	No
PCDHB12		12	10	198	0.051	No
UBE3B		12	10	198	0.051	No
OR5M1		12	10	198	0.051	No
PCDHA5		14	10	198	0.051	No
SETD1B		12	10	198	0.051	Yes
SETD1A		13	10	198	0.051	Yes
SALL3		10	10	198	0.051	No
TLE4		11	10	198	0.051	Yes
PIK3C2B		11	10	198	0.051	Yes
CATSPERB		14	10	198	0.051	No
KIAA0586		15	10	198	0.051	No
SORBS2		11	10	198	0.051	No
PI4KA		12	10	198	0.051	No
RASA2		11	10	198	0.051	No
FZD10		10	10	198	0.051	No
RFX4		10	10	198	0.051	No
MYPN		12	10	198	0.051	No
TMC5		11	10	198	0.051	No
ATRNL1		16	10	198	0.051	No
OLFM1		10	10	198	0.051	No
LRIT1		10	10	198	0.051	No
EFCAB13		17	10	198	0.051	No
EDIL3		10	10	198	0.051	No
SHCBP1L		12	10	198	0.051	No
DOP1B		12	10	198	0.051	No
RGL3		11	10	198	0.051	No
R3HDM2		11	10	198	0.051	No
PRR12		12	10	198	0.051	No
INO80		12	10	198	0.051	No
PAX3		11	10	198	0.051	Yes
INSC		12	10	198	0.051	No
TNS3		11	10	198	0.051	No
EBF3		14	10	198	0.051	No
ARHGAP36		10	10	198	0.051	No
MAN2A1		12	10	198	0.051	No
TDRD6		16	10	198	0.051	No
DNMBP		13	10	198	0.051	No
SNX19		13	10	198	0.051	No
PWWP3B		15	10	198	0.051	No
NCAPD2		10	10	198	0.051	No
TRIM66		11	10	198	0.051	No
TTBK1		13	10	198	0.051	No
CNTRL		21	10	198	0.051	Yes
NUP188		11	10	198	0.051	No
GRIP1		11	10	198	0.051	No
TMOD1		11	10	198	0.051	No
AUTS2		12	10	198	0.051	No
BLTP2		11	10	198	0.051	No
MKRN3		10	10	198	0.051	No
SHROOM3		13	10	198	0.051	No
CAND1		13	10	198	0.051	No
TTC14		14	10	198	0.051	No
NUP214		12	10	198	0.051	Yes
ARMC3		17	10	198	0.051	No
ADCY1		12	10	198	0.051	No
USP5		10	10	198	0.051	No
ZNF836		18	10	198	0.051	No
ZNF827		11	10	198	0.051	No
C2CD5		14	10	198	0.051	No
CYP7B1		13	10	198	0.051	No
MARCHF10		15	10	198	0.051	No
SPECC1		12	10	198	0.051	No
TSGA10		11	10	198	0.051	No
ERICH6		10	10	198	0.051	No
PDYN		10	10	198	0.051	No
EEA1		15	10	198	0.051	No
OR10H1		10	10	198	0.051	No
VWA3A		12	10	198	0.051	No
ACAP1		12	10	198	0.051	No
ZNF677		21	10	198	0.051	No
ZNF667		11	10	198	0.051	No
IQUB		15	10	198	0.051	No
ZNF626		10	10	198	0.051	No
ZNF616		16	10	198	0.051	No
ZNF611		11	10	198	0.051	No
ZNF700		16	10	198	0.051	No
INTS1		13	10	198	0.051	No
PER3		11	10	198	0.051	No
CCDC136		14	10	198	0.051	No
ARHGEF11		10	10	198	0.051	No
PLCH2		13	10	198	0.051	No
IRS1		11	10	198	0.051	Yes
ZNF568		17	10	198	0.051	No
SLC15A1		15	10	198	0.051	No
SLC15A2		15	10	198	0.051	No
ZNF559		15	10	198	0.051	No
ZNF546		24	10	198	0.051	No
IMPG1		12	10	198	0.051	No
EFHB		18	10	198	0.051	No
ZNF608		14	10	198	0.051	No
CARMIL3		11	10	198	0.051	No
CC2D1A		11	10	198	0.051	No
KRT6C		10	10	198	0.051	No
ISL1		12	10	198	0.051	No
ZNF493		13	10	198	0.051	No
BAZ1B		12	10	198	0.051	No
ZSWIM8		11	10	198	0.051	No
ZNF451		10	10	198	0.051	No
OLFML2B		14	10	198	0.051	No
ZNF442		18	10	198	0.051	No
ITGB4		10	10	198	0.051	No
ITGB3		14	10	198	0.051	No
ITGB2		10	10	198	0.051	No
ITGAL		12	10	198	0.051	No
ELFN1		10	10	198	0.051	No
ITGAD		12	10	198	0.051	No
CYP4B1		10	10	198	0.051	No
TBC1D31		10	10	198	0.051	No
RNF6		14	10	198	0.051	No
NCKAP1L		12	10	198	0.051	No
ZNF382		15	10	198	0.051	No
GRAMD1B		12	10	198	0.051	No
SREK1		10	10	198	0.051	No
MAGEL2		11	10	198	0.051	No
NLRC4		18	10	198	0.051	No
MAGEE1		12	10	198	0.051	No
PPRC1		11	10	198	0.051	No
NRCAM		13	10	198	0.051	No
NLRP9		11	10	198	0.051	No
NLRP2		12	10	198	0.051	No
CAPRIN2		18	10	198	0.051	No
KDM5A		14	10	198	0.051	Yes
LPIN3		10	10	198	0.051	No
ABCB8		10	10	198	0.051	No
IQGAP3		10	10	198	0.051	No
ZNF267		15	10	198	0.051	No
ABCA6		21	10	198	0.051	No
TUT4		21	10	198	0.051	No
ZNF236		12	10	198	0.051	No
ZBTB46		13	10	198	0.051	No
ITIH6		11	10	198	0.051	No
FCHO2		16	10	198	0.051	No
CD19		11	10	198	0.051	Yes
LRRN3		12	10	198	0.051	No
NLRP14		16	10	198	0.051	No
NLRP11		12	10	198	0.051	No
NLRP10		12	10	198	0.051	No
PPFIA4		10	10	198	0.051	No
PPFIA2		15	10	198	0.051	No
CD93		10	10	198	0.051	No
PDS5B		14	10	198	0.051	Yes
SSH2		13	10	198	0.051	No
DCTN1		12	10	198	0.051	Yes
ACE		12	10	198	0.051	No
AGL		13	10	198	0.051	No
XAB2		11	10	198	0.051	No
DGKB		11	10	198	0.051	No
CDH1		10	10	198	0.051	Yes
DGKI		14	10	198	0.051	No
SIN3B		10	10	198	0.051	No
MGAT5B		11	10	198	0.051	No
PTPN12		12	10	198	0.051	No
INPP5D		13	10	198	0.051	Yes
MAP7		10	10	198	0.051	No
MAP9		11	10	198	0.051	No
PTCHD3		11	10	198	0.051	No
CTNNA3		10	10	198	0.051	No
MPEG1		11	10	198	0.051	Yes
ABCG2		15	10	198	0.051	No
CHTF18		10	10	198	0.051	No
ABCC3		10	10	198	0.051	Yes
ABCC9		16	10	198	0.051	No
AGTR1		13	9	198	0.045	No
NPAP1		11	9	198	0.045	No
MYBPC2		11	9	198	0.045	No
KCND2		12	9	198	0.045	No
KCNA3		11	9	198	0.045	No
ADAM30		11	9	198	0.045	No
NEK1		15	9	198	0.045	No
POTEC		12	9	198	0.045	No
KCNH4		11	9	198	0.045	No
FBXO11		9	9	198	0.045	Yes
HTR1A		12	9	198	0.045	No
FBXO34		9	9	198	0.045	No
PIWIL4		9	9	198	0.045	No
HTR2C		11	9	198	0.045	No
BCAT1		9	9	198	0.045	No
KCNJ3		10	9	198	0.045	No
HTR5A		12	9	198	0.045	No
NTNG1		10	9	198	0.045	No
ZHX2		9	9	198	0.045	No
ZHX3		10	9	198	0.045	No
KCNS2		10	9	198	0.045	No
ENPP2		18	9	198	0.045	No
ADAM10		9	9	198	0.045	No
ADAM15		10	9	198	0.045	No
PLD1		13	9	198	0.045	No
GRM2		9	9	198	0.045	No
GRM4		9	9	198	0.045	No
SV2C		11	9	198	0.045	No
FRMPD4		11	9	198	0.045	No
FRMPD2		10	9	198	0.045	No
CGN		10	9	198	0.045	No
DCAF12L1		10	9	198	0.045	No
BCHE		10	9	198	0.045	No
RRP1B		9	9	198	0.045	No
CPD		11	9	198	0.045	No
MCM9		10	9	198	0.045	No
MCM6		9	9	198	0.045	No
IL21R		9	9	198	0.045	Yes
RPS6KA2		10	9	198	0.045	No
RGPD3		23	9	198	0.045	No
SUSD5		9	9	198	0.045	No
CLEC16A		11	9	198	0.045	No
DIAPH2		11	9	198	0.045	No
CFAP221		10	9	198	0.045	No
DCX		11	9	198	0.045	No
C14ORF39		17	9	198	0.045	No
PDE11A		12	9	198	0.045	No
ATP13A3		12	9	198	0.045	No
GRIN3A		10	9	198	0.045	No
EMSY		10	9	198	0.045	Yes
BRPF1		10	9	198	0.045	No
SLITRK5		14	9	198	0.045	No
VWA5B2		10	9	198	0.045	No
MST1R		10	9	198	0.045	Yes
ENC1		9	9	198	0.045	No
GREB1L		11	9	198	0.045	No
FAM171B		16	9	198	0.045	No
OGDHL		14	9	198	0.045	No
UBE2Q1		9	9	198	0.045	No
ACIN1		10	9	198	0.045	No
TMEM200A		11	9	198	0.045	No
GPR161		10	9	198	0.045	No
GPR139		9	9	198	0.045	No
GPR149		11	9	198	0.045	No
RNF31		10	9	198	0.045	No
MROH9		14	9	198	0.045	No
SLC46A3		11	9	198	0.045	No
C3ORF20		12	9	198	0.045	No
OR4C16		9	9	198	0.045	No
AKAP4		12	9	198	0.045	No
FAM184A		21	9	198	0.045	No
BMAL2		10	9	198	0.045	No
FGA		10	9	198	0.045	No
FGG		10	9	198	0.045	No
RGS20		10	9	198	0.045	No
CLASP2		12	9	198	0.045	No
POLN		11	9	198	0.045	No
CHAF1A		11	9	198	0.045	No
ATXN2L		10	9	198	0.045	No
IL6ST		11	9	198	0.045	Yes
PIEZO1		11	9	198	0.045	No
WASHC2C		14	9	198	0.045	No
SYT4		13	9	198	0.045	No
ADD2		11	9	198	0.045	No
GP2		12	9	198	0.045	No
IL5RA		12	9	198	0.045	No
IGHG4		11	9	198	0.045	No
TTC21B		13	9	198	0.045	No
SLC26A7		14	9	198	0.045	No
NUTM1		12	9	198	0.045	Yes
KAT7		9	9	198	0.045	Yes
MAPK8IP3		10	9	198	0.045	No
MAPK8IP1		9	9	198	0.045	No
MYEF2		10	9	198	0.045	No
TRAPPC12		10	9	198	0.045	No
HGF		14	9	198	0.045	Yes
KAZN		10	9	198	0.045	No
HRG		11	9	198	0.045	No
CGNL1		10	9	198	0.045	No
ANAPC1		10	9	198	0.045	No
KANK4		11	9	198	0.045	No
GTF3C3		11	9	198	0.045	No
BEND3		9	9	198	0.045	No
CCAR2		11	9	198	0.045	No
SLC12A9		9	9	198	0.045	No
PGBD3		10	9	198	0.045	No
PPP1R26		10	9	198	0.045	No
KIF14		20	9	198	0.045	No
AKR1B1		9	9	198	0.045	No
[truncated: 15,034 more rows]
